# Supplementary material for: Effectiveness of roadside alcohol testing in reducing fatal accidents and fatal drinking-driving accidents: A multi-city study in China
Source: PLoS One. 2026 Jan 23;21(1):e0338886. doi: 10.1371/journal.pone.0338886 (PMC12829829; doi:10.1371/journal.pone.0338886)
Supplement: S1 File — (ZIP) [file pone.0338886.s001.zip]

Archive with 3 entries (3 files):
- supple_df.csv
- supple_df_ENG.csv
- supple_code.docx
