# Supplementary material for: Effectiveness of roadside alcohol testing in reducing fatal accidents and fatal drinking-driving accidents: A multi-city study in China
Source: PLoS One. 2026 Jan 23;21(1):e0338886. doi: 10.1371/journal.pone.0338886 (PMC12829829; doi:10.1371/journal.pone.0338886)
Supplement: S1 File — (ZIP) [file pone.0338886.s001.zip › supple_df.csv]

population_10,000	year_month	occur_year	city	percentage_alcohol_mortality	gdp(100,000,000)_per_100k	passenger_volume(10,000)_per_100k	fiscal_income(10,000)_per_100k	hospital_beds_per_100k	mortality_rate	roadside_check_rate	alcohol_mortality_rate	city_size
249.458	2014-01	2014.0	三明市	0.3333333333333333	64.98915248258224	113.5662115466331	36447.418002228835	498.07983708680416	0.001202607252523471	0.003607821757570413	0.0004008690841744903	0
249.458	2014-12	2014.0	三明市	0.1333333333333333	64.98915248258224	113.5662115466331	36447.418002228835	498.07983708680416	0.006013036262617354	0.007215643515140826	0.0008017381683489806	0
249.458	2014-11	2014.0	三明市	8.333333333333335e-08	64.98915248258224	113.5662115466331	36447.418002228835	498.07983708680416	0.004810429010093884	0.009219988936013277	4.008690841744903e-10	0
249.458	2014-10	2014.0	三明市	2e-07	64.98915248258224	113.5662115466331	36447.418002228835	498.07983708680416	0.0020043454208724517	0.0064139053467918445	4.008690841744903e-10	0
249.458	2014-08	2014.0	三明市	1.25e-07	64.98915248258224	113.5662115466331	36447.418002228835	498.07983708680416	0.0032069526733959223	0.004409559925919394	4.008690841744903e-10	0
249.458	2014-07	2014.0	三明市	0.0526315789473684	64.98915248258224	113.5662115466331	36447.418002228835	498.07983708680416	0.007616512599315316	0.006013036262617354	0.0004008690841744903	0
249.458	2014-09	2014.0	三明市	1e-07	64.98915248258224	113.5662115466331	36447.418002228835	498.07983708680416	0.0040086908417449035	0.0064139053467918445	4.008690841744903e-10	0
249.458	2014-05	2014.0	三明市	7.142857142857142e-08	64.98915248258224	113.5662115466331	36447.418002228835	498.07983708680416	0.005612167178442864	0.005211298094268374	4.008690841744903e-10	0
249.458	2014-04	2014.0	三明市	0.0769230769230769	64.98915248258224	113.5662115466331	36447.418002228835	498.07983708680416	0.005211298094268374	0.007616512599315316	0.0004008690841744903	0
249.458	2014-03	2014.0	三明市	9.09090909090909e-08	64.98915248258224	113.5662115466331	36447.418002228835	498.07983708680416	0.004409559925919394	0.004409559925919394	4.008690841744903e-10	0
249.458	2014-02	2014.0	三明市	3.333333333333333e-07	64.98915248258224	113.5662115466331	36447.418002228835	498.07983708680416	0.001202607252523471	0.0016034763366979611	4.008690841744903e-10	0
249.458	2014-06	2014.0	三明市	2e-07	64.98915248258224	113.5662115466331	36447.418002228835	498.07983708680416	0.0020043454208724517	0.008418250767664297	4.008690841744903e-10	0
249.3225	2015-08	2015.0	三明市	0.1666666666666666	68.70811098075785	91.04673665633868	37574.66734851448	503.40422545097215	0.002406521673735824	0.001203260836867912	0.00040108694562263737	0
249.3225	2015-12	2015.0	三明市	0.1111111111111111	68.70811098075785	91.04673665633868	37574.66734851448	503.40422545097215	0.003609782510603736	0.010428260586188572	0.00040108694562263737	0
249.3225	2015-11	2015.0	三明市	0.4285714285714285	68.70811098075785	91.04673665633868	37574.66734851448	503.40422545097215	0.0028076086193584617	0.009626086694943296	0.001203260836867912	0
249.3225	2015-10	2015.0	三明市	2.5e-07	68.70811098075785	91.04673665633868	37574.66734851448	503.40422545097215	0.0016043477824905495	0.004010869456226374	4.0108694562263735e-10	0
249.3225	2015-07	2015.0	三明市	2e-07	68.70811098075785	91.04673665633868	37574.66734851448	503.40422545097215	0.002005434728113187	0.005214130293094286	4.0108694562263735e-10	0
249.3225	2015-09	2015.0	三明市	3.333333333333333e-07	68.70811098075785	91.04673665633868	37574.66734851448	503.40422545097215	0.001203260836867912	0.003609782510603736	4.0108694562263735e-10	0
249.3225	2015-05	2015.0	三明市	0.1666666666666666	68.70811098075785	91.04673665633868	37574.66734851448	503.40422545097215	0.004813043347471648	0.004411956401849011	0.0008021738912452747	0
249.3225	2015-04	2015.0	三明市	1.25e-07	68.70811098075785	91.04673665633868	37574.66734851448	503.40422545097215	0.003208695564981099	0.002005434728113187	4.0108694562263735e-10	0
249.3225	2015-03	2015.0	三明市	0.125	68.70811098075785	91.04673665633868	37574.66734851448	503.40422545097215	0.003208695564981099	0.003609782510603736	0.00040108694562263737	0
249.3225	2015-02	2015.0	三明市	1e-06	68.70811098075785	91.04673665633868	37574.66734851448	503.40422545097215	0.00040108694562263737	0.003609782510603736	4.0108694562263735e-10	0
249.3225	2015-01	2015.0	三明市	0.0833333333333333	68.70811098075785	91.04673665633868	37574.66734851448	503.40422545097215	0.004813043347471648	0.0068184780755848355	0.00040108694562263737	0
249.3225	2015-06	2015.0	三明市	0.2	68.70811098075785	91.04673665633868	37574.66734851448	503.40422545097215	0.002005434728113187	0.00601630418433956	0.00040108694562263737	0
249.187	2016-12	2016.0	三明市	0.1851851851851851	74.67563315903317	94.02577180992587	38002.70479599658	509.33636184873205	0.01083523618808365	0.013243066452102237	0.0020065252200154905	0
249.187	2016-11	2016.0	三明市	1e-07	74.67563315903317	94.02577180992587	38002.70479599658	509.33636184873205	0.004013050440030981	0.01284176140809914	4.013050440030981e-10	0
249.187	2016-10	2016.0	三明市	0.0666666666666666	74.67563315903317	94.02577180992587	38002.70479599658	509.33636184873205	0.006019575660046472	0.008026100880061962	0.0004013050440030981	0
249.187	2016-09	2016.0	三明市	1e-07	74.67563315903317	94.02577180992587	38002.70479599658	509.33636184873205	0.004013050440030981	0.011236541232086747	4.013050440030981e-10	0
249.187	2016-08	2016.0	三明市	1e-07	74.67563315903317	94.02577180992587	38002.70479599658	509.33636184873205	0.004013050440030981	0.017256116892133216	4.013050440030981e-10	0
249.187	2016-07	2016.0	三明市	1.4285714285714285e-07	74.67563315903317	94.02577180992587	38002.70479599658	509.33636184873205	0.0028091353080216866	0.019663947156151808	4.013050440030981e-10	0
249.187	2016-06	2016.0	三明市	1.4285714285714285e-07	74.67563315903317	94.02577180992587	38002.70479599658	509.33636184873205	0.0028091353080216866	0.012039151320092943	4.013050440030981e-10	0
249.187	2016-04	2016.0	三明市	1.1111111111111115e-07	74.67563315903317	94.02577180992587	38002.70479599658	509.33636184873205	0.0036117453960278828	0.00842740592406506	4.013050440030981e-10	0
249.187	2016-03	2016.0	三明市	6.666666666666668e-08	74.67563315903317	94.02577180992587	38002.70479599658	509.33636184873205	0.006019575660046472	0.004013050440030981	4.013050440030981e-10	0
249.187	2016-02	2016.0	三明市	1.4285714285714285e-07	74.67563315903317	94.02577180992587	38002.70479599658	509.33636184873205	0.0028091353080216866	0.0012039151320092942	4.013050440030981e-10	0
249.187	2016-01	2016.0	三明市	1.4285714285714285e-07	74.67563315903317	94.02577180992587	38002.70479599658	509.33636184873205	0.0028091353080216866	0.00642088070404957	4.013050440030981e-10	0
249.187	2016-05	2016.0	三明市	0.0666666666666666	74.67563315903317	94.02577180992587	38002.70479599658	509.33636184873205	0.006019575660046472	0.011637846276089844	0.0004013050440030981	0
249.0515	2017-08	2017.0	三明市	0.2727272727272727	76.23864202322072	93.5147951327336	40457.45558649516	416.17898306173623	0.004416757176728508	0.0072274208346466496	0.0012045701391077749	0
249.0515	2017-12	2017.0	三明市	0.2	77.76102255032517	93.5147951327336	40457.45558649516	416.17898306173623	0.0060228506955388745	0.018068552086616625	0.0012045701391077749	0
249.0515	2017-11	2017.0	三明市	0.0714285714285714	79.28340307742963	93.5147951327336	40457.45558649516	416.17898306173623	0.005621327315836283	0.008833514353457016	0.00040152337970259167	0
249.0515	2017-10	2017.0	三明市	0.3333333333333333	80.80578360453404	93.5147951327336	40457.45558649516	416.17898306173623	0.0036137104173233248	0.0060228506955388745	0.0012045701391077749	0
249.0515	2017-09	2017.0	三明市	0.1538461538461538	82.32816413163852	93.5147951327336	40457.45558649516	416.17898306173623	0.005219803936133692	0.012045701391077749	0.0008030467594051833	0
249.0515	2017-07	2017.0	三明市	0.1875	83.85054465874296	93.5147951327336	40457.45558649516	416.17898306173623	0.006424374075241467	0.010038084492564792	0.0012045701391077749	0
249.0515	2017-06	2017.0	三明市	0.217391304347826	85.37292518584741	93.5147951327336	40457.45558649516	416.17898306173623	0.009235037733159607	0.009636561112862199	0.0020076168985129583	0
249.0515	2017-05	2017.0	三明市	9.09090909090909e-08	86.89530571295187	93.5147951327336	40457.45558649516	416.17898306173623	0.004416757176728508	0.013250271530185525	4.0152337970259164e-10	0
249.0515	2017-04	2017.0	三明市	0.2857142857142857	88.41768624005631	93.5147951327336	40457.45558649516	416.17898306173623	0.005621327315836283	0.012045701391077749	0.0016060935188103667	0
249.0515	2017-03	2017.0	三明市	1.6666666666666665e-07	89.94006676716076	93.5147951327336	40457.45558649516	416.17898306173623	0.0024091402782155497	0.012045701391077749	4.0152337970259164e-10	0
249.0515	2017-02	2017.0	三明市	2e-07	91.4624472942652	93.5147951327336	40457.45558649516	416.17898306173623	0.0020076168985129583	0.008431990973754425	4.0152337970259164e-10	0
249.0515	2017-01	2017.0	三明市	0.0666666666666666	92.98482782136965	93.5147951327336	40457.45558649516	416.17898306173623	0.0060228506955388745	0.008030467594051833	0.00040152337970259167	0
248.916	2018-12	2018.0	三明市	2e-07	94.55865432515387	82.95971331694226	43244.34749071977	442.4785871538993	0.0020087097655433965	0.003615677577978113	4.0174195310867926e-10	0
248.916	2018-11	2018.0	三明市	1e-06	94.55865432515387	82.95971331694226	43244.34749071977	442.4785871538993	0.0004017419531086793	0.002812193671760755	4.0174195310867926e-10	0
248.916	2018-10	2018.0	三明市	5e-07	94.55865432515387	82.95971331694226	43244.34749071977	442.4785871538993	0.0008034839062173586	0.0020087097655433965	4.0174195310867926e-10	0
248.916	2018-09	2018.0	三明市	0.1666666666666666	94.55865432515387	82.95971331694226	43244.34749071977	442.4785871538993	0.0024104517186520754	0.002812193671760755	0.0004017419531086793	0
248.916	2018-08	2018.0	三明市	2e-07	94.55865432515387	82.95971331694226	43244.34749071977	442.4785871538993	0.0020087097655433965	0.004017419531086793	4.0174195310867926e-10	0
248.916	2018-07	2018.0	三明市	5e-07	94.55865432515387	82.95971331694226	43244.34749071977	442.4785871538993	0.0008034839062173586	0.003615677577978113	4.0174195310867926e-10	0
248.916	2018-05	2018.0	三明市	1.6666666666666665e-07	94.55865432515387	82.95971331694226	43244.34749071977	442.4785871538993	0.0024104517186520754	0.012052258593260378	4.0174195310867926e-10	0
248.916	2018-04	2018.0	三明市	0.0769230769230769	94.55865432515387	82.95971331694226	43244.34749071977	442.4785871538993	0.00522264539041283	0.018480129842999245	0.0004017419531086793	0
248.916	2018-03	2018.0	三明市	0.1	94.55865432515387	82.95971331694226	43244.34749071977	442.4785871538993	0.004017419531086793	0.014462710311912453	0.0004017419531086793	0
248.916	2018-02	2018.0	三明市	0.2	94.55865432515387	82.95971331694226	43244.34749071977	442.4785871538993	0.004017419531086793	0.01084703273393434	0.0008034839062173586	0
248.916	2018-01	2018.0	三明市	0.1	94.55865432515387	82.95971331694226	43244.34749071977	442.4785871538993	0.004017419531086793	0.012052258593260378	0.0004017419531086793	0
248.916	2018-06	2018.0	三明市	3.333333333333333e-07	94.55865432515387	82.95971331694226	43244.34749071977	442.4785871538993	0.0012052258593260377	0.007633097109064906	4.0174195310867926e-10	0
248.7805	2019-08	2019.0	三明市	0.25	104.59019095146124	63.83136942003091	43315.57336688366	460.8882127015582	0.001607843058439066	0.000803921529219533	0.0004019607646097665	0
248.7805	2019-12	2019.0	三明市	0.25	104.59019095146124	63.83136942003091	43315.57336688366	460.8882127015582	0.006431372233756264	0.017284312878219958	0.001607843058439066	0
248.7805	2019-11	2019.0	三明市	0.25	104.59019095146124	63.83136942003091	43315.57336688366	460.8882127015582	0.004823529175317197	0.03135293963956178	0.0012058822938292994	0
248.7805	2019-10	2019.0	三明市	0.4	104.59019095146124	63.83136942003091	43315.57336688366	460.8882127015582	0.0020098038230488323	0.014470587525951593	0.000803921529219533	0
248.7805	2019-09	2019.0	三明市	5e-07	104.59019095146124	63.83136942003091	43315.57336688366	460.8882127015582	0.000803921529219533	0.01366666599673206	4.0196076460976645e-10	0
248.7805	2019-07	2019.0	三明市	1.0	104.59019095146124	63.83136942003091	43315.57336688366	460.8882127015582	0.0004019607646097665	0.004019607646097665	0.0004019607646097665	0
248.7805	2019-03	2019.0	三明市	1e-06	104.59019095146124	63.83136942003091	43315.57336688366	460.8882127015582	0.0004019607646097665	0.0036176468814878983	4.0196076460976645e-10	0
248.7805	2019-05	2019.0	三明市	0.125	104.59019095146124	63.83136942003091	43315.57336688366	460.8882127015582	0.003215686116878132	0.0076372545275855625	0.0004019607646097665	0
248.7805	2019-04	2019.0	三明市	5e-07	104.59019095146124	63.83136942003091	43315.57336688366	460.8882127015582	0.000803921529219533	0.0024117645876585987	4.0196076460976645e-10	0
248.7805	2019-02	2019.0	三明市	1e-06	104.59019095146124	63.83136942003091	43315.57336688366	460.8882127015582	0.0004019607646097665	4.0196076460976645e-10	4.0196076460976645e-10	0
248.7805	2019-01	2019.0	三明市	1.0	104.59019095146124	63.83136942003091	43315.57336688366	460.8882127015582	4.0196076460976645e-10	0.0036176468814878983	4.0196076460976645e-10	0
248.7805	2019-06	2019.0	三明市	5e-07	104.59019095146124	63.83136942003091	43315.57336688366	460.8882127015582	0.000803921529219533	0.004823529175317197	4.0196076460976645e-10	0
248.645	2020-11	2020.0	三明市	5.555555555555557e-08	108.6689859035975	22.964467413380522	44704.538599207706	499.02471394960685	0.007239236662711898	0.02815258702165738	4.0217981459510543e-10	0
248.645	2020-01	2020.0	三明市	0.0909090909090909	108.6689859035975	22.964467413380522	44704.538599207706	499.02471394960685	0.00442397796054616	0.01850027147137485	0.0004021798145951054	0
248.645	2020-02	2020.0	三明市	1.0	108.6689859035975	22.964467413380522	44704.538599207706	499.02471394960685	4.0217981459510543e-10	0.0032174385167608433	4.0217981459510543e-10	0
248.645	2020-03	2020.0	三明市	0.0769230769230769	108.6689859035975	22.964467413380522	44704.538599207706	499.02471394960685	0.00522833758973637	0.016489372398399323	0.0004021798145951054	0
248.645	2020-04	2020.0	三明市	6.666666666666668e-08	108.6689859035975	22.964467413380522	44704.538599207706	499.02471394960685	0.006032697218926582	0.016489372398399323	4.0217981459510543e-10	0
248.645	2020-05	2020.0	三明市	1.1111111111111115e-07	108.6689859035975	22.964467413380522	44704.538599207706	499.02471394960685	0.003619618331355949	0.016489372398399323	4.0217981459510543e-10	0
248.645	2020-06	2020.0	三明市	0.1153846153846153	108.6689859035975	22.964467413380522	44704.538599207706	499.02471394960685	0.01045667517947274	0.02734822739246717	0.0012065394437853162	0
248.645	2020-07	2020.0	三明市	0.0666666666666666	108.6689859035975	22.964467413380522	44704.538599207706	499.02471394960685	0.006032697218926582	0.02010899072975527	0.0004021798145951054	0
248.645	2020-08	2020.0	三明市	5.2631578947368416e-08	108.6689859035975	22.964467413380522	44704.538599207706	499.02471394960685	0.007641416477307003	0.0221198898027308	4.0217981459510543e-10	0
248.645	2020-09	2020.0	三明市	0.2666666666666666	108.6689859035975	22.964467413380522	44704.538599207706	499.02471394960685	0.006032697218926582	0.02533732831949164	0.0016087192583804216	0
248.645	2020-12	2020.0	三明市	0.1176470588235294	108.6689859035975	22.964467413380522	44704.538599207706	499.02471394960685	0.006837056848116792	0.01930463110056506	0.0008043596291902108	0
215.19488	2014-01	2014.0	三门峡市	1.4285714285714285e-07	57.62496301027237	131.9734001106346	42960.50166249308	563.6286513879884	0.0032528654956846554	4.6469507081209363e-10	4.6469507081209363e-10	0
215.19488	2014-12	2014.0	三门峡市	1.4285714285714285e-07	57.62496301027237	131.9734001106346	42960.50166249308	563.6286513879884	0.0032528654956846554	0.006505730991369311	4.6469507081209363e-10	0
215.19488	2014-11	2014.0	三门峡市	9.09090909090909e-08	57.62496301027237	131.9734001106346	42960.50166249308	563.6286513879884	0.00511164577893303	0.002788170424872562	4.6469507081209363e-10	0
215.19488	2014-10	2014.0	三门峡市	3.333333333333333e-07	57.62496301027237	131.9734001106346	42960.50166249308	563.6286513879884	0.001394085212436281	4.6469507081209363e-10	4.6469507081209363e-10	0
215.19488	2014-08	2014.0	三门峡市	1.6666666666666665e-07	57.62496301027237	131.9734001106346	42960.50166249308	563.6286513879884	0.002788170424872562	4.6469507081209363e-10	4.6469507081209363e-10	0
215.19488	2014-07	2014.0	三门峡市	2e-07	57.62496301027237	131.9734001106346	42960.50166249308	563.6286513879884	0.002323475354060468	0.00046469507081209365	4.6469507081209363e-10	0
215.19488	2014-09	2014.0	三门峡市	1.4285714285714285e-07	57.62496301027237	131.9734001106346	42960.50166249308	563.6286513879884	0.0032528654956846554	0.0009293901416241873	4.6469507081209363e-10	0
215.19488	2014-05	2014.0	三门峡市	0.3333333333333333	57.62496301027237	131.9734001106346	42960.50166249308	563.6286513879884	0.001394085212436281	4.6469507081209363e-10	0.00046469507081209365	0
215.19488	2014-04	2014.0	三门峡市	7.692307692307692e-08	57.62496301027237	131.9734001106346	42960.50166249308	563.6286513879884	0.006041035920557217	4.6469507081209363e-10	4.6469507081209363e-10	0
215.19488	2014-03	2014.0	三门峡市	0.1	57.62496301027237	131.9734001106346	42960.50166249308	563.6286513879884	0.004646950708120936	4.6469507081209363e-10	0.00046469507081209365	0
215.19488	2014-02	2014.0	三门峡市	2e-07	57.62496301027237	131.9734001106346	42960.50166249308	563.6286513879884	0.002323475354060468	4.6469507081209363e-10	4.6469507081209363e-10	0
215.19488	2014-06	2014.0	三门峡市	2e-07	57.62496301027237	131.9734001106346	42960.50166249308	563.6286513879884	0.002323475354060468	4.6469507081209363e-10	4.6469507081209363e-10	0
213.2436	2015-08	2015.0	三门峡市	2.5e-07	58.66709716024303	151.46996205278845	44052.81096361157	591.8114306830311	0.0018757890037497025	4.689472509374256e-10	4.689472509374256e-10	0
213.2436	2015-12	2015.0	三门峡市	0.1428571428571428	58.66709716024303	151.46996205278845	44052.81096361157	591.8114306830311	0.0065652615131239584	0.001406841752812277	0.0009378945018748512	0
213.2436	2015-11	2015.0	三门峡市	2e-07	58.66709716024303	151.46996205278845	44052.81096361157	591.8114306830311	0.002344736254687128	0.0004689472509374256	4.689472509374256e-10	0
213.2436	2015-10	2015.0	三门峡市	0.3333333333333333	58.66709716024303	151.46996205278845	44052.81096361157	591.8114306830311	0.001406841752812277	0.0004689472509374256	0.0004689472509374256	0
213.2436	2015-07	2015.0	三门峡市	2e-07	58.66709716024303	151.46996205278845	44052.81096361157	591.8114306830311	0.002344736254687128	4.689472509374256e-10	4.689472509374256e-10	0
213.2436	2015-09	2015.0	三门峡市	1.25e-07	58.66709716024303	151.46996205278845	44052.81096361157	591.8114306830311	0.003751578007499405	0.0004689472509374256	4.689472509374256e-10	0
213.2436	2015-05	2015.0	三门峡市	0.1428571428571428	58.66709716024303	151.46996205278845	44052.81096361157	591.8114306830311	0.0032826307565619792	0.0009378945018748512	0.0004689472509374256	0
213.2436	2015-04	2015.0	三门峡市	3.333333333333333e-07	58.66709716024303	151.46996205278845	44052.81096361157	591.8114306830311	0.001406841752812277	4.689472509374256e-10	4.689472509374256e-10	0
213.2436	2015-03	2015.0	三门峡市	1.25e-07	58.66709716024303	151.46996205278845	44052.81096361157	591.8114306830311	0.003751578007499405	4.689472509374256e-10	4.689472509374256e-10	0
213.2436	2015-02	2015.0	三门峡市	1.0	58.66709716024303	151.46996205278845	44052.81096361157	591.8114306830311	4.689472509374256e-10	4.689472509374256e-10	4.689472509374256e-10	0
213.2436	2015-01	2015.0	三门峡市	0.1666666666666666	58.66709716024303	151.46996205278845	44052.81096361157	591.8114306830311	0.002813683505624554	0.0004689472509374256	0.0004689472509374256	0
213.2436	2015-06	2015.0	三门峡市	2.5e-07	58.66709716024303	151.46996205278845	44052.81096361157	591.8114306830311	0.0018757890037497025	0.0004689472509374256	4.689472509374256e-10	0
211.29232	2016-12	2016.0	三门峡市	8.333333333333335e-08	62.750179467005715	110.51040567872982	47385.347465539686	597.4661076181094	0.005679335623746287	4.732779686455239e-10	4.732779686455239e-10	0
211.29232	2016-11	2016.0	三门峡市	1.6666666666666665e-07	62.750179467005715	110.51040567872982	47385.347465539686	597.4661076181094	0.0028396678118731435	0.00047327796864552395	4.732779686455239e-10	0
211.29232	2016-10	2016.0	三门峡市	1.4285714285714285e-07	62.750179467005715	110.51040567872982	47385.347465539686	597.4661076181094	0.003312945780518668	4.732779686455239e-10	4.732779686455239e-10	0
211.29232	2016-09	2016.0	三门峡市	2e-07	62.750179467005715	110.51040567872982	47385.347465539686	597.4661076181094	0.0023663898432276197	0.0009465559372910479	4.732779686455239e-10	0
211.29232	2016-08	2016.0	三门峡市	1.25e-07	62.750179467005715	110.51040567872982	47385.347465539686	597.4661076181094	0.0037862237491641916	0.004259501717809716	4.732779686455239e-10	0
211.29232	2016-07	2016.0	三门峡市	2e-07	62.750179467005715	110.51040567872982	47385.347465539686	597.4661076181094	0.0023663898432276197	0.0009465559372910479	4.732779686455239e-10	0
211.29232	2016-06	2016.0	三门峡市	2e-07	62.750179467005715	110.51040567872982	47385.347465539686	597.4661076181094	0.0023663898432276197	0.00047327796864552395	4.732779686455239e-10	0
211.29232	2016-04	2016.0	三门峡市	0.1428571428571428	62.750179467005715	110.51040567872982	47385.347465539686	597.4661076181094	0.003312945780518668	0.00047327796864552395	0.00047327796864552395	0
211.29232	2016-03	2016.0	三门峡市	0.125	62.750179467005715	110.51040567872982	47385.347465539686	597.4661076181094	0.0037862237491641916	0.00047327796864552395	0.00047327796864552395	0
211.29232	2016-02	2016.0	三门峡市	2.5e-07	62.750179467005715	110.51040567872982	47385.347465539686	597.4661076181094	0.0018931118745820958	0.0014198339059365718	4.732779686455239e-10	0
211.29232	2016-01	2016.0	三门峡市	3.333333333333333e-07	62.750179467005715	110.51040567872982	47385.347465539686	597.4661076181094	0.0014198339059365718	4.732779686455239e-10	4.732779686455239e-10	0
211.29232	2016-05	2016.0	三门峡市	1.1111111111111115e-07	62.750179467005715	110.51040567872982	47385.347465539686	597.4661076181094	0.004259501717809716	0.00047327796864552395	4.732779686455239e-10	0
209.34104	2017-08	2017.0	三门峡市	0.1666666666666666	64.07829356052028	109.43864614411011	51678.352223720685	522.6877634695996	0.005732273041158103	0.0019107576803860343	0.0009553788401930172	0
209.34104	2017-12	2017.0	三门峡市	1.25e-07	64.82150958440462	109.43864614411011	51678.352223720685	522.6877634695996	0.0038215153607720686	0.0004776894200965086	4.776894200965085e-10	0
209.34104	2017-11	2017.0	三门峡市	0.0588235294117647	65.564725608289	109.43864614411011	51678.352223720685	522.6877634695996	0.008120720141640647	0.0009553788401930172	0.0004776894200965086	0
209.34104	2017-10	2017.0	三门峡市	1e-07	66.30794163217332	109.43864614411011	51678.352223720685	522.6877634695996	0.004776894200965086	0.0014330682602895258	4.776894200965085e-10	0
209.34104	2017-09	2017.0	三门峡市	0.0714285714285714	67.05115765605768	109.43864614411011	51678.352223720685	522.6877634695996	0.006687651881351121	0.002388447100482543	0.0004776894200965086	0
209.34104	2017-07	2017.0	三门峡市	0.1	67.79437367994204	109.43864614411011	51678.352223720685	522.6877634695996	0.004776894200965086	0.0014330682602895258	0.0004776894200965086	0
209.34104	2017-06	2017.0	三门峡市	0.2	68.5375897038264	109.43864614411011	51678.352223720685	522.6877634695996	0.007165341301447629	0.002388447100482543	0.0014330682602895258	0
209.34104	2017-05	2017.0	三门峡市	3.333333333333333e-07	69.28080572771074	109.43864614411011	51678.352223720685	522.6877634695996	0.0014330682602895258	0.0019107576803860343	4.776894200965085e-10	0
209.34104	2017-04	2017.0	三门峡市	1.25e-07	70.02402175159509	109.43864614411011	51678.352223720685	522.6877634695996	0.0038215153607720686	0.0014330682602895258	4.776894200965085e-10	0
209.34104	2017-03	2017.0	三门峡市	9.09090909090909e-08	70.76723777547944	109.43864614411011	51678.352223720685	522.6877634695996	0.005254583621061595	0.005732273041158103	4.776894200965085e-10	0
209.34104	2017-02	2017.0	三门峡市	1.0	71.5104537993638	109.43864614411011	51678.352223720685	522.6877634695996	4.776894200965085e-10	0.0033438259406755604	4.776894200965085e-10	0
209.34104	2017-01	2017.0	三门峡市	2.5e-07	72.25366982324815	109.43864614411011	51678.352223720685	522.6877634695996	0.0019107576803860343	0.0009553788401930172	4.776894200965085e-10	0
207.38976	2018-12	2018.0	三门峡市	0.5	73.68369585846476	109.8897071870858	57959.32258178996	586.721350176595	0.0009643677682061063	0.0014465516523091595	0.00048218388410305315	0
207.38976	2018-11	2018.0	三门峡市	1e-06	73.68369585846476	109.8897071870858	57959.32258178996	586.721350176595	0.00048218388410305315	0.0019287355364122126	4.821838841030531e-10	0
207.38976	2018-10	2018.0	三门峡市	1e-06	73.68369585846476	109.8897071870858	57959.32258178996	586.721350176595	0.00048218388410305315	0.00048218388410305315	4.821838841030531e-10	0
207.38976	2018-09	2018.0	三门峡市	1.0	73.68369585846476	109.8897071870858	57959.32258178996	586.721350176595	4.821838841030531e-10	4.821838841030531e-10	4.821838841030531e-10	0
207.38976	2018-08	2018.0	三门峡市	2e-07	73.68369585846476	109.8897071870858	57959.32258178996	586.721350176595	0.002410919420515266	0.011090229334370223	4.821838841030531e-10	0
207.38976	2018-07	2018.0	三门峡市	5e-07	73.68369585846476	109.8897071870858	57959.32258178996	586.721350176595	0.0009643677682061063	0.005786206609236638	4.821838841030531e-10	0
207.38976	2018-05	2018.0	三门峡市	0.2307692307692307	73.68369585846476	109.8897071870858	57959.32258178996	586.721350176595	0.006268390493339691	0.008197126029751903	0.0014465516523091595	0
207.38976	2018-04	2018.0	三门峡市	0.125	73.68369585846476	109.8897071870858	57959.32258178996	586.721350176595	0.00771494214564885	0.004821838841030532	0.0009643677682061063	0
207.38976	2018-03	2018.0	三门峡市	0.125	73.68369585846476	109.8897071870858	57959.32258178996	586.721350176595	0.003857471072824425	0.004339654956927478	0.00048218388410305315	0
207.38976	2018-02	2018.0	三门峡市	0.1666666666666666	73.68369585846476	109.8897071870858	57959.32258178996	586.721350176595	0.002893103304618319	0.002410919420515266	0.00048218388410305315	0
207.38976	2018-01	2018.0	三门峡市	3.333333333333333e-07	73.68369585846476	109.8897071870858	57959.32258178996	586.721350176595	0.0014465516523091595	4.821838841030531e-10	4.821838841030531e-10	0
207.38976	2018-06	2018.0	三门峡市	0.625	73.68369585846476	109.8897071870858	57959.32258178996	586.721350176595	0.003857471072824425	0.003857471072824425	0.002410919420515266	0
205.43848	2019-08	2019.0	三门峡市	5e-07	70.28868204242944	111.66359875715591	63947.41627761265	599.4495286374782	0.0009735274521112112	4.867637260556055e-10	4.867637260556055e-10	0
205.43848	2019-12	2019.0	三门峡市	0.1333333333333333	70.28868204242944	111.66359875715591	63947.41627761265	599.4495286374782	0.007301455890834084	0.012655856877445746	0.0009735274521112112	0
205.43848	2019-11	2019.0	三门峡市	1.6666666666666665e-07	70.28868204242944	111.66359875715591	63947.41627761265	599.4495286374782	0.0029205823563336337	0.010222038247167718	4.867637260556055e-10	0
205.43848	2019-10	2019.0	三门峡市	3.333333333333333e-07	70.28868204242944	111.66359875715591	63947.41627761265	599.4495286374782	0.0014602911781668169	0.0029205823563336337	4.867637260556055e-10	0
205.43848	2019-09	2019.0	三门峡市	1.0	70.28868204242944	111.66359875715591	63947.41627761265	599.4495286374782	4.867637260556055e-10	4.867637260556055e-10	4.867637260556055e-10	0
205.43848	2019-07	2019.0	三门峡市	3.333333333333333e-07	70.28868204242944	111.66359875715591	63947.41627761265	599.4495286374782	0.0014602911781668169	0.0004867637260556056	4.867637260556055e-10	0
205.43848	2019-03	2019.0	三门峡市	5e-07	70.28868204242944	111.66359875715591	63947.41627761265	599.4495286374782	0.0009735274521112112	0.0019470549042224223	4.867637260556055e-10	0
205.43848	2019-05	2019.0	三门峡市	5e-07	70.28868204242944	111.66359875715591	63947.41627761265	599.4495286374782	0.0009735274521112112	0.0029205823563336337	4.867637260556055e-10	0
205.43848	2019-04	2019.0	三门峡市	1e-06	70.28868204242944	111.66359875715591	63947.41627761265	599.4495286374782	0.0004867637260556056	0.0014602911781668169	4.867637260556055e-10	0
205.43848	2019-02	2019.0	三门峡市	1e-06	70.28868204242944	111.66359875715591	63947.41627761265	599.4495286374782	0.0004867637260556056	4.867637260556055e-10	4.867637260556055e-10	0
205.43848	2019-01	2019.0	三门峡市	1e-06	70.28868204242944	111.66359875715591	63947.41627761265	599.4495286374782	0.0004867637260556056	0.0009735274521112112	4.867637260556055e-10	0
205.43848	2019-06	2019.0	三门峡市	5e-07	70.28868204242944	111.66359875715591	63947.41627761265	599.4495286374782	0.0009735274521112112	0.0019470549042224223	4.867637260556055e-10	0
203.4872	2020-11	2020.0	三门峡市	0.0833333333333333	71.30669644085721	72.58441808624818	66502.51219732739	614.7806839938826	0.011794353649762737	0.006880039629028263	0.0009828628041468946	0
203.4872	2020-01	2020.0	三门峡市	5e-07	71.30669644085721	72.58441808624818	66502.51219732739	614.7806839938826	0.0009828628041468946	0.0014742942062203421	4.914314020734474e-10	0
203.4872	2020-02	2020.0	三门峡市	3.333333333333333e-07	71.30669644085721	72.58441808624818	66502.51219732739	614.7806839938826	0.0014742942062203421	0.0009828628041468946	4.914314020734474e-10	0
203.4872	2020-03	2020.0	三门峡市	3.333333333333333e-07	71.30669644085721	72.58441808624818	66502.51219732739	614.7806839938826	0.0014742942062203421	0.0019657256082937892	4.914314020734474e-10	0
203.4872	2020-04	2020.0	三门峡市	2e-07	71.30669644085721	72.58441808624818	66502.51219732739	614.7806839938826	0.0024571570103672368	0.0039314512165875785	4.914314020734474e-10	0
203.4872	2020-05	2020.0	三门峡市	0.1428571428571428	71.30669644085721	72.58441808624818	66502.51219732739	614.7806839938826	0.006880039629028263	0.006880039629028263	0.0009828628041468946	0
203.4872	2020-06	2020.0	三门峡市	7.692307692307692e-08	71.30669644085721	72.58441808624818	66502.51219732739	614.7806839938826	0.006388608226954816	0.016217236268423762	4.914314020734474e-10	0
203.4872	2020-07	2020.0	三门峡市	8.333333333333335e-08	71.30669644085721	72.58441808624818	66502.51219732739	614.7806839938826	0.005897176824881369	0.01670866767049721	4.914314020734474e-10	0
203.4872	2020-08	2020.0	三门峡市	0.1111111111111111	71.30669644085721	72.58441808624818	66502.51219732739	614.7806839938826	0.004422882618661026	0.010320059443542395	0.0004914314020734473	0
203.4872	2020-09	2020.0	三门峡市	0.0666666666666666	71.30669644085721	72.58441808624818	66502.51219732739	614.7806839938826	0.007371471031101711	0.010320059443542395	0.0004914314020734473	0
203.4872	2020-12	2020.0	三门峡市	0.3333333333333333	71.30669644085721	72.58441808624818	66502.51219732739	614.7806839938826	0.005897176824881369	0.004422882618661026	0.0019657256082937892	0
2375.4358	2014-01	2014.0	上海市	0.1111111111111111	99.21421576621854	15.803415945823499	193040.5191333733	485.53196007233703	0.00037887784633034496	0.0021469744625386214	4.2097538481149434e-05	1
2375.4358	2014-12	2014.0	上海市	0.0666666666666666	99.21421576621854	15.803415945823499	193040.5191333733	485.53196007233703	0.0006314630772172416	0.005177997233181381	4.2097538481149434e-05	1
2375.4358	2014-11	2014.0	上海市	0.0476190476190476	99.21421576621854	15.803415945823499	193040.5191333733	485.53196007233703	0.0008840483081041381	0.002020681847095173	4.2097538481149434e-05	1
2375.4358	2014-10	2014.0	上海市	0.0714285714285714	99.21421576621854	15.803415945823499	193040.5191333733	485.53196007233703	0.0005893655387360921	0.0034940956939354035	4.2097538481149434e-05	1
2375.4358	2014-08	2014.0	上海市	0.05	99.21421576621854	15.803415945823499	193040.5191333733	485.53196007233703	0.0008419507696229888	0.006104143079766668	4.2097538481149434e-05	1
2375.4358	2014-07	2014.0	上海市	0.1111111111111111	99.21421576621854	15.803415945823499	193040.5191333733	485.53196007233703	0.001136633538991035	0.007788044619012646	0.0001262926154434483	1
2375.4358	2014-09	2014.0	上海市	3.571428571428571e-08	99.21421576621854	15.803415945823499	193040.5191333733	485.53196007233703	0.0011787310774721842	0.0054305824640682775	4.209753848114944e-11	1
2375.4358	2014-05	2014.0	上海市	0.0384615384615384	99.21421576621854	15.803415945823499	193040.5191333733	485.53196007233703	0.0010945360005098854	0.0053463873871059785	4.2097538481149434e-05	1
2375.4358	2014-04	2014.0	上海市	0.0416666666666666	99.21421576621854	15.803415945823499	193040.5191333733	485.53196007233703	0.0010103409235475865	0.006062045541285519	4.2097538481149434e-05	1
2375.4358	2014-03	2014.0	上海市	0.0952380952380952	99.21421576621854	15.803415945823499	193040.5191333733	485.53196007233703	0.0008840483081041381	0.003073120309123909	8.419507696229887e-05	1
2375.4358	2014-02	2014.0	上海市	7.142857142857142e-08	99.21421576621854	15.803415945823499	193040.5191333733	485.53196007233703	0.0005893655387360921	0.00227326707798207	4.209753848114944e-11	1
2375.4358	2014-06	2014.0	上海市	0.032258064516129	99.21421576621854	15.803415945823499	193040.5191333733	485.53196007233703	0.0013050236929156326	0.007830142157493796	4.2097538481149434e-05	1
2394.04475	2015-08	2015.0	上海市	2.6315789473684208e-08	104.94143854244997	15.730700104916584	230551.09558833437	503.85440790110545	0.0015872719171185082	0.008562914289718268	4.177031360838179e-11	1
2394.04475	2015-12	2015.0	上海市	4e-08	104.94143854244997	15.730700104916584	230551.09558833437	503.85440790110545	0.0010442578402095448	0.0034251657158873073	4.177031360838179e-11	1
2394.04475	2015-11	2015.0	上海市	0.04	104.94143854244997	15.730700104916584	230551.09558833437	503.85440790110545	0.0010442578402095448	0.0023391375620693804	4.177031360838179e-05	1
2394.04475	2015-10	2015.0	上海市	1.1111111111111115e-07	104.94143854244997	15.730700104916584	230551.09558833437	503.85440790110545	0.00037593282247543616	0.0007518656449508723	4.177031360838179e-11	1
2394.04475	2015-07	2015.0	上海市	4e-08	104.94143854244997	15.730700104916584	230551.09558833437	503.85440790110545	0.0010442578402095448	0.008061670526417687	4.177031360838179e-11	1
2394.04475	2015-09	2015.0	上海市	0.0869565217391304	104.94143854244997	15.730700104916584	230551.09558833437	503.85440790110545	0.0009607172129927813	0.006808561118166232	8.354062721676358e-05	1
2394.04475	2015-05	2015.0	上海市	4.347826086956521e-08	104.94143854244997	15.730700104916584	230551.09558833437	503.85440790110545	0.0009607172129927813	0.004260571988054943	4.177031360838179e-11	1
2394.04475	2015-04	2015.0	上海市	4.7619047619047627e-08	104.94143854244997	15.730700104916584	230551.09558833437	503.85440790110545	0.0008771765857760177	0.0038010985383627434	4.177031360838179e-11	1
2394.04475	2015-03	2015.0	上海市	0.0277777777777777	104.94143854244997	15.730700104916584	230551.09558833437	503.85440790110545	0.0015037312899017447	0.0035087063431040707	4.177031360838179e-05	1
2394.04475	2015-02	2015.0	上海市	5e-08	104.94143854244997	15.730700104916584	230551.09558833437	503.85440790110545	0.0008354062721676359	0.002840381325369962	4.177031360838179e-11	1
2394.04475	2015-01	2015.0	上海市	5e-08	104.94143854244997	15.730700104916584	230551.09558833437	503.85440790110545	0.0008354062721676359	0.005555451709914778	4.177031360838179e-11	1
2394.04475	2015-06	2015.0	上海市	0.0833333333333333	104.94143854244997	15.730700104916584	230551.09558833437	503.85440790110545	0.001002487526601163	0.006641479863732706	8.354062721676358e-05	1
2412.6537	2016-12	2016.0	上海市	5e-08	116.79525329308555	14.10065605353972	265522.15098254674	525.7198743441713	0.0008289627309547161	0.0023625437832209407	4.14481365477358e-11	1
2412.6537	2016-11	2016.0	上海市	0.05	116.79525329308555	14.10065605353972	265522.15098254674	525.7198743441713	0.0024868881928641483	0.0043106062009645235	0.0001243444096432074	1
2412.6537	2016-10	2016.0	上海市	0.0333333333333333	116.79525329308555	14.10065605353972	265522.15098254674	525.7198743441713	0.0012434440964320741	0.0029842658314369777	4.1448136547735806e-05	1
2412.6537	2016-09	2016.0	上海市	0.0333333333333333	116.79525329308555	14.10065605353972	265522.15098254674	525.7198743441713	0.0012434440964320741	0.0043106062009645235	4.1448136547735806e-05	1
2412.6537	2016-08	2016.0	上海市	3.448275862068965e-08	116.79525329308555	14.10065605353972	265522.15098254674	525.7198743441713	0.0012019959598843382	0.005388257751205655	4.14481365477358e-11	1
2412.6537	2016-07	2016.0	上海市	0.0416666666666666	116.79525329308555	14.10065605353972	265522.15098254674	525.7198743441713	0.0009947552771456592	0.005098120795371504	4.1448136547735806e-05	1
2412.6537	2016-06	2016.0	上海市	0.0303030303030303	116.79525329308555	14.10065605353972	265522.15098254674	525.7198743441713	0.0013677885060752815	0.006258668618708107	4.1448136547735806e-05	1
2412.6537	2016-04	2016.0	上海市	3.0303030303030305e-08	116.79525329308555	14.10065605353972	265522.15098254674	525.7198743441713	0.0013677885060752815	0.0037717804258439584	4.14481365477358e-11	1
2412.6537	2016-03	2016.0	上海市	0.1025641025641025	116.79525329308555	14.10065605353972	265522.15098254674	525.7198743441713	0.0016164773253616964	0.005015224522276032	0.00016579254619094322	1
2412.6537	2016-02	2016.0	上海市	0.1304347826086956	116.79525329308555	14.10065605353972	265522.15098254674	525.7198743441713	0.0009533071405979235	0.0017822698715526395	0.0001243444096432074	1
2412.6537	2016-01	2016.0	上海市	0.1052631578947368	116.79525329308555	14.10065605353972	265522.15098254674	525.7198743441713	0.0015750291888139605	0.00563694657049207	0.00016579254619094322	1
2412.6537	2016-05	2016.0	上海市	0.0833333333333333	116.79525329308555	14.10065605353972	265522.15098254674	525.7198743441713	0.0014921329157184888	0.004559295020250939	0.0001243444096432074	1
2431.26265	2017-08	2017.0	上海市	0.0571428571428571	117.32544689199948	14.066764855701624	273202.2309477752	476.772840647225	0.0014395811986829146	0.002550115266238306	8.226178278188084e-05	1
2431.26265	2017-12	2017.0	上海市	4.166666666666666e-08	118.74959451466663	14.066764855701624	273202.2309477752	476.772840647225	0.00098714139338257	0.0014395811986829146	4.1130891390940416e-11	1
2431.26265	2017-11	2017.0	上海市	8.333333333333335e-08	120.17374213733378	14.066764855701624	273202.2309477752	476.772840647225	0.000493570696691285	0.000493570696691285	4.1130891390940416e-11	1
2431.26265	2017-10	2017.0	上海市	0.0357142857142857	121.5978897600009	14.066764855701624	273202.2309477752	476.772840647225	0.0011516649589463318	0.0031670786371024123	4.113089139094042e-05	1
2431.26265	2017-09	2017.0	上海市	4.545454545454545e-08	123.02203738266806	14.066764855701624	273202.2309477752	476.772840647225	0.0009048796106006892	0.0023033299178926636	4.1130891390940416e-11	1
2431.26265	2017-07	2017.0	上海市	5.88235294117647e-08	124.44618500533521	14.066764855701624	273202.2309477752	476.772840647225	0.0006992251536459871	0.003701780225184638	4.1130891390940416e-11	1
2431.26265	2017-06	2017.0	上海市	0.0204081632653061	125.87033262800234	14.066764855701624	273202.2309477752	476.772840647225	0.0020154136781560805	0.005100230532476612	4.113089139094042e-05	1
2431.26265	2017-05	2017.0	上海市	0.037037037037037	127.2944802506695	14.066764855701624	273202.2309477752	476.772840647225	0.0011105340675553912	0.0030848168543205316	4.113089139094042e-05	1
2431.26265	2017-04	2017.0	上海市	6.666666666666668e-08	128.71862787333663	14.066764855701624	273202.2309477752	476.772840647225	0.0006169633708641063	0.002262199026501723	4.1130891390940416e-11	1
2431.26265	2017-03	2017.0	上海市	0.0851063829787234	130.14277549600376	14.066764855701624	273202.2309477752	476.772840647225	0.0019331518953741998	0.0018097592212013784	0.00016452356556376167	1
2431.26265	2017-02	2017.0	上海市	0.05	131.5669231186709	14.066764855701624	273202.2309477752	476.772840647225	0.0008226178278188084	0.002344460809283604	4.113089139094042e-05	1
2431.26265	2017-01	2017.0	上海市	3.3333333333333334e-08	132.99107074133806	14.066764855701624	273202.2309477752	476.772840647225	0.0012339267417282127	0.004113089139094042	4.1130891390940416e-11	1
2449.8716	2018-12	2018.0	上海市	0.1666666666666666	133.3942154356171	12.861898558275461	290143.6956940927	526.5867811194677	0.0002449107945085775	0.0002857292602600071	4.0818465751429585e-05	1
2449.8716	2018-11	2018.0	上海市	1.1111111111111115e-07	133.3942154356171	12.861898558275461	290143.6956940927	526.5867811194677	0.00036736619176286627	0.0006122769862714438	4.0818465751429584e-11	1
2449.8716	2018-10	2018.0	上海市	2e-07	133.3942154356171	12.861898558275461	290143.6956940927	526.5867811194677	0.00020409232875714793	0.0005714585205200142	4.0818465751429584e-11	1
2449.8716	2018-09	2018.0	上海市	2e-07	133.3942154356171	12.861898558275461	290143.6956940927	526.5867811194677	0.00020409232875714793	0.0008163693150285917	4.0818465751429584e-11	1
2449.8716	2018-08	2018.0	上海市	3.333333333333333e-07	133.3942154356171	12.861898558275461	290143.6956940927	526.5867811194677	0.00012245539725428876	0.000693913917774303	4.0818465751429584e-11	1
2449.8716	2018-07	2018.0	上海市	6.25e-08	133.3942154356171	12.861898558275461	290143.6956940927	526.5867811194677	0.0006530954520228734	0.0022858340820800568	4.0818465751429584e-11	1
2449.8716	2018-05	2018.0	上海市	5.555555555555557e-08	133.3942154356171	12.861898558275461	290143.6956940927	526.5867811194677	0.0007347323835257325	0.0030205664656057893	4.0818465751429584e-11	1
2449.8716	2018-04	2018.0	上海市	3.448275862068965e-08	133.3942154356171	12.861898558275461	290143.6956940927	526.5867811194677	0.001183735506791458	0.003306295725865796	4.0818465751429584e-11	1
2449.8716	2018-03	2018.0	上海市	0.0263157894736842	133.3942154356171	12.861898558275461	290143.6956940927	526.5867811194677	0.0015511016985543242	0.0019184678903171905	4.0818465751429585e-05	1
2449.8716	2018-02	2018.0	上海市	0.0526315789473684	133.3942154356171	12.861898558275461	290143.6956940927	526.5867811194677	0.0007755508492771621	0.0012245539725428876	4.0818465751429585e-05	1
2449.8716	2018-01	2018.0	上海市	0.0606060606060606	133.3942154356171	12.861898558275461	290143.6956940927	526.5867811194677	0.0013470093697971763	0.004653305095662972	8.163693150285917e-05	1
2449.8716	2018-06	2018.0	上海市	1.4285714285714285e-07	133.3942154356171	12.861898558275461	290143.6956940927	526.5867811194677	0.0002857292602600071	0.0012653724382943171	4.0818465751429584e-11	1
2468.48055	2019-08	2019.0	上海市	0.0714285714285714	154.5728201099255	12.83380580009026	290263.5145332621	553.7090417828084	0.0005671505088423726	0.001904005279685108	4.051075063159805e-05	1
2468.48055	2019-12	2019.0	上海市	0.0769230769230769	154.5728201099255	12.83380580009026	290263.5145332621	553.7090417828084	0.0015799192746323238	0.010694838166741884	0.00012153225189479414	1
2468.48055	2019-11	2019.0	上海市	0.0285714285714285	154.5728201099255	12.83380580009026	290263.5145332621	553.7090417828084	0.0014178762721059315	0.012558332695795394	4.051075063159805e-05	1
2468.48055	2019-10	2019.0	上海市	0.0909090909090909	154.5728201099255	12.83380580009026	290263.5145332621	553.7090417828084	0.000891236513895157	0.00976309090221513	8.10215012631961e-05	1
2468.48055	2019-09	2019.0	上海市	5.555555555555557e-08	154.5728201099255	12.83380580009026	290263.5145332621	553.7090417828084	0.0007291935113687649	0.0039700535618966085	4.0510750631598045e-11	1
2468.48055	2019-07	2019.0	上海市	0.25	154.5728201099255	12.83380580009026	290263.5145332621	553.7090417828084	0.0001620430025263922	0.0011343010176847453	4.051075063159805e-05	1
2468.48055	2019-03	2019.0	上海市	2.5e-07	154.5728201099255	12.83380580009026	290263.5145332621	553.7090417828084	0.0001620430025263922	0.0019445160303167063	4.0510750631598045e-11	1
2468.48055	2019-05	2019.0	上海市	1.6666666666666665e-07	154.5728201099255	12.83380580009026	290263.5145332621	553.7090417828084	0.00024306450378958828	0.002511666539159079	4.0510750631598045e-11	1
2468.48055	2019-04	2019.0	上海市	3.333333333333333e-07	154.5728201099255	12.83380580009026	290263.5145332621	553.7090417828084	0.00012153225189479414	0.0006076612594739706	4.0510750631598045e-11	1
2468.48055	2019-02	2019.0	上海市	5e-07	154.5728201099255	12.83380580009026	290263.5145332621	553.7090417828084	8.10215012631961e-05	0.00048612900757917656	4.0510750631598045e-11	1
2468.48055	2019-01	2019.0	上海市	1.25e-07	154.5728201099255	12.83380580009026	290263.5145332621	553.7090417828084	0.0003240860050527844	0.0010127687657899512	4.0510750631598045e-11	1
2468.48055	2019-06	2019.0	上海市	1.6666666666666665e-07	154.5728201099255	12.83380580009026	290263.5145332621	553.7090417828084	0.00024306450378958828	0.0015799192746323238	4.0510750631598045e-11	1
2487.0895	2020-11	2020.0	上海市	0.0277777777777777	155.6075887096142	5.355657687429423	283315.04354789003	577.5345036839245	0.0014474750506566008	0.006634260648842753	4.020764029601669e-05	1
2487.0895	2020-01	2020.0	上海市	0.0588235294117647	155.6075887096142	5.355657687429423	283315.04354789003	577.5345036839245	0.0013670597700645673	0.011258139282884673	8.041528059203338e-05	1
2487.0895	2020-02	2020.0	上海市	3.333333333333333e-07	155.6075887096142	5.355657687429423	283315.04354789003	577.5345036839245	0.00012062292088805007	0.00012062292088805007	4.0207640296016687e-11	1
2487.0895	2020-03	2020.0	上海市	7.142857142857142e-08	155.6075887096142	5.355657687429423	283315.04354789003	577.5345036839245	0.0005629069641442336	0.0034176494251614187	4.0207640296016687e-11	1
2487.0895	2020-04	2020.0	上海市	2.1739130434782613e-08	155.6075887096142	5.355657687429423	283315.04354789003	577.5345036839245	0.0018495514536167677	0.006915714130914871	4.0207640296016687e-11	1
2487.0895	2020-05	2020.0	上海市	0.0294117647058823	155.6075887096142	5.355657687429423	283315.04354789003	577.5345036839245	0.0013670597700645673	0.01274582197383729	4.020764029601669e-05	1
2487.0895	2020-06	2020.0	上海市	0.0526315789473684	155.6075887096142	5.355657687429423	283315.04354789003	577.5345036839245	0.002291835496872951	0.018013022852615475	0.00012062292088805007	1
2487.0895	2020-07	2020.0	上海市	0.0555555555555555	155.6075887096142	5.355657687429423	283315.04354789003	577.5345036839245	0.0014474750506566008	0.016042848478110657	8.041528059203338e-05	1
2487.0895	2020-08	2020.0	上海市	0.12	155.6075887096142	5.355657687429423	283315.04354789003	577.5345036839245	0.0010051910074004172	0.010252948275484255	0.00012062292088805007	1
2487.0895	2020-09	2020.0	上海市	0.2222222222222222	155.6075887096142	5.355657687429423	283315.04354789003	577.5345036839245	0.0014474750506566008	0.010614817038148407	0.0003216611223681335	1
2487.0895	2020-12	2020.0	上海市	0.1111111111111111	155.6075887096142	5.355657687429423	283315.04354789003	577.5345036839245	0.0007237375253283004	0.008041528059203338	8.041528059203338e-05	1
653.84352	2014-01	2014.0	上饶市	1.6666666666666665e-07	23.70958727250214	147.78765414697386	29702.81023814383	320.4895263013389	0.0009176507553366898	1.5294179255611494e-10	1.5294179255611494e-10	1
653.84352	2014-12	2014.0	上饶市	0.125	23.70958727250214	147.78765414697386	29702.81023814383	320.4895263013389	0.0012235343404489196	0.00015294179255611495	0.00015294179255611495	1
653.84352	2014-11	2014.0	上饶市	1.4285714285714285e-07	23.70958727250214	147.78765414697386	29702.81023814383	320.4895263013389	0.0010705925478928047	1.5294179255611494e-10	1.5294179255611494e-10	1
653.84352	2014-10	2014.0	上饶市	7.692307692307692e-08	23.70958727250214	147.78765414697386	29702.81023814383	320.4895263013389	0.0019882433032294942	0.0003058835851122299	1.5294179255611494e-10	1
653.84352	2014-08	2014.0	上饶市	1.6666666666666665e-07	23.70958727250214	147.78765414697386	29702.81023814383	320.4895263013389	0.0009176507553366898	0.0006117671702244598	1.5294179255611494e-10	1
653.84352	2014-07	2014.0	上饶市	3.333333333333333e-07	23.70958727250214	147.78765414697386	29702.81023814383	320.4895263013389	0.0004588253776683449	1.5294179255611494e-10	1.5294179255611494e-10	1
653.84352	2014-09	2014.0	上饶市	2e-07	23.70958727250214	147.78765414697386	29702.81023814383	320.4895263013389	0.0007647089627805748	0.00015294179255611495	1.5294179255611494e-10	1
653.84352	2014-05	2014.0	上饶市	2.5e-07	23.70958727250214	147.78765414697386	29702.81023814383	320.4895263013389	0.0006117671702244598	0.00015294179255611495	1.5294179255611494e-10	1
653.84352	2014-04	2014.0	上饶市	2e-07	23.70958727250214	147.78765414697386	29702.81023814383	320.4895263013389	0.0007647089627805748	1.5294179255611494e-10	1.5294179255611494e-10	1
653.84352	2014-03	2014.0	上饶市	0.25	23.70958727250214	147.78765414697386	29702.81023814383	320.4895263013389	0.0012235343404489196	1.5294179255611494e-10	0.0003058835851122299	1
653.84352	2014-02	2014.0	上饶市	2e-07	23.70958727250214	147.78765414697386	29702.81023814383	320.4895263013389	0.0007647089627805748	1.5294179255611494e-10	1.5294179255611494e-10	1
653.84352	2014-06	2014.0	上饶市	1e-07	23.70958727250214	147.78765414697386	29702.81023814383	320.4895263013389	0.0015294179255611496	1.5294179255611494e-10	1.5294179255611494e-10	1
653.0544	2015-08	2015.0	上饶市	1.1111111111111115e-07	25.278237157578296	125.67100076195797	34050.56301588352	357.0452936233184	0.0013781394015567462	1.531266001729718e-10	1.531266001729718e-10	1
653.0544	2015-12	2015.0	上饶市	0.0769230769230769	25.278237157578296	125.67100076195797	34050.56301588352	357.0452936233184	0.0019906458022486335	0.0003062532003459436	0.0001531266001729718	1
653.0544	2015-11	2015.0	上饶市	9.09090909090909e-08	25.278237157578296	125.67100076195797	34050.56301588352	357.0452936233184	0.0016843926019026898	0.0001531266001729718	1.531266001729718e-10	1
653.0544	2015-10	2015.0	上饶市	2e-07	25.278237157578296	125.67100076195797	34050.56301588352	357.0452936233184	0.000765633000864859	1.531266001729718e-10	1.531266001729718e-10	1
653.0544	2015-07	2015.0	上饶市	5.88235294117647e-08	25.278237157578296	125.67100076195797	34050.56301588352	357.0452936233184	0.002603152202940521	0.0001531266001729718	1.531266001729718e-10	1
653.0544	2015-09	2015.0	上饶市	1.1111111111111115e-07	25.278237157578296	125.67100076195797	34050.56301588352	357.0452936233184	0.0013781394015567462	0.0001531266001729718	1.531266001729718e-10	1
653.0544	2015-05	2015.0	上饶市	0.0833333333333333	25.278237157578296	125.67100076195797	34050.56301588352	357.0452936233184	0.0018375192020756617	1.531266001729718e-10	0.0001531266001729718	1
653.0544	2015-04	2015.0	上饶市	0.1052631578947368	25.278237157578296	125.67100076195797	34050.56301588352	357.0452936233184	0.0029094054032864644	1.531266001729718e-10	0.0003062532003459436	1
653.0544	2015-03	2015.0	上饶市	1e-07	25.278237157578296	125.67100076195797	34050.56301588352	357.0452936233184	0.001531266001729718	1.531266001729718e-10	1.531266001729718e-10	1
653.0544	2015-02	2015.0	上饶市	9.09090909090909e-08	25.278237157578296	125.67100076195797	34050.56301588352	357.0452936233184	0.0016843926019026898	0.0001531266001729718	1.531266001729718e-10	1
653.0544	2015-01	2015.0	上饶市	1e-07	25.278237157578296	125.67100076195797	34050.56301588352	357.0452936233184	0.001531266001729718	1.531266001729718e-10	1.531266001729718e-10	1
653.0544	2015-06	2015.0	上饶市	0.0666666666666666	25.278237157578296	125.67100076195797	34050.56301588352	357.0452936233184	0.002296899002594577	1.531266001729718e-10	0.0001531266001729718	1
652.26528	2016-12	2016.0	上饶市	5.88235294117647e-08	27.868513866014762	125.0564800873657	34885.300042338604	384.5061322288993	0.002606301534246925	0.0004599355648671044	1.5331185495570146e-10	1
652.26528	2016-11	2016.0	上饶市	3.703703703703704e-08	27.868513866014762	125.0564800873657	34885.300042338604	384.5061322288993	0.00413942008380394	1.5331185495570146e-10	1.5331185495570146e-10	1
652.26528	2016-10	2016.0	上饶市	0.0909090909090909	27.868513866014762	125.0564800873657	34885.300042338604	384.5061322288993	0.0016864304045127161	0.0004599355648671044	0.00015331185495570147	1
652.26528	2016-09	2016.0	上饶市	0.0588235294117647	27.868513866014762	125.0564800873657	34885.300042338604	384.5061322288993	0.002606301534246925	0.00030662370991140295	0.00015331185495570147	1
652.26528	2016-08	2016.0	上饶市	0.25	27.868513866014762	125.0564800873657	34885.300042338604	384.5061322288993	0.0012264948396456118	0.0006132474198228059	0.00030662370991140295	1
652.26528	2016-07	2016.0	上饶市	1.4285714285714285e-07	27.868513866014762	125.0564800873657	34885.300042338604	384.5061322288993	0.0010731829846899103	0.00015331185495570147	1.5331185495570146e-10	1
652.26528	2016-06	2016.0	上饶市	0.0625	27.868513866014762	125.0564800873657	34885.300042338604	384.5061322288993	0.0024529896792912236	1.5331185495570146e-10	0.00015331185495570147	1
652.26528	2016-04	2016.0	上饶市	0.0526315789473684	27.868513866014762	125.0564800873657	34885.300042338604	384.5061322288993	0.002912925244158328	0.00030662370991140295	0.00015331185495570147	1
652.26528	2016-03	2016.0	上饶市	0.0909090909090909	27.868513866014762	125.0564800873657	34885.300042338604	384.5061322288993	0.0016864304045127161	0.00015331185495570147	0.00015331185495570147	1
652.26528	2016-02	2016.0	上饶市	1.4285714285714285e-07	27.868513866014762	125.0564800873657	34885.300042338604	384.5061322288993	0.0010731829846899103	0.00015331185495570147	1.5331185495570146e-10	1
652.26528	2016-01	2016.0	上饶市	3.703703703703704e-08	27.868513866014762	125.0564800873657	34885.300042338604	384.5061322288993	0.00413942008380394	0.00030662370991140295	1.5331185495570146e-10	1
652.26528	2016-05	2016.0	上饶市	0.0555555555555555	27.868513866014762	125.0564800873657	34885.300042338604	384.5061322288993	0.0027596133892026265	0.00015331185495570147	0.00015331185495570147	1
651.4761599999999	2017-08	2017.0	上饶市	0.1176470588235294	28.37422749165644	123.18179071970954	32845.16197799165	372.5539243063016	0.005218916989993924	0.0006139902341169322	0.0006139902341169322	1
651.4761599999999	2017-12	2017.0	上饶市	0.1481481481481481	28.84618454566555	123.18179071970954	32845.16197799165	372.5539243063016	0.004144434080289292	0.0012279804682338645	0.0006139902341169322	1
651.4761599999999	2017-11	2017.0	上饶市	3.846153846153846e-08	29.318141599674668	123.18179071970954	32845.16197799165	372.5539243063016	0.003990936521760059	0.0009209853511753984	1.5349755852923306e-10	1
651.4761599999999	2017-10	2017.0	上饶市	0.1481481481481481	29.79009865368379	123.18179071970954	32845.16197799165	372.5539243063016	0.004144434080289292	0.0009209853511753984	0.0006139902341169322	1
651.4761599999999	2017-09	2017.0	上饶市	0.0952380952380952	30.262055707692895	123.18179071970954	32845.16197799165	372.5539243063016	0.003223448729113894	0.0007674877926461654	0.0003069951170584661	1
651.4761599999999	2017-07	2017.0	上饶市	0.0666666666666666	30.734012761702004	123.18179071970954	32845.16197799165	372.5539243063016	0.002302463377938496	0.0006139902341169322	0.00015349755852923306	1
651.4761599999999	2017-05	2017.0	上饶市	0.2105263157894736	31.205969815711118	123.18179071970954	32845.16197799165	372.5539243063016	0.0029164536120554283	0.0003069951170584661	0.0006139902341169322	1
651.4761599999999	2017-04	2017.0	上饶市	0.2777777777777778	31.67792686972024	123.18179071970954	32845.16197799165	372.5539243063016	0.002762956053526195	0.0004604926755876992	0.0007674877926461654	1
651.4761599999999	2017-03	2017.0	上饶市	0.05	32.14988392372935	123.18179071970954	32845.16197799165	372.5539243063016	0.0030699511705846614	0.00015349755852923306	0.00015349755852923306	1
651.4761599999999	2017-02	2017.0	上饶市	0.0833333333333333	32.62184097773846	123.18179071970954	32845.16197799165	372.5539243063016	0.0018419707023507967	1.5349755852923306e-10	0.00015349755852923306	1
651.4761599999999	2017-01	2017.0	上饶市	0.1428571428571428	33.09379803174757	123.18179071970954	32845.16197799165	372.5539243063016	0.0021489658194092627	0.00015349755852923306	0.0003069951170584661	1
651.4761599999999	2017-06	2017.0	上饶市	0.1428571428571428	33.56575508575669	123.18179071970954	32845.16197799165	372.5539243063016	0.0042979316388185255	0.0012279804682338645	0.0006139902341169322	1
650.68704	2018-11	2018.0	上饶市	1.0	34.07899133814007	115.78530901737338	34245.57218782166	397.7180796470143	1.5368371252637827e-10	0.00030736742505275657	1.5368371252637827e-10	1
650.68704	2018-12	2018.0	上饶市	5e-07	34.07899133814007	115.78530901737338	34245.57218782166	397.7180796470143	0.00030736742505275657	1.5368371252637827e-10	1.5368371252637827e-10	1
650.68704	2018-10	2018.0	上饶市	1.0	34.07899133814007	115.78530901737338	34245.57218782166	397.7180796470143	1.5368371252637827e-10	0.00015368371252637828	1.5368371252637827e-10	1
650.68704	2018-09	2018.0	上饶市	0.1428571428571428	34.07899133814007	115.78530901737338	34245.57218782166	397.7180796470143	0.001075785987684648	1.5368371252637827e-10	0.00015368371252637828	1
650.68704	2018-08	2018.0	上饶市	0.0434782608695652	34.07899133814007	115.78530901737338	34245.57218782166	397.7180796470143	0.0035347253881067003	0.0006147348501055131	0.00015368371252637828	1
650.68704	2018-07	2018.0	上饶市	0.2857142857142857	34.07899133814007	115.78530901737338	34245.57218782166	397.7180796470143	0.002151571975369296	0.0007684185626318914	0.0006147348501055131	1
650.68704	2018-06	2018.0	上饶市	0.25	34.07899133814007	115.78530901737338	34245.57218782166	397.7180796470143	0.0012294697002110263	0.0006147348501055131	0.00030736742505275657	1
650.68704	2018-05	2018.0	上饶市	0.3529411764705882	34.07899133814007	115.78530901737338	34245.57218782166	397.7180796470143	0.0026126231129484307	0.00030736742505275657	0.0009221022751582697	1
650.68704	2018-04	2018.0	上饶市	0.0416666666666666	34.07899133814007	115.78530901737338	34245.57218782166	397.7180796470143	0.003688409100633079	0.00015368371252637828	0.00015368371252637828	1
650.68704	2018-03	2018.0	上饶市	0.1875	34.07899133814007	115.78530901737338	34245.57218782166	397.7180796470143	0.0024589394004220525	0.00046105113757913485	0.00046105113757913485	1
650.68704	2018-02	2018.0	上饶市	0.3	34.07899133814007	115.78530901737338	34245.57218782166	397.7180796470143	0.0030736742505275655	0.0007684185626318914	0.0009221022751582697	1
650.68704	2018-01	2018.0	上饶市	0.1111111111111111	34.07899133814007	115.78530901737338	34245.57218782166	397.7180796470143	0.0013831534127374044	0.0006147348501055131	0.00015368371252637828	1
649.89792	2019-12	2019.0	上饶市	0.1111111111111111	38.66761106113403	108.01696364869116	35760.508357989514	431.0061493965083	0.0055393314691636495	0.0043083689204606165	0.0006154812743515166	1
649.89792	2019-11	2019.0	上饶市	0.0285714285714285	38.66761106113403	108.01696364869116	35760.508357989514	431.0061493965083	0.005385461150575771	0.0026157954159939456	0.00015387031858787916	1
649.89792	2019-10	2019.0	上饶市	0.2	38.66761106113403	108.01696364869116	35760.508357989514	431.0061493965083	0.0007693515929393958	0.0003077406371757583	0.00015387031858787916	1
649.89792	2019-09	2019.0	上饶市	2e-07	38.66761106113403	108.01696364869116	35760.508357989514	431.0061493965083	0.0007693515929393958	0.00015387031858787916	1.5387031858787915e-10	1
649.89792	2019-08	2019.0	上饶市	5e-07	38.66761106113403	108.01696364869116	35760.508357989514	431.0061493965083	0.0003077406371757583	1.5387031858787915e-10	1.5387031858787915e-10	1
649.89792	2019-04	2019.0	上饶市	5e-07	38.66761106113403	108.01696364869116	35760.508357989514	431.0061493965083	0.0003077406371757583	1.5387031858787915e-10	1.5387031858787915e-10	1
649.89792	2019-06	2019.0	上饶市	1.25e-07	38.66761106113403	108.01696364869116	35760.508357989514	431.0061493965083	0.0012309625487030333	1.5387031858787915e-10	1.5387031858787915e-10	1
649.89792	2019-05	2019.0	上饶市	2.5e-07	38.66761106113403	108.01696364869116	35760.508357989514	431.0061493965083	0.0006154812743515166	0.00015387031858787916	1.5387031858787915e-10	1
649.89792	2019-03	2019.0	上饶市	1.0	38.66761106113403	108.01696364869116	35760.508357989514	431.0061493965083	1.5387031858787915e-10	0.00015387031858787916	1.5387031858787915e-10	1
649.89792	2019-02	2019.0	上饶市	1.0	38.66761106113403	108.01696364869116	35760.508357989514	431.0061493965083	1.5387031858787915e-10	1.5387031858787915e-10	1.5387031858787915e-10	1
649.89792	2019-07	2019.0	上饶市	0.4	38.66761106113403	108.01696364869116	35760.508357989514	431.0061493965083	0.0007693515929393958	0.0003077406371757583	0.0003077406371757583	1
649.1088	2020-07	2020.0	上饶市	0.1666666666666666	40.424656082308545	79.21630395397506	34971.42543746134	457.82771701754774	0.002773032810524214	0.0016946311619870198	0.00046217213508736903	1
649.1088	2020-09	2020.0	上饶市	0.1764705882352941	40.424656082308545	79.21630395397506	34971.42543746134	457.82771701754774	0.0026189754321617577	0.003081147567249127	0.00046217213508736903	1
649.1088	2020-08	2020.0	上饶市	0.1176470588235294	40.424656082308545	79.21630395397506	34971.42543746134	457.82771701754774	0.0026189754321617577	0.0018486885403494761	0.00030811475672491267	1
649.1088	2020-06	2020.0	上饶市	0.1363636363636363	40.424656082308545	79.21630395397506	34971.42543746134	457.82771701754774	0.0033892623239740395	0.0007702868918122817	0.00046217213508736903	1
649.1088	2020-11	2020.0	上饶市	0.1818181818181818	40.424656082308545	79.21630395397506	34971.42543746134	457.82771701754774	0.0033892623239740395	0.0033892623239740395	0.0006162295134498253	1
649.1088	2020-04	2020.0	上饶市	0.1904761904761904	40.424656082308545	79.21630395397506	34971.42543746134	457.82771701754774	0.003235204945611583	0.0018486885403494761	0.0006162295134498253	1
649.1088	2020-03	2020.0	上饶市	0.125	40.424656082308545	79.21630395397506	34971.42543746134	457.82771701754774	0.0024649180537993014	0.00030811475672491267	0.00030811475672491267	1
649.1088	2020-02	2020.0	上饶市	5e-07	40.424656082308545	79.21630395397506	34971.42543746134	457.82771701754774	0.00030811475672491267	1.5405737836245633e-10	1.5405737836245633e-10	1
649.1088	2020-01	2020.0	上饶市	0.0333333333333333	40.424656082308545	79.21630395397506	34971.42543746134	457.82771701754774	0.00462172135087369	0.0024649180537993014	0.00015405737836245633	1
649.1088	2020-05	2020.0	上饶市	0.0769230769230769	40.424656082308545	79.21630395397506	34971.42543746134	457.82771701754774	0.0020027459187119327	0.001386516405262107	0.00015405737836245633	1
649.1088	2020-12	2020.0	上饶市	0.1111111111111111	40.424656082308545	79.21630395397506	34971.42543746134	457.82771701754774	0.004159549215786321	0.0024649180537993014	0.00046217213508736903	1
911.865	2014-01	2014.0	东莞市	0.1428571428571428	64.49767564277606	60.57914274591085	49920.97514434702	285.06412681701784	0.0015353149863192468	0.0001096653561656605	0.000219330712331321	1
911.865	2014-12	2014.0	东莞市	0.1428571428571428	64.49767564277606	60.57914274591085	49920.97514434702	285.06412681701784	0.0015353149863192468	1.0966535616566048e-10	0.000219330712331321	1
911.865	2014-11	2014.0	东莞市	1.1111111111111115e-07	64.49767564277606	60.57914274591085	49920.97514434702	285.06412681701784	0.0009869882054909444	0.000438661424662642	1.0966535616566048e-10	1
911.865	2014-10	2014.0	东莞市	0.1428571428571428	64.49767564277606	60.57914274591085	49920.97514434702	285.06412681701784	0.0007676574931596234	0.0001096653561656605	0.0001096653561656605	1
911.865	2014-08	2014.0	东莞市	0.2	64.49767564277606	60.57914274591085	49920.97514434702	285.06412681701784	0.0010966535616566049	0.0001096653561656605	0.000219330712331321	1
911.865	2014-07	2014.0	东莞市	0.1428571428571428	64.49767564277606	60.57914274591085	49920.97514434702	285.06412681701784	0.0007676574931596234	0.0003289960684969815	0.0001096653561656605	1
911.865	2014-09	2014.0	东莞市	0.0666666666666666	64.49767564277606	60.57914274591085	49920.97514434702	285.06412681701784	0.0016449803424849073	0.0001096653561656605	0.0001096653561656605	1
911.865	2014-05	2014.0	东莞市	0.1666666666666666	64.49767564277606	60.57914274591085	49920.97514434702	285.06412681701784	0.001315984273987926	0.000219330712331321	0.000219330712331321	1
911.865	2014-04	2014.0	东莞市	0.074074074074074	64.49767564277606	60.57914274591085	49920.97514434702	285.06412681701784	0.0029609646164728332	0.0003289960684969815	0.000219330712331321	1
911.865	2014-03	2014.0	东莞市	0.1538461538461538	64.49767564277606	60.57914274591085	49920.97514434702	285.06412681701784	0.0014256496301535864	0.000438661424662642	0.000219330712331321	1
911.865	2014-02	2014.0	东莞市	1.4285714285714285e-07	64.49767564277606	60.57914274591085	49920.97514434702	285.06412681701784	0.0007676574931596234	0.0001096653561656605	1.0966535616566048e-10	1
911.865	2014-06	2014.0	东莞市	7.142857142857142e-08	64.49767564277606	60.57914274591085	49920.97514434702	285.06412681701784	0.0015353149863192468	0.000657992136993963	1.0966535616566048e-10	1
934.33125	2015-08	2015.0	东莞市	0.1666666666666666	67.16112406600979	52.743606724060655	55437.319473152595	285.92643133792217	0.0012843410728261525	0.0001070284227355127	0.0002140568454710254	1
934.33125	2015-12	2015.0	东莞市	0.1333333333333333	67.16112406600979	52.743606724060655	55437.319473152595	285.92643133792217	0.003210852682065381	0.0008562273818841016	0.0004281136909420508	1
934.33125	2015-11	2015.0	东莞市	0.0909090909090909	67.16112406600979	52.743606724060655	55437.319473152595	285.92643133792217	0.0011773126500906398	0.0005351421136775635	0.0001070284227355127	1
934.33125	2015-10	2015.0	东莞市	0.5	67.16112406600979	52.743606724060655	55437.319473152595	285.92643133792217	0.001070284227355127	0.0008562273818841016	0.0005351421136775635	1
934.33125	2015-07	2015.0	东莞市	0.1363636363636363	67.16112406600979	52.743606724060655	55437.319473152595	285.92643133792217	0.0023546253001812795	0.0001070284227355127	0.0003210852682065381	1
934.33125	2015-09	2015.0	东莞市	5.555555555555557e-08	67.16112406600979	52.743606724060655	55437.319473152595	285.92643133792217	0.0019265116092392286	0.0007491989591485889	1.070284227355127e-10	1
934.33125	2015-05	2015.0	东莞市	0.0909090909090909	67.16112406600979	52.743606724060655	55437.319473152595	285.92643133792217	0.0011773126500906398	0.0007491989591485889	0.0001070284227355127	1
934.33125	2015-04	2015.0	东莞市	0.0588235294117647	67.16112406600979	52.743606724060655	55437.319473152595	285.92643133792217	0.001819483186503716	0.0003210852682065381	0.0001070284227355127	1
934.33125	2015-03	2015.0	东莞市	0.2105263157894736	67.16112406600979	52.743606724060655	55437.319473152595	285.92643133792217	0.0020335400319747413	0.0005351421136775635	0.0004281136909420508	1
934.33125	2015-02	2015.0	东莞市	0.1	67.16112406600979	52.743606724060655	55437.319473152595	285.92643133792217	0.001070284227355127	0.0004281136909420508	0.0001070284227355127	1
934.33125	2015-01	2015.0	东莞市	1e-07	67.16112406600979	52.743606724060655	55437.319473152595	285.92643133792217	0.001070284227355127	0.0006421705364130762	1.070284227355127e-10	1
934.33125	2015-06	2015.0	东莞市	0.1428571428571428	67.16112406600979	52.743606724060655	55437.319473152595	285.92643133792217	0.0014983979182971777	0.0012843410728261525	0.0002140568454710254	1
956.7975	2016-12	2016.0	东莞市	0.0588235294117647	71.35978929710832	50.94076855342954	56935.17175786935	286.89456232901944	0.0017767604952981168	0.0007316072627698129	0.0001045153232528304	1
956.7975	2016-11	2016.0	东莞市	1.25e-07	71.35978929710832	50.94076855342954	56935.17175786935	286.89456232901944	0.0008361225860226432	0.000522576616264152	1.045153232528304e-10	1
956.7975	2016-10	2016.0	东莞市	0.0909090909090909	71.35978929710832	50.94076855342954	56935.17175786935	286.89456232901944	0.0011496685557811344	0.0003135459697584912	0.0001045153232528304	1
956.7975	2016-09	2016.0	东莞市	0.1052631578947368	71.35978929710832	50.94076855342954	56935.17175786935	286.89456232901944	0.0019857911418037777	0.001045153232528304	0.0002090306465056608	1
956.7975	2016-08	2016.0	东莞市	0.2222222222222222	71.35978929710832	50.94076855342954	56935.17175786935	286.89456232901944	0.0018812758185509473	0.001045153232528304	0.0004180612930113216	1
956.7975	2016-07	2016.0	东莞市	1.6666666666666665e-07	71.35978929710832	50.94076855342954	56935.17175786935	286.89456232901944	0.0006270919395169824	0.0004180612930113216	1.045153232528304e-10	1
956.7975	2016-06	2016.0	东莞市	1e-07	71.35978929710832	50.94076855342954	56935.17175786935	286.89456232901944	0.001045153232528304	0.0007316072627698129	1.045153232528304e-10	1
956.7975	2016-04	2016.0	东莞市	0.0666666666666666	71.35978929710832	50.94076855342954	56935.17175786935	286.89456232901944	0.001567729848792456	0.0004180612930113216	0.0001045153232528304	1
956.7975	2016-03	2016.0	东莞市	0.1764705882352941	71.35978929710832	50.94076855342954	56935.17175786935	286.89456232901944	0.0017767604952981168	0.0011496685557811344	0.0003135459697584912	1
956.7975	2016-02	2016.0	东莞市	1.4285714285714285e-07	71.35978929710832	50.94076855342954	56935.17175786935	286.89456232901944	0.0007316072627698129	0.0002090306465056608	1.045153232528304e-10	1
956.7975	2016-01	2016.0	东莞市	0.25	71.35978929710832	50.94076855342954	56935.17175786935	286.89456232901944	0.0012541838790339648	0.0007316072627698129	0.0003135459697584912	1
956.7975	2016-05	2016.0	东莞市	0.2352941176470588	71.35978929710832	50.94076855342954	56935.17175786935	286.89456232901944	0.0017767604952981168	0.0013586992022867953	0.0004180612930113216	1
979.26375	2017-08	2017.0	东莞市	0.2	70.8623687163718	44.10456324968631	60460.54497575347	296.6105913754083	0.0020423506945907066	0.0013275279514839593	0.00040847013891814134	1
979.26375	2017-12	2017.0	东莞市	0.2083333333333333	72.00208304060459	44.10456324968631	60460.54497575347	296.6105913754083	0.002450820833508848	0.000919057812565818	0.0005105876736476767	1
979.26375	2017-11	2017.0	东莞市	0.3076923076923077	73.14179736483739	44.10456324968631	60460.54497575347	296.6105913754083	0.0013275279514839593	0.000919057812565818	0.00040847013891814134	1
979.26375	2017-10	2017.0	东莞市	0.3333333333333333	74.28151168907019	44.10456324968631	60460.54497575347	296.6105913754083	0.00153176302094303	0.001838115625131636	0.0005105876736476767	1
979.26375	2017-09	2017.0	东莞市	1.4285714285714285e-07	75.42122601330297	44.10456324968631	60460.54497575347	296.6105913754083	0.0007148227431067474	0.0010211753472953533	1.0211753472953533e-10	1
979.26375	2017-07	2017.0	东莞市	0.1904761904761904	76.56094033753577	44.10456324968631	60460.54497575347	296.6105913754083	0.002144468229320242	0.0010211753472953533	0.00040847013891814134	1
979.26375	2017-06	2017.0	东莞市	0.2272727272727272	77.70065466176857	44.10456324968631	60460.54497575347	296.6105913754083	0.0022465857640497776	0.0008169402778362827	0.0005105876736476767	1
979.26375	2017-05	2017.0	东莞市	0.1904761904761904	78.84036898600137	44.10456324968631	60460.54497575347	296.6105913754083	0.002144468229320242	0.0010211753472953533	0.00040847013891814134	1
979.26375	2017-04	2017.0	东莞市	0.4545454545454545	79.98008331023416	44.10456324968631	60460.54497575347	296.6105913754083	0.0011232928820248888	0.0013275279514839593	0.0005105876736476767	1
979.26375	2017-03	2017.0	东莞市	0.1904761904761904	81.11979763446696	44.10456324968631	60460.54497575347	296.6105913754083	0.002144468229320242	0.0011232928820248888	0.00040847013891814134	1
979.26375	2017-02	2017.0	东莞市	0.2727272727272727	82.25951195869975	44.10456324968631	60460.54497575347	296.6105913754083	0.0011232928820248888	0.0008169402778362827	0.000306352604188606	1
979.26375	2017-01	2017.0	东莞市	2e-07	83.39922628293255	44.10456324968631	60460.54497575347	296.6105913754083	0.0005105876736476767	0.0010211753472953533	1.0211753472953533e-10	1
1001.73	2018-12	2018.0	东莞市	1e-06	82.64294770047817	33.54197238776916	64878.85957293882	301.8677687600451	9.98272987731225e-05	0.00079861839018498	9.98272987731225e-11	1
1001.73	2018-11	2018.0	东莞市	5e-07	82.64294770047817	33.54197238776916	64878.85957293882	301.8677687600451	0.000199654597546245	0.00039930919509249	9.98272987731225e-11	1
1001.73	2018-10	2018.0	东莞市	5e-07	82.64294770047817	33.54197238776916	64878.85957293882	301.8677687600451	0.000199654597546245	0.000199654597546245	9.98272987731225e-11	1
1001.73	2018-09	2018.0	东莞市	1e-06	82.64294770047817	33.54197238776916	64878.85957293882	301.8677687600451	9.98272987731225e-05	0.00079861839018498	9.98272987731225e-11	1
1001.73	2018-08	2018.0	东莞市	1.25e-07	82.64294770047817	33.54197238776916	64878.85957293882	301.8677687600451	0.00079861839018498	0.00039930919509249	9.98272987731225e-11	1
1001.73	2018-07	2018.0	东莞市	0.5	82.64294770047817	33.54197238776916	64878.85957293882	301.8677687600451	0.00039930919509249	9.98272987731225e-05	0.000199654597546245	1
1001.73	2018-05	2018.0	东莞市	0.0833333333333333	82.64294770047817	33.54197238776916	64878.85957293882	301.8677687600451	0.00119792758527747	0.0004991364938656125	9.98272987731225e-05	1
1001.73	2018-04	2018.0	东莞市	0.125	82.64294770047817	33.54197238776916	64878.85957293882	301.8677687600451	0.00079861839018498	0.000998272987731225	9.98272987731225e-05	1
1001.73	2018-03	2018.0	东莞市	0.1111111111111111	82.64294770047817	33.54197238776916	64878.85957293882	301.8677687600451	0.0008984456889581026	0.0002994818963193675	9.98272987731225e-05	1
1001.73	2018-02	2018.0	东莞市	0.1428571428571428	82.64294770047817	33.54197238776916	64878.85957293882	301.8677687600451	0.0006987910914118575	0.000199654597546245	9.98272987731225e-05	1
1001.73	2018-01	2018.0	东莞市	0.25	82.64294770047817	33.54197238776916	64878.85957293882	301.8677687600451	0.00079861839018498	0.000199654597546245	0.000199654597546245	1
1001.73	2018-06	2018.0	东莞市	0.4285714285714285	82.64294770047817	33.54197238776916	64878.85957293882	301.8677687600451	0.0006987910914118575	0.00079861839018498	0.0002994818963193675	1
1024.19625	2019-08	2019.0	东莞市	1.6666666666666665e-07	92.57991327345712	31.771254776611414	65736.06376707589	314.2073601616878	0.0005858252263665289	0.0030267636695603993	9.763753772775481e-11	1
1024.19625	2019-12	2019.0	东莞市	0.2	92.57991327345712	31.771254776611414	65736.06376707589	314.2073601616878	0.0014645630659163222	0.01864876970600117	0.00029291261318326446	1
1024.19625	2019-11	2019.0	东莞市	0.1666666666666666	92.57991327345712	31.771254776611414	65736.06376707589	314.2073601616878	0.0011716504527330578	0.009568478697319973	0.00019527507545550964	1
1024.19625	2019-10	2019.0	东莞市	0.25	92.57991327345712	31.771254776611414	65736.06376707589	314.2073601616878	0.0003905501509110193	0.010447216536869766	9.763753772775482e-05	1
1024.19625	2019-09	2019.0	东莞市	1.4285714285714285e-07	92.57991327345712	31.771254776611414	65736.06376707589	314.2073601616878	0.0006834627640942837	0.01054485407459752	9.763753772775481e-11	1
1024.19625	2019-07	2019.0	东莞市	0.2	92.57991327345712	31.771254776611414	65736.06376707589	314.2073601616878	0.0004881876886387741	0.0031244012072881543	9.763753772775482e-05	1
1024.19625	2019-03	2019.0	东莞市	1.6666666666666665e-07	92.57991327345712	31.771254776611414	65736.06376707589	314.2073601616878	0.0005858252263665289	0.00868974085777018	9.763753772775481e-11	1
1024.19625	2019-05	2019.0	东莞市	0.2	92.57991327345712	31.771254776611414	65736.06376707589	314.2073601616878	0.0004881876886387741	0.004686601810932231	9.763753772775482e-05	1
1024.19625	2019-04	2019.0	东莞市	0.2727272727272727	92.57991327345712	31.771254776611414	65736.06376707589	314.2073601616878	0.001074012915005303	0.007225177791853856	0.00029291261318326446	1
1024.19625	2019-02	2019.0	东莞市	1.0	92.57991327345712	31.771254776611414	65736.06376707589	314.2073601616878	9.763753772775481e-11	0.0023433009054661157	9.763753772775481e-11	1
1024.19625	2019-01	2019.0	东莞市	5e-07	92.57991327345712	31.771254776611414	65736.06376707589	314.2073601616878	0.00019527507545550964	0.0022456633677383608	9.763753772775481e-11	1
1024.19625	2019-06	2019.0	东莞市	0.25	92.57991327345712	31.771254776611414	65736.06376707589	314.2073601616878	0.0003905501509110193	0.0019527507545550964	9.763753772775482e-05	1
1046.6625	2020-11	2020.0	东莞市	9.09090909090909e-08	92.19781925883464	7.910859517752859	66377.73876488363	314.33246151457615	0.0010509595977690994	0.024936405001612268	9.554178161537267e-11	1
1046.6625	2020-01	2020.0	东莞市	0.1	92.19781925883464	7.910859517752859	66377.73876488363	314.33246151457615	0.0009554178161537267	0.033726248910226554	9.554178161537267e-05	1
1046.6625	2020-02	2020.0	东莞市	3.333333333333333e-07	92.19781925883464	7.910859517752859	66377.73876488363	314.33246151457615	0.000286625344846118	0.0019108356323074534	9.554178161537267e-11	1
1046.6625	2020-03	2020.0	东莞市	0.1111111111111111	92.19781925883464	7.910859517752859	66377.73876488363	314.33246151457615	0.000859876034538354	0.0010509595977690994	9.554178161537267e-05	1
1046.6625	2020-04	2020.0	东莞市	0.0666666666666666	92.19781925883464	7.910859517752859	66377.73876488363	314.33246151457615	0.00286625344846118	0.012229348046767702	0.00019108356323074534	1
1046.6625	2020-05	2020.0	东莞市	0.25	92.19781925883464	7.910859517752859	66377.73876488363	314.33246151457615	0.0026751698852304348	0.03009566120884239	0.0006687924713076087	1
1046.6625	2020-06	2020.0	东莞市	0.1538461538461538	92.19781925883464	7.910859517752859	66377.73876488363	314.33246151457615	0.0012420431609998447	0.024554237875150778	0.00019108356323074534	1
1046.6625	2020-07	2020.0	东莞市	0.2	92.19781925883464	7.910859517752859	66377.73876488363	314.33246151457615	0.0019108356323074534	0.02646507350745823	0.0003821671264614907	1
1046.6625	2020-08	2020.0	东莞市	0.2857142857142857	92.19781925883464	7.910859517752859	66377.73876488363	314.33246151457615	0.0006687924713076087	0.01939498166792065	0.00019108356323074534	1
1046.6625	2020-09	2020.0	东莞市	0.3333333333333333	92.19781925883464	7.910859517752859	66377.73876488363	314.33246151457615	0.000859876034538354	0.03621033523222624	0.000286625344846118	1
1046.6625	2020-12	2020.0	东莞市	1.6666666666666665e-07	92.19781925883464	7.910859517752859	66377.73876488363	314.33246151457615	0.000573250689692236	0.018057396725305434	9.554178161537267e-11	1
209.54072	2014-01	2014.0	东营市	0.1	163.71471855207903	38.65597102081161	98422.39732687756	567.049688480597	0.004772342101334767	0.00047723421013347664	0.00047723421013347664	0
209.54072	2014-12	2014.0	东营市	2.5e-07	163.71471855207903	38.65597102081161	98422.39732687756	567.049688480597	0.0019089368405339065	0.004772342101334767	4.772342101334766e-10	0
209.54072	2014-11	2014.0	东营市	1e-07	163.71471855207903	38.65597102081161	98422.39732687756	567.049688480597	0.004772342101334767	0.0062040447317351964	4.772342101334766e-10	0
209.54072	2014-10	2014.0	东营市	1e-06	163.71471855207903	38.65597102081161	98422.39732687756	567.049688480597	0.00047723421013347664	0.00572681052160172	4.772342101334766e-10	0
209.54072	2014-08	2014.0	东营市	2e-07	163.71471855207903	38.65597102081161	98422.39732687756	567.049688480597	0.0023861710506673833	0.006681278941868673	4.772342101334766e-10	0
209.54072	2014-07	2014.0	东营市	1.4285714285714285e-07	163.71471855207903	38.65597102081161	98422.39732687756	567.049688480597	0.0033406394709343365	0.010499152622936487	4.772342101334766e-10	0
209.54072	2014-09	2014.0	东营市	0.1818181818181818	163.71471855207903	38.65597102081161	98422.39732687756	567.049688480597	0.005249576311468243	0.005249576311468243	0.0009544684202669533	0
209.54072	2014-05	2014.0	东营市	1.4285714285714285e-07	163.71471855207903	38.65597102081161	98422.39732687756	567.049688480597	0.0033406394709343365	0.0019089368405339065	4.772342101334766e-10	0
209.54072	2014-04	2014.0	东营市	1e-07	163.71471855207903	38.65597102081161	98422.39732687756	567.049688480597	0.004772342101334767	0.003817873681067813	4.772342101334766e-10	0
209.54072	2014-03	2014.0	东营市	1.25e-07	163.71471855207903	38.65597102081161	98422.39732687756	567.049688480597	0.003817873681067813	0.0023861710506673833	4.772342101334766e-10	0
209.54072	2014-02	2014.0	东营市	3.333333333333333e-07	163.71471855207903	38.65597102081161	98422.39732687756	567.049688480597	0.00143170263040043	0.0019089368405339065	4.772342101334766e-10	0
209.54072	2014-06	2014.0	东营市	1.25e-07	163.71471855207903	38.65597102081161	98422.39732687756	567.049688480597	0.003817873681067813	0.0023861710506673833	4.772342101334766e-10	0
211.1759	2015-08	2015.0	东营市	0.125	163.4012214461972	33.14772187546022	104217.81083921035	569.0516768248649	0.003788311071481168	0.004261849955416314	0.000473538883935146	0
211.1759	2015-12	2015.0	东营市	3.333333333333333e-07	163.4012214461972	33.14772187546022	104217.81083921035	569.0516768248649	0.001420616651805438	0.013259088750184089	4.73538883935146e-10	0
211.1759	2015-11	2015.0	东营市	5e-07	163.4012214461972	33.14772187546022	104217.81083921035	569.0516768248649	0.000947077767870292	0.012312010982313796	4.73538883935146e-10	0
211.1759	2015-10	2015.0	东营市	5e-07	163.4012214461972	33.14772187546022	104217.81083921035	569.0516768248649	0.000947077767870292	0.006156005491156898	4.73538883935146e-10	0
211.1759	2015-07	2015.0	东营市	1.6666666666666665e-07	163.4012214461972	33.14772187546022	104217.81083921035	569.0516768248649	0.002841233303610876	0.005208927723286606	4.73538883935146e-10	0
211.1759	2015-09	2015.0	东营市	2e-07	163.4012214461972	33.14772187546022	104217.81083921035	569.0516768248649	0.00236769441967573	0.010417855446573213	4.73538883935146e-10	0
211.1759	2015-05	2015.0	东营市	0.2857142857142857	163.4012214461972	33.14772187546022	104217.81083921035	569.0516768248649	0.0033147721875460222	0.005208927723286606	0.000947077767870292	0
211.1759	2015-04	2015.0	东营市	5e-08	163.4012214461972	33.14772187546022	104217.81083921035	569.0516768248649	0.00947077767870292	0.008050161026897483	4.73538883935146e-10	0
211.1759	2015-03	2015.0	东营市	0.3333333333333333	163.4012214461972	33.14772187546022	104217.81083921035	569.0516768248649	0.001420616651805438	0.008050161026897483	0.000473538883935146	0
211.1759	2015-02	2015.0	东营市	1.6666666666666665e-07	163.4012214461972	33.14772187546022	104217.81083921035	569.0516768248649	0.002841233303610876	0.005682466607221752	4.73538883935146e-10	0
211.1759	2015-01	2015.0	东营市	0.05	163.4012214461972	33.14772187546022	104217.81083921035	569.0516768248649	0.00947077767870292	0.00236769441967573	0.000473538883935146	0
211.1759	2015-06	2015.0	东营市	3.333333333333333e-07	163.4012214461972	33.14772187546022	104217.81083921035	569.0516768248649	0.001420616651805438	0.005682466607221752	4.73538883935146e-10	0
212.81108	2016-12	2016.0	东营市	0.0666666666666666	163.50652419037579	28.14703069031932	104254.86304566474	566.2299162242867	0.007048505181215189	0.02067561519823122	0.0004699003454143459	0
212.81108	2016-11	2016.0	东营市	0.3333333333333333	163.50652419037579	28.14703069031932	104254.86304566474	566.2299162242867	0.004229103108729113	0.008458206217458226	0.0014097010362430378	0
212.81108	2016-10	2016.0	东营市	2e-07	163.50652419037579	28.14703069031932	104254.86304566474	566.2299162242867	0.0023495017270717296	0.0018796013816573837	4.699003454143459e-10	0
212.81108	2016-09	2016.0	东营市	6.666666666666668e-08	163.50652419037579	28.14703069031932	104254.86304566474	566.2299162242867	0.007048505181215189	0.007518405526629535	4.699003454143459e-10	0
212.81108	2016-08	2016.0	东营市	2.5e-07	163.50652419037579	28.14703069031932	104254.86304566474	566.2299162242867	0.0018796013816573837	0.004699003454143459	4.699003454143459e-10	0
212.81108	2016-07	2016.0	东营市	1.6666666666666665e-07	163.50652419037579	28.14703069031932	104254.86304566474	566.2299162242867	0.0028194020724860757	0.006108704490386497	4.699003454143459e-10	0
212.81108	2016-06	2016.0	东营市	0.25	163.50652419037579	28.14703069031932	104254.86304566474	566.2299162242867	0.0018796013816573837	0.013627110017016032	0.0004699003454143459	0
212.81108	2016-04	2016.0	东营市	1.25e-07	163.50652419037579	28.14703069031932	104254.86304566474	566.2299162242867	0.0037592027633147674	0.008928106562872573	4.699003454143459e-10	0
212.81108	2016-03	2016.0	东营市	7.142857142857142e-08	163.50652419037579	28.14703069031932	104254.86304566474	566.2299162242867	0.006578604835800843	0.011277608289944303	4.699003454143459e-10	0
212.81108	2016-02	2016.0	东营市	3.333333333333333e-07	163.50652419037579	28.14703069031932	104254.86304566474	566.2299162242867	0.0014097010362430378	0.004699003454143459	4.699003454143459e-10	0
212.81108	2016-01	2016.0	东营市	0.25	163.50652419037579	28.14703069031932	104254.86304566474	566.2299162242867	0.005638804144972151	0.01033780759911561	0.0014097010362430378	0
212.81108	2016-05	2016.0	东营市	1.4285714285714285e-07	163.50652419037579	28.14703069031932	104254.86304566474	566.2299162242867	0.0032893024179004213	0.01268730932618734	4.699003454143459e-10	0
214.44626	2017-08	2017.0	东营市	0.1333333333333333	164.67338860417667	28.445355027408734	108596.1583102452	522.8815834792363	0.006994759432969361	0.011657932388282269	0.0009326345910625815	0
214.44626	2017-12	2017.0	东营市	0.1538461538461538	167.08701105528544	28.445355027408734	108596.1583102452	522.8815834792363	0.006062124841906779	0.013523201570407432	0.0009326345910625815	0
214.44626	2017-11	2017.0	东营市	0.1111111111111111	169.5006335063942	28.445355027408734	108596.1583102452	522.8815834792363	0.004196855659781617	0.008393711319563233	0.00046631729553129074	0
214.44626	2017-10	2017.0	东营市	0.2	171.914255957503	28.445355027408734	108596.1583102452	522.8815834792363	0.0023315864776564535	0.005595807546375489	0.00046631729553129074	0
214.44626	2017-09	2017.0	东营市	0.1333333333333333	174.32787840861175	28.445355027408734	108596.1583102452	522.8815834792363	0.006994759432969361	0.01259056697934485	0.0009326345910625815	0
214.44626	2017-07	2017.0	东营市	0.125	176.74150085972053	28.445355027408734	108596.1583102452	522.8815834792363	0.003730538364250326	0.005595807546375489	0.00046631729553129074	0
214.44626	2017-06	2017.0	东营市	1.25e-07	179.1551233108293	28.445355027408734	108596.1583102452	522.8815834792363	0.003730538364250326	0.008860028615094523	4.663172955312907e-10	0
214.44626	2017-05	2017.0	东营市	0.1052631578947368	181.56874576193803	28.445355027408734	108596.1583102452	522.8815834792363	0.008860028615094523	0.011191615092750977	0.0009326345910625815	0
214.44626	2017-04	2017.0	东营市	0.1111111111111111	183.9823682130468	28.445355027408734	108596.1583102452	522.8815834792363	0.004196855659781617	0.01911900911678292	0.00046631729553129074	0
214.44626	2017-03	2017.0	东营市	0.0869565217391304	186.3959906641556	28.445355027408734	108596.1583102452	522.8815834792363	0.010725297797219686	0.009792663206157105	0.0009326345910625815	0
214.44626	2017-02	2017.0	东营市	9.09090909090909e-08	188.80961311526434	28.445355027408734	108596.1583102452	522.8815834792363	0.005129490250844198	0.006994759432969361	4.663172955312907e-10	0
214.44626	2017-01	2017.0	东营市	0.4166666666666667	191.2232355663731	28.445355027408734	108596.1583102452	522.8815834792363	0.005595807546375489	0.010725297797219686	0.0023315864776564535	0
216.08144	2018-12	2018.0	东营市	1e-06	192.17152569882913	29.618462372335173	113191.44300408218	537.9453228375376	0.0004627884745677371	0.0023139423728386855	4.6278847456773706e-10	0
216.08144	2018-11	2018.0	东营市	1e-06	192.17152569882913	29.618462372335173	113191.44300408218	537.9453228375376	0.0004627884745677371	0.0013883654237032113	4.6278847456773706e-10	0
216.08144	2018-10	2018.0	东营市	1e-06	192.17152569882913	29.618462372335173	113191.44300408218	537.9453228375376	0.0004627884745677371	0.0004627884745677371	4.6278847456773706e-10	0
216.08144	2018-09	2018.0	东营市	1e-06	192.17152569882913	29.618462372335173	113191.44300408218	537.9453228375376	0.0004627884745677371	0.0032395193219741597	4.6278847456773706e-10	0
216.08144	2018-08	2018.0	东营市	1.4285714285714285e-07	192.17152569882913	29.618462372335173	113191.44300408218	537.9453228375376	0.0032395193219741597	0.006941827118516057	4.6278847456773706e-10	0
216.08144	2018-07	2018.0	东营市	5e-07	192.17152569882913	29.618462372335173	113191.44300408218	537.9453228375376	0.0009255769491354742	0.005553461694812845	4.6278847456773706e-10	0
216.08144	2018-05	2018.0	东营市	5.88235294117647e-08	192.17152569882913	29.618462372335173	113191.44300408218	537.9453228375376	0.007867404067651532	0.024990577626657805	4.6278847456773706e-10	0
216.08144	2018-04	2018.0	东营市	9.09090909090909e-08	192.17152569882913	29.618462372335173	113191.44300408218	537.9453228375376	0.005090673220245108	0.01943711593184496	4.6278847456773706e-10	0
216.08144	2018-03	2018.0	东营市	0.1111111111111111	192.17152569882913	29.618462372335173	113191.44300408218	537.9453228375376	0.004165096271109634	0.00971855796592248	0.0004627884745677371	0
216.08144	2018-02	2018.0	东营市	0.0833333333333333	192.17152569882913	29.618462372335173	113191.44300408218	537.9453228375376	0.005553461694812845	0.0064790386439483195	0.0004627884745677371	0
216.08144	2018-01	2018.0	东营市	1.1111111111111115e-07	192.17152569882913	29.618462372335173	113191.44300408218	537.9453228375376	0.004165096271109634	0.006016250169380582	4.6278847456773706e-10	0
216.08144	2018-06	2018.0	东营市	1.6666666666666665e-07	192.17152569882913	29.618462372335173	113191.44300408218	537.9453228375376	0.0027767308474064226	0.010181346440490216	4.6278847456773706e-10	0
217.71662	2019-08	2019.0	东营市	0.3333333333333333	133.93557184564042	20.026032004355017	112578.40581945465	528.3014222800263	0.0013779379819510334	0.0036745012852027557	0.00045931266065034446	0
217.71662	2019-12	2019.0	东营市	4.545454545454545e-08	133.93557184564042	20.026032004355017	112578.40581945465	528.3014222800263	0.010104878534307579	0.033989136888125486	4.5931266065034444e-10	0
217.71662	2019-11	2019.0	东营市	1.4285714285714285e-07	133.93557184564042	20.026032004355017	112578.40581945465	528.3014222800263	0.003215188624552411	0.022047007711216534	4.5931266065034444e-10	0
217.71662	2019-10	2019.0	东营市	0.4	133.93557184564042	20.026032004355017	112578.40581945465	528.3014222800263	0.002296563303251722	0.011023503855608267	0.0009186253213006889	0
217.71662	2019-09	2019.0	东营市	1e-06	133.93557184564042	20.026032004355017	112578.40581945465	528.3014222800263	0.00045931266065034446	0.005971064588454478	4.5931266065034444e-10	0
217.71662	2019-07	2019.0	东营市	3.333333333333333e-07	133.93557184564042	20.026032004355017	112578.40581945465	528.3014222800263	0.0013779379819510334	0.0013779379819510334	4.5931266065034444e-10	0
217.71662	2019-03	2019.0	东营市	1.0	133.93557184564042	20.026032004355017	112578.40581945465	528.3014222800263	4.5931266065034444e-10	0.003215188624552411	4.5931266065034444e-10	0
217.71662	2019-05	2019.0	东营市	0.3333333333333333	133.93557184564042	20.026032004355017	112578.40581945465	528.3014222800263	0.0013779379819510334	0.0013779379819510334	0.00045931266065034446	0
217.71662	2019-04	2019.0	东营市	1e-06	133.93557184564042	20.026032004355017	112578.40581945465	528.3014222800263	0.00045931266065034446	0.0013779379819510334	4.5931266065034444e-10	0
217.71662	2019-02	2019.0	东营市	1.0	133.93557184564042	20.026032004355017	112578.40581945465	528.3014222800263	0.00045931266065034446	0.0009186253213006889	0.00045931266065034446	0
217.71662	2019-01	2019.0	东营市	1e-06	133.93557184564042	20.026032004355017	112578.40581945465	528.3014222800263	0.00045931266065034446	0.0013779379819510334	4.5931266065034444e-10	0
217.71662	2019-06	2019.0	东营市	1.0	133.93557184564042	20.026032004355017	112578.40581945465	528.3014222800263	0.00045931266065034446	0.0041338139458531	0.00045931266065034446	0
219.3518	2020-11	2020.0	东营市	0.1666666666666666	135.90041203217845	6.336852489927139	113671.78204145122	531.5205984177016	0.005470664020080984	0.05516252886914992	0.000911777336680164	0
219.3518	2020-01	2020.0	东营市	1.1111111111111115e-07	135.90041203217845	6.336852489927139	113671.78204145122	531.5205984177016	0.004102998015060738	0.0227944334170041	4.5588866834008197e-10	0
219.3518	2020-02	2020.0	东营市	3.333333333333333e-07	135.90041203217845	6.336852489927139	113671.78204145122	531.5205984177016	0.001367666005020246	0.004102998015060738	4.5588866834008197e-10	0
219.3518	2020-03	2020.0	东营市	0.0833333333333333	135.90041203217845	6.336852489927139	113671.78204145122	531.5205984177016	0.005470664020080984	0.06291263623093131	0.000455888668340082	0
219.3518	2020-04	2020.0	东营市	8.333333333333335e-08	135.90041203217845	6.336852489927139	113671.78204145122	531.5205984177016	0.005470664020080984	0.08023640562785443	4.5588866834008197e-10	0
219.3518	2020-05	2020.0	东营市	0.1428571428571428	135.90041203217845	6.336852489927139	113671.78204145122	531.5205984177016	0.003191220678380574	0.06200085889425115	0.000455888668340082	0
219.3518	2020-06	2020.0	东营市	0.1	135.90041203217845	6.336852489927139	113671.78204145122	531.5205984177016	0.00455888668340082	0.06792741158267222	0.000455888668340082	0
219.3518	2020-07	2020.0	东营市	0.2857142857142857	135.90041203217845	6.336852489927139	113671.78204145122	531.5205984177016	0.003191220678380574	0.08297173763789492	0.000911777336680164	0
219.3518	2020-08	2020.0	东营市	0.25	135.90041203217845	6.336852489927139	113671.78204145122	531.5205984177016	0.001823554673360328	0.047412421507368525	0.000455888668340082	0
219.3518	2020-09	2020.0	东营市	3.333333333333333e-07	135.90041203217845	6.336852489927139	113671.78204145122	531.5205984177016	0.001367666005020246	0.04650064417068837	4.5588866834008197e-10	0
219.3518	2020-12	2020.0	东营市	0.1428571428571428	135.90041203217845	6.336852489927139	113671.78204145122	531.5205984177016	0.003191220678380574	0.06063319288923091	0.000455888668340082	0
363.9224	2014-01	2014.0	中山市	0.5	77.57167187290477	56.825301218061874	69134.87600653328	363.9786943590172	0.0021982708401571327	0.0013739192750982078	0.0010991354200785663	0
363.9224	2014-12	2014.0	中山市	0.2857142857142857	77.57167187290477	56.825301218061874	69134.87600653328	363.9786943590172	0.001923486985137491	0.0021982708401571327	0.0005495677100392832	0
363.9224	2014-11	2014.0	中山市	2e-07	77.57167187290477	56.825301218061874	69134.87600653328	363.9786943590172	0.0013739192750982078	0.0008243515650589247	2.7478385501964157e-10	0
363.9224	2014-10	2014.0	中山市	1.6666666666666665e-07	77.57167187290477	56.825301218061874	69134.87600653328	363.9786943590172	0.0016487031301178495	0.001923486985137491	2.7478385501964157e-10	0
363.9224	2014-08	2014.0	中山市	0.1	77.57167187290477	56.825301218061874	69134.87600653328	363.9786943590172	0.0027478385501964156	0.0027478385501964156	0.0002747838550196416	0
363.9224	2014-07	2014.0	中山市	0.1	77.57167187290477	56.825301218061874	69134.87600653328	363.9786943590172	0.0027478385501964156	0.0035721901152553403	0.0002747838550196416	0
363.9224	2014-09	2014.0	中山市	0.1666666666666666	77.57167187290477	56.825301218061874	69134.87600653328	363.9786943590172	0.003297406260235699	0.0021982708401571327	0.0005495677100392832	0
363.9224	2014-05	2014.0	中山市	9.09090909090909e-08	77.57167187290477	56.825301218061874	69134.87600653328	363.9786943590172	0.0030226224052160573	0.0027478385501964156	2.7478385501964157e-10	0
363.9224	2014-04	2014.0	中山市	0.0666666666666666	77.57167187290477	56.825301218061874	69134.87600653328	363.9786943590172	0.004121757825294624	0.0016487031301178495	0.0002747838550196416	0
363.9224	2014-03	2014.0	中山市	0.0769230769230769	77.57167187290477	56.825301218061874	69134.87600653328	363.9786943590172	0.0035721901152553403	0.0010991354200785663	0.0002747838550196416	0
363.9224	2014-02	2014.0	中山市	1e-06	77.57167187290477	56.825301218061874	69134.87600653328	363.9786943590172	0.0002747838550196416	0.0005495677100392832	2.7478385501964157e-10	0
363.9224	2014-06	2014.0	中山市	0.2857142857142857	77.57167187290477	56.825301218061874	69134.87600653328	363.9786943590172	0.001923486985137491	0.0030226224052160573	0.0005495677100392832	0
376.903	2015-08	2015.0	中山市	1.0	79.86226164291608	44.17582242645985	76270.41971011108	351.78812585731606	2.653202548135727e-10	0.001061281019254291	2.653202548135727e-10	0
376.903	2015-12	2015.0	中山市	1.1111111111111115e-07	79.86226164291608	44.17582242645985	76270.41971011108	351.78812585731606	0.0023878822933221544	0.002122562038508582	2.653202548135727e-10	0
376.903	2015-11	2015.0	中山市	1.4285714285714285e-07	79.86226164291608	44.17582242645985	76270.41971011108	351.78812585731606	0.001857241783695009	0.001061281019254291	2.653202548135727e-10	0
376.903	2015-10	2015.0	中山市	0.125	79.86226164291608	44.17582242645985	76270.41971011108	351.78812585731606	0.002122562038508582	0.001061281019254291	0.00026532025481357274	0
376.903	2015-07	2015.0	中山市	1e-06	79.86226164291608	44.17582242645985	76270.41971011108	351.78812585731606	0.00026532025481357274	0.0013266012740678636	2.653202548135727e-10	0
376.903	2015-09	2015.0	中山市	1e-06	79.86226164291608	44.17582242645985	76270.41971011108	351.78812585731606	0.00026532025481357274	0.0015919215288814363	2.653202548135727e-10	0
376.903	2015-05	2015.0	中山市	2.5e-07	79.86226164291608	44.17582242645985	76270.41971011108	351.78812585731606	0.001061281019254291	0.001061281019254291	2.653202548135727e-10	0
376.903	2015-04	2015.0	中山市	0.1666666666666666	79.86226164291608	44.17582242645985	76270.41971011108	351.78812585731606	0.0031838430577628726	0.002122562038508582	0.0005306405096271455	0
376.903	2015-03	2015.0	中山市	1.6666666666666665e-07	79.86226164291608	44.17582242645985	76270.41971011108	351.78812585731606	0.0015919215288814363	0.0015919215288814363	2.653202548135727e-10	0
376.903	2015-02	2015.0	中山市	0.2	79.86226164291608	44.17582242645985	76270.41971011108	351.78812585731606	0.0013266012740678636	0.001061281019254291	0.00026532025481357274	0
376.903	2015-01	2015.0	中山市	0.1428571428571428	79.86226164291608	44.17582242645985	76270.41971011108	351.78812585731606	0.003714483567390018	0.001061281019254291	0.0005306405096271455	0
376.903	2015-06	2015.0	中山市	0.3333333333333333	79.86226164291608	44.17582242645985	76270.41971011108	351.78812585731606	0.0015919215288814363	0.001061281019254291	0.0005306405096271455	0
389.8836	2016-12	2016.0	中山市	0.3076923076923077	82.1470305496307	37.677912074270374	75665.7115097942	350.2583848102357	0.0033343285021478204	0.006925143812153165	0.0010259472314300985	0
389.8836	2016-11	2016.0	中山市	0.4285714285714285	82.1470305496307	37.677912074270374	75665.7115097942	350.2583848102357	0.0017954076550026725	0.0023083812707177217	0.000769460423572574	0
389.8836	2016-10	2016.0	中山市	0.1	82.1470305496307	37.677912074270374	75665.7115097942	350.2583848102357	0.0025648680785752462	0.001538920847145148	0.00025648680785752463	0
389.8836	2016-09	2016.0	中山市	0.1428571428571428	82.1470305496307	37.677912074270374	75665.7115097942	350.2583848102357	0.0017954076550026725	0.0028213548864327712	0.00025648680785752463	0
389.8836	2016-08	2016.0	中山市	0.1111111111111111	82.1470305496307	37.677912074270374	75665.7115097942	350.2583848102357	0.0023083812707177217	0.0038473021178628696	0.00025648680785752463	0
389.8836	2016-07	2016.0	中山市	0.2	82.1470305496307	37.677912074270374	75665.7115097942	350.2583848102357	0.0012824340392876231	0.0023083812707177217	0.00025648680785752463	0
389.8836	2016-06	2016.0	中山市	0.375	82.1470305496307	37.677912074270374	75665.7115097942	350.2583848102357	0.002051894462860197	0.0051297361571504925	0.000769460423572574	0
389.8836	2016-04	2016.0	中山市	0.3571428571428571	82.1470305496307	37.677912074270374	75665.7115097942	350.2583848102357	0.003590815310005345	0.0010259472314300985	0.0012824340392876231	0
389.8836	2016-03	2016.0	中山市	0.0666666666666666	82.1470305496307	37.677912074270374	75665.7115097942	350.2583848102357	0.0038473021178628696	0.0010259472314300985	0.00025648680785752463	0
389.8836	2016-02	2016.0	中山市	1.25e-07	82.1470305496307	37.677912074270374	75665.7115097942	350.2583848102357	0.002051894462860197	0.0005129736157150493	2.5648680785752463e-10	0
389.8836	2016-01	2016.0	中山市	3.333333333333333e-07	82.1470305496307	37.677912074270374	75665.7115097942	350.2583848102357	0.000769460423572574	0.001538920847145148	2.5648680785752463e-10	0
389.8836	2016-05	2016.0	中山市	2e-07	82.1470305496307	37.677912074270374	75665.7115097942	350.2583848102357	0.0012824340392876231	0.0033343285021478204	2.5648680785752463e-10	0
402.8642	2017-08	2017.0	中山市	0.1428571428571428	80.32108643748744	34.32918586461641	77626.70398610747	375.8090195157575	0.0017375582144057477	0.004964452041159279	0.00024822260205796396	0
402.8642	2017-12	2017.0	中山市	0.2307692307692307	81.14198397757474	34.32918586461641	77626.70398610747	375.8090195157575	0.0032268938267535313	0.006205565051449099	0.0007446678061738919	0
402.8642	2017-11	2017.0	中山市	0.4285714285714285	81.962881517662	34.32918586461641	77626.70398610747	375.8090195157575	0.0017375582144057477	0.0029786712246955677	0.0007446678061738919	0
402.8642	2017-10	2017.0	中山市	2.5e-07	82.7837790577493	34.32918586461641	77626.70398610747	375.8090195157575	0.0009928904082318558	0.003971561632927423	2.4822260205796394e-10	0
402.8642	2017-09	2017.0	中山市	2.5e-07	83.60467659783659	34.32918586461641	77626.70398610747	375.8090195157575	0.0009928904082318558	0.004468006837043351	2.4822260205796394e-10	0
402.8642	2017-07	2017.0	中山市	0.375	84.42557413792386	34.32918586461641	77626.70398610747	375.8090195157575	0.0019857808164637117	0.0017375582144057477	0.0007446678061738919	0
402.8642	2017-06	2017.0	中山市	0.5555555555555556	85.24647167801113	34.32918586461641	77626.70398610747	375.8090195157575	0.0022340034185216757	0.0029786712246955677	0.0012411130102898198	0
402.8642	2017-05	2017.0	中山市	0.6666666666666666	86.06736921809842	34.32918586461641	77626.70398610747	375.8090195157575	0.0007446678061738919	0.009184236276144666	0.0004964452041159279	0
402.8642	2017-04	2017.0	中山市	0.2142857142857142	86.88826675818572	34.32918586461641	77626.70398610747	375.8090195157575	0.0034751164288114953	0.007446678061738919	0.0007446678061738919	0
402.8642	2017-03	2017.0	中山市	0.3333333333333333	87.70916429827298	34.32918586461641	77626.70398610747	375.8090195157575	0.0022340034185216757	0.0032268938267535313	0.0007446678061738919	0
402.8642	2017-02	2017.0	中山市	0.4	88.53006183836027	34.32918586461641	77626.70398610747	375.8090195157575	0.0024822260205796397	0.0012411130102898198	0.0009928904082318558	0
402.8642	2017-01	2017.0	中山市	0.25	89.35095937844756	34.32918586461641	77626.70398610747	375.8090195157575	0.0009928904082318558	0.0019857808164637117	0.00024822260205796396	0
415.8448	2018-12	2018.0	中山市	0.3333333333333333	87.35714141429688	33.690453746205314	75803.85759302508	377.1839878723986	0.0007214229924240967	0.0007214229924240967	0.00024047433080803221	0
415.8448	2018-11	2018.0	中山市	1.0	87.35714141429688	33.690453746205314	75803.85759302508	377.1839878723986	2.404743308080322e-10	0.00048094866161606443	2.404743308080322e-10	0
415.8448	2018-10	2018.0	中山市	1e-06	87.35714141429688	33.690453746205314	75803.85759302508	377.1839878723986	0.00024047433080803221	0.00024047433080803221	2.404743308080322e-10	0
415.8448	2018-09	2018.0	中山市	1.0	87.35714141429688	33.690453746205314	75803.85759302508	377.1839878723986	2.404743308080322e-10	0.0009618973232321289	2.404743308080322e-10	0
415.8448	2018-08	2018.0	中山市	1.25e-07	87.35714141429688	33.690453746205314	75803.85759302508	377.1839878723986	0.0019237946464642577	0.006973755593432934	2.404743308080322e-10	0
415.8448	2018-07	2018.0	中山市	0.1666666666666666	87.35714141429688	33.690453746205314	75803.85759302508	377.1839878723986	0.0014428459848481933	0.004809486616160644	0.00024047433080803221	0
415.8448	2018-05	2018.0	中山市	3.333333333333333e-07	87.35714141429688	33.690453746205314	75803.85759302508	377.1839878723986	0.0007214229924240967	0.0031261663005044188	2.404743308080322e-10	0
415.8448	2018-04	2018.0	中山市	3.333333333333333e-07	87.35714141429688	33.690453746205314	75803.85759302508	377.1839878723986	0.0007214229924240967	0.004809486616160644	2.404743308080322e-10	0
415.8448	2018-03	2018.0	中山市	0.2222222222222222	87.35714141429688	33.690453746205314	75803.85759302508	377.1839878723986	0.00216426897727229	0.0038475892929285154	0.00048094866161606443	0
415.8448	2018-02	2018.0	中山市	0.3333333333333333	87.35714141429688	33.690453746205314	75803.85759302508	377.1839878723986	0.0028856919696963867	0.003366640631312451	0.0009618973232321289	0
415.8448	2018-01	2018.0	中山市	2e-07	87.35714141429688	33.690453746205314	75803.85759302508	377.1839878723986	0.001202371654040161	0.0019237946464642577	2.404743308080322e-10	0
415.8448	2018-06	2018.0	中山市	0.2	87.35714141429688	33.690453746205314	75803.85759302508	377.1839878723986	0.001202371654040161	0.00216426897727229	0.00024047433080803221	0
428.8254	2019-08	2019.0	中山市	0.1818181818181818	72.3138135007861	31.924414925048747	66083.39897776577	373.29878314111056	0.002565146560814728	0.010260586243258912	0.00046639028378449597	0
428.8254	2019-12	2019.0	中山市	0.1538461538461538	72.3138135007861	31.924414925048747	66083.39897776577	373.29878314111056	0.003031536844599224	0.02658424617571627	0.00046639028378449597	0
428.8254	2019-11	2019.0	中山市	0.1875	72.3138135007861	31.924414925048747	66083.39897776577	373.29878314111056	0.0037311222702759677	0.01632365993245736	0.0006995854256767439	0
428.8254	2019-10	2019.0	中山市	0.2	72.3138135007861	31.924414925048747	66083.39897776577	373.29878314111056	0.00116597570946124	0.016790050216241855	0.00023319514189224798	0
428.8254	2019-09	2019.0	中山市	5e-07	72.3138135007861	31.924414925048747	66083.39897776577	373.29878314111056	0.00046639028378449597	0.005363488263521704	2.3319514189224797e-10	0
428.8254	2019-07	2019.0	中山市	0.25	72.3138135007861	31.924414925048747	66083.39897776577	373.29878314111056	0.0009327805675689919	0.01049378138515116	0.00023319514189224798	0
428.8254	2019-03	2019.0	中山市	5e-07	72.3138135007861	31.924414925048747	66083.39897776577	373.29878314111056	0.00046639028378449597	0.0016323659932457359	2.3319514189224797e-10	0
428.8254	2019-05	2019.0	中山市	1.0	72.3138135007861	31.924414925048747	66083.39897776577	373.29878314111056	2.3319514189224797e-10	0.0018655611351379839	2.3319514189224797e-10	0
428.8254	2019-04	2019.0	中山市	2.5e-07	72.3138135007861	31.924414925048747	66083.39897776577	373.29878314111056	0.0009327805675689919	0.0013991708513534879	2.3319514189224797e-10	0
428.8254	2019-02	2019.0	中山市	1.0	72.3138135007861	31.924414925048747	66083.39897776577	373.29878314111056	2.3319514189224797e-10	2.3319514189224797e-10	2.3319514189224797e-10	0
428.8254	2019-01	2019.0	中山市	0.1428571428571428	72.3138135007861	31.924414925048747	66083.39897776577	373.29878314111056	0.0016323659932457359	0.0006995854256767439	0.00023319514189224798	0
428.8254	2019-06	2019.0	中山市	0.5	72.3138135007861	31.924414925048747	66083.39897776577	373.29878314111056	0.0009327805675689919	0.002098756277030232	0.00046639028378449597	0
441.806	2020-11	2020.0	中山市	0.2727272727272727	71.34353087101579	11.385087572373395	65083.70189630743	359.8638316365101	0.0024897805824275815	0.013354277669384301	0.000679031067934795	0
441.806	2020-01	2020.0	中山市	0.2857142857142857	71.34353087101579	11.385087572373395	65083.70189630743	359.8638316365101	0.0015844058251811882	0.026708555338768602	0.00045268737862319666	0
441.806	2020-02	2020.0	中山市	5e-07	71.34353087101579	11.385087572373395	65083.70189630743	359.8638316365101	0.00045268737862319666	0.0029424679610507783	2.263436893115983e-10	0
441.806	2020-03	2020.0	中山市	1e-06	71.34353087101579	11.385087572373395	65083.70189630743	359.8638316365101	0.00022634368931159833	0.01788115145561627	2.263436893115983e-10	0
441.806	2020-04	2020.0	中山市	8.333333333333335e-08	71.34353087101579	11.385087572373395	65083.70189630743	359.8638316365101	0.00271612427173918	0.03779939611503692	2.263436893115983e-10	0
441.806	2020-05	2020.0	中山市	0.125	71.34353087101579	11.385087572373395	65083.70189630743	359.8638316365101	0.0018107495144927867	0.02172899417391344	0.00022634368931159833	0
441.806	2020-06	2020.0	中山市	0.25	71.34353087101579	11.385087572373395	65083.70189630743	359.8638316365101	0.0009053747572463933	0.025124149513587414	0.00022634368931159833	0
441.806	2020-07	2020.0	中山市	3.333333333333333e-07	71.34353087101579	11.385087572373395	65083.70189630743	359.8638316365101	0.000679031067934795	0.013806965048007498	2.263436893115983e-10	0
441.806	2020-08	2020.0	中山市	2.5e-07	71.34353087101579	11.385087572373395	65083.70189630743	359.8638316365101	0.0009053747572463933	0.026708555338768602	2.263436893115983e-10	0
441.806	2020-09	2020.0	中山市	0.1538461538461538	71.34353087101579	11.385087572373395	65083.70189630743	359.8638316365101	0.0029424679610507783	0.021502650484601843	0.00045268737862319666	0
441.806	2020-12	2020.0	中山市	2e-07	71.34353087101579	11.385087572373395	65083.70189630743	359.8638316365101	0.0011317184465579916	0.020823619416667046	2.263436893115983e-10	0
417.65924	2014-01	2014.0	临汾市	2e-07	29.048563608936316	93.04235673081243	28315.643154452897	418.64271936136265	0.0011971481823316059	0.00047885927293264235	2.3942963646632115e-10	0
417.65924	2014-12	2014.0	临汾市	0.25	29.048563608936316	93.04235673081243	28315.643154452897	418.64271936136265	0.0019154370917305694	0.0035914445469948176	0.00047885927293264235	0
417.65924	2014-11	2014.0	临汾市	2.5e-07	29.048563608936316	93.04235673081243	28315.643154452897	418.64271936136265	0.0009577185458652847	0.0016760074552642481	2.3942963646632115e-10	0
417.65924	2014-10	2014.0	临汾市	2e-07	29.048563608936316	93.04235673081243	28315.643154452897	418.64271936136265	0.0011971481823316059	0.00023942963646632118	2.3942963646632115e-10	0
417.65924	2014-08	2014.0	临汾市	0.4545454545454545	29.048563608936316	93.04235673081243	28315.643154452897	418.64271936136265	0.002633726001129533	0.0019154370917305694	0.0011971481823316059	0
417.65924	2014-07	2014.0	临汾市	1.25e-07	29.048563608936316	93.04235673081243	28315.643154452897	418.64271936136265	0.0019154370917305694	0.0033520149105284963	2.3942963646632115e-10	0
417.65924	2014-09	2014.0	临汾市	1.6666666666666665e-07	29.048563608936316	93.04235673081243	28315.643154452897	418.64271936136265	0.0014365778187979271	0.0014365778187979271	2.3942963646632115e-10	0
417.65924	2014-05	2014.0	临汾市	7.692307692307692e-08	29.048563608936316	93.04235673081243	28315.643154452897	418.64271936136265	0.0031125852740621755	0.0019154370917305694	2.3942963646632115e-10	0
417.65924	2014-04	2014.0	临汾市	0.2142857142857142	29.048563608936316	93.04235673081243	28315.643154452897	418.64271936136265	0.0033520149105284963	0.00814060763985492	0.0007182889093989636	0
417.65924	2014-03	2014.0	临汾市	0.0833333333333333	29.048563608936316	93.04235673081243	28315.643154452897	418.64271936136265	0.0028731556375958542	0.0023942963646632117	0.00023942963646632118	0
417.65924	2014-02	2014.0	临汾市	5e-07	29.048563608936316	93.04235673081243	28315.643154452897	418.64271936136265	0.00047885927293264235	0.0007182889093989636	2.3942963646632115e-10	0
417.65924	2014-06	2014.0	临汾市	2.5e-07	29.048563608936316	93.04235673081243	28315.643154452897	418.64271936136265	0.0009577185458652847	0.0021548667281968904	2.3942963646632115e-10	0
414.32405	2015-08	2015.0	临汾市	2.5e-07	28.024175762908282	43.29944158443132	21283.171952002303	423.1953225983382	0.0009654279060073872	0.002172212788516621	2.413569765018468e-10	0
414.32405	2015-12	2015.0	临汾市	1.4285714285714285e-07	28.024175762908282	43.29944158443132	21283.171952002303	423.1953225983382	0.0016894988355129277	0.006516638365549864	2.413569765018468e-10	0
414.32405	2015-11	2015.0	临汾市	0.1111111111111111	28.024175762908282	43.29944158443132	21283.171952002303	423.1953225983382	0.002172212788516621	0.00603392441254617	0.0002413569765018468	0
414.32405	2015-10	2015.0	临汾市	2.5e-07	28.024175762908282	43.29944158443132	21283.171952002303	423.1953225983382	0.0009654279060073872	0.002172212788516621	2.413569765018468e-10	0
414.32405	2015-07	2015.0	临汾市	0.1	28.024175762908282	43.29944158443132	21283.171952002303	423.1953225983382	0.0024135697650184682	0.002654926741520315	0.0002413569765018468	0
414.32405	2015-09	2015.0	临汾市	1.4285714285714285e-07	28.024175762908282	43.29944158443132	21283.171952002303	423.1953225983382	0.0016894988355129277	0.0019308558120147744	2.413569765018468e-10	0
414.32405	2015-05	2015.0	临汾市	9.09090909090909e-08	28.024175762908282	43.29944158443132	21283.171952002303	423.1953225983382	0.002654926741520315	0.003861711624029549	2.413569765018468e-10	0
414.32405	2015-04	2015.0	临汾市	0.1052631578947368	28.024175762908282	43.29944158443132	21283.171952002303	423.1953225983382	0.004585782553535089	0.003861711624029549	0.0004827139530036936	0
414.32405	2015-03	2015.0	临汾市	2e-07	28.024175762908282	43.29944158443132	21283.171952002303	423.1953225983382	0.0012067848825092341	0.003620354647527702	2.413569765018468e-10	0
414.32405	2015-02	2015.0	临汾市	0.0833333333333333	28.024175762908282	43.29944158443132	21283.171952002303	423.1953225983382	0.0028962837180221616	0.0009654279060073872	0.0002413569765018468	0
414.32405	2015-01	2015.0	临汾市	8.333333333333335e-08	28.024175762908282	43.29944158443132	21283.171952002303	423.1953225983382	0.0028962837180221616	0.0014481418590110808	2.413569765018468e-10	0
414.32405	2015-06	2015.0	临汾市	1e-07	28.024175762908282	43.29944158443132	21283.171952002303	423.1953225983382	0.0024135697650184682	0.00603392441254617	2.413569765018468e-10	0
410.98886	2016-12	2016.0	临汾市	0.2307692307692307	29.323814275647276	35.59707190117027	20921.68629582807	458.13893836441207	0.003163102766337754	0.0038930495585695435	0.0007299467922317894	0
410.98886	2016-11	2016.0	临汾市	0.0454545454545454	29.323814275647276	35.59707190117027	20921.68629582807	458.13893836441207	0.0053529431430331224	0.008516045909370877	0.00024331559741059647	0
410.98886	2016-10	2016.0	临汾市	0.1818181818181818	29.323814275647276	35.59707190117027	20921.68629582807	458.13893836441207	0.0053529431430331224	0.00048663119482119293	0.0009732623896423859	0
410.98886	2016-09	2016.0	临汾市	8.333333333333335e-08	29.323814275647276	35.59707190117027	20921.68629582807	458.13893836441207	0.0029197871689271575	0.004622996350801333	2.4331559741059643e-10	0
410.98886	2016-08	2016.0	临汾市	0.1	29.323814275647276	35.59707190117027	20921.68629582807	458.13893836441207	0.0024331559741059645	0.0009732623896423859	0.00024331559741059647	0
410.98886	2016-07	2016.0	临汾市	0.1666666666666666	29.323814275647276	35.59707190117027	20921.68629582807	458.13893836441207	0.0014598935844635787	0.0019465247792847717	0.00024331559741059647	0
410.98886	2016-06	2016.0	临汾市	0.2857142857142857	29.323814275647276	35.59707190117027	20921.68629582807	458.13893836441207	0.0034064183637483505	0.0014598935844635787	0.0009732623896423859	0
410.98886	2016-04	2016.0	临汾市	0.3636363636363636	29.323814275647276	35.59707190117027	20921.68629582807	458.13893836441207	0.0026764715715165612	0.006569521130086104	0.0009732623896423859	0
410.98886	2016-03	2016.0	临汾市	1.4285714285714285e-07	29.323814275647276	35.59707190117027	20921.68629582807	458.13893836441207	0.0017032091818741752	0.0021898403766953682	2.4331559741059643e-10	0
410.98886	2016-02	2016.0	临汾市	0.2222222222222222	29.323814275647276	35.59707190117027	20921.68629582807	458.13893836441207	0.0021898403766953682	2.4331559741059643e-10	0.00048663119482119293	0
410.98886	2016-01	2016.0	临汾市	0.125	29.323814275647276	35.59707190117027	20921.68629582807	458.13893836441207	0.0038930495585695435	0.0017032091818741752	0.00048663119482119293	0
410.98886	2016-05	2016.0	临汾市	0.1818181818181818	29.323814275647276	35.59707190117027	20921.68629582807	458.13893836441207	0.0026764715715165612	0.0021898403766953682	0.00048663119482119293	0
407.65367	2017-08	2017.0	临汾市	7.142857142857142e-08	30.006912107902394	35.888306856160526	23817.962929169753	391.3861489337261	0.0034342877374316295	0.0017171438687158147	2.453062669594021e-10	0
407.65367	2017-12	2017.0	临汾市	5e-07	30.450099203835673	35.888306856160526	23817.962929169753	391.3861489337261	0.0004906125339188042	0.0009812250678376084	2.453062669594021e-10	0
407.65367	2017-11	2017.0	临汾市	2.5e-07	30.893286299768967	35.888306856160526	23817.962929169753	391.3861489337261	0.0009812250678376084	0.0007359188008782063	2.453062669594021e-10	0
407.65367	2017-10	2017.0	临汾市	0.125	31.33647339570225	35.888306856160526	23817.962929169753	391.3861489337261	0.001962450135675217	0.0009812250678376084	0.0002453062669594021	0
407.65367	2017-09	2017.0	临汾市	0.0769230769230769	31.77966049163554	35.888306856160526	23817.962929169753	391.3861489337261	0.003188981470472227	0.0029436752035128253	0.0002453062669594021	0
407.65367	2017-07	2017.0	临汾市	0.2	32.22284758756882	35.888306856160526	23817.962929169753	391.3861489337261	0.0012265313347970105	0.0009812250678376084	0.0002453062669594021	0
407.65367	2017-06	2017.0	临汾市	0.3125	32.666034683502104	35.888306856160526	23817.962929169753	391.3861489337261	0.003924900271350434	0.0017171438687158147	0.0012265313347970105	0
407.65367	2017-05	2017.0	临汾市	0.0833333333333333	33.109221779435394	35.888306856160526	23817.962929169753	391.3861489337261	0.0029436752035128253	0.0012265313347970105	0.0002453062669594021	0
407.65367	2017-04	2017.0	临汾市	0.2222222222222222	33.55240887536868	35.888306856160526	23817.962929169753	391.3861489337261	0.0022077564026346187	2.453062669594021e-10	0.0004906125339188042	0
407.65367	2017-03	2017.0	临汾市	0.0625	33.99559597130197	35.888306856160526	23817.962929169753	391.3861489337261	0.003924900271350434	0.0007359188008782063	0.0002453062669594021	0
407.65367	2017-02	2017.0	临汾市	0.1666666666666666	34.438783067235256	35.888306856160526	23817.962929169753	391.3861489337261	0.0014718376017564126	0.0009812250678376084	0.0002453062669594021	0
407.65367	2017-01	2017.0	临汾市	0.2	34.88197016316854	35.888306856160526	23817.962929169753	391.3861489337261	0.0012265313347970105	0.001962450135675217	0.0002453062669594021	0
404.31848	2018-12	2018.0	临汾市	1e-06	35.616551585769706	36.18434655769383	31168.325523978026	432.3819183332901	0.0002473297782480781	2.473297782480781e-10	2.473297782480781e-10	0
404.31848	2018-11	2018.0	临汾市	2.5e-07	35.616551585769706	36.18434655769383	31168.325523978026	432.3819183332901	0.0009893191129923123	0.0004946595564961562	2.473297782480781e-10	0
404.31848	2018-10	2018.0	临汾市	1e-06	35.616551585769706	36.18434655769383	31168.325523978026	432.3819183332901	0.0002473297782480781	0.0002473297782480781	2.473297782480781e-10	0
404.31848	2018-09	2018.0	临汾市	1.0	35.616551585769706	36.18434655769383	31168.325523978026	432.3819183332901	2.473297782480781e-10	2.473297782480781e-10	2.473297782480781e-10	0
404.31848	2018-08	2018.0	临汾市	1e-06	35.616551585769706	36.18434655769383	31168.325523978026	432.3819183332901	0.0002473297782480781	0.002720627560728859	2.473297782480781e-10	0
404.31848	2018-07	2018.0	临汾市	0.25	35.616551585769706	36.18434655769383	31168.325523978026	432.3819183332901	0.0009893191129923123	0.0002473297782480781	0.0002473297782480781	0
404.31848	2018-05	2018.0	临汾市	1e-06	35.616551585769706	36.18434655769383	31168.325523978026	432.3819183332901	0.0002473297782480781	0.0012366488912403904	2.473297782480781e-10	0
404.31848	2018-04	2018.0	临汾市	1e-06	35.616551585769706	36.18434655769383	31168.325523978026	432.3819183332901	0.0002473297782480781	0.003462616895473093	2.473297782480781e-10	0
404.31848	2018-03	2018.0	临汾市	0.5	35.616551585769706	36.18434655769383	31168.325523978026	432.3819183332901	0.0004946595564961562	0.0012366488912403904	0.0002473297782480781	0
404.31848	2018-02	2018.0	临汾市	1.0	35.616551585769706	36.18434655769383	31168.325523978026	432.3819183332901	2.473297782480781e-10	0.0009893191129923123	2.473297782480781e-10	0
404.31848	2018-01	2018.0	临汾市	1.0	35.616551585769706	36.18434655769383	31168.325523978026	432.3819183332901	2.473297782480781e-10	0.0004946595564961562	2.473297782480781e-10	0
404.31848	2018-06	2018.0	临汾市	2.5e-07	35.616551585769706	36.18434655769383	31168.325523978026	432.3819183332901	0.0009893191129923123	2.473297782480781e-10	2.473297782480781e-10	0
400.98329	2019-08	2019.0	临汾市	0.25	36.23592394585819	36.48531089662115	34430.936012321115	469.04697699497655	0.0009975478030518428	0.0014963217045777643	0.0002493869507629607	0
400.98329	2019-12	2019.0	临汾市	0.16	36.23592394585819	36.48531089662115	34430.936012321115	469.04697699497655	0.006234673769074018	0.007730995473651782	0.0009975478030518428	0
400.98329	2019-11	2019.0	临汾市	0.2	36.23592394585819	36.48531089662115	34430.936012321115	469.04697699497655	0.004987739015259214	0.007481608522888821	0.0009975478030518428	0
400.98329	2019-10	2019.0	临汾市	2.5e-07	36.23592394585819	36.48531089662115	34430.936012321115	469.04697699497655	0.0009975478030518428	0.004987739015259214	2.493869507629607e-10	0
400.98329	2019-09	2019.0	临汾市	0.25	36.23592394585819	36.48531089662115	34430.936012321115	469.04697699497655	0.0009975478030518428	0.002493869507629607	0.0002493869507629607	0
400.98329	2019-07	2019.0	临汾市	2.5e-07	36.23592394585819	36.48531089662115	34430.936012321115	469.04697699497655	0.0009975478030518428	0.0009975478030518428	2.493869507629607e-10	0
400.98329	2019-03	2019.0	临汾市	1e-06	36.23592394585819	36.48531089662115	34430.936012321115	469.04697699497655	0.0002493869507629607	0.0009975478030518428	2.493869507629607e-10	0
400.98329	2019-05	2019.0	临汾市	0.5	36.23592394585819	36.48531089662115	34430.936012321115	469.04697699497655	0.0004987739015259214	0.0002493869507629607	0.0002493869507629607	0
400.98329	2019-04	2019.0	临汾市	0.5	36.23592394585819	36.48531089662115	34430.936012321115	469.04697699497655	0.0004987739015259214	0.0007481608522888821	0.0002493869507629607	0
400.98329	2019-02	2019.0	临汾市	1.0	36.23592394585819	36.48531089662115	34430.936012321115	469.04697699497655	2.493869507629607e-10	0.0007481608522888821	2.493869507629607e-10	0
400.98329	2019-01	2019.0	临汾市	0.1666666666666666	36.23592394585819	36.48531089662115	34430.936012321115	469.04697699497655	0.0014963217045777643	0.0002493869507629607	0.0002493869507629607	0
400.98329	2019-06	2019.0	临汾市	3.333333333333333e-07	36.23592394585819	36.48531089662115	34430.936012321115	469.04697699497655	0.0007481608522888821	0.0002493869507629607	2.493869507629607e-10	0
397.6481	2020-11	2020.0	临汾市	0.1	37.84753403826147	36.791323786030915	34022.39316621907	504.11406467175374	0.002514786314834649	0.006789923050053553	0.00025147863148346493	0
397.6481	2020-01	2020.0	临汾市	3.333333333333333e-07	37.84753403826147	36.791323786030915	34022.39316621907	504.11406467175374	0.0007544358944503947	0.0032692222092850437	2.5147863148346493e-10	0
397.6481	2020-02	2020.0	临汾市	1.0	37.84753403826147	36.791323786030915	34022.39316621907	504.11406467175374	2.5147863148346493e-10	2.5147863148346493e-10	2.5147863148346493e-10	0
397.6481	2020-03	2020.0	临汾市	2.5e-07	37.84753403826147	36.791323786030915	34022.39316621907	504.11406467175374	0.0010059145259338597	0.0017603504203842545	2.5147863148346493e-10	0
397.6481	2020-04	2020.0	临汾市	0.1428571428571428	37.84753403826147	36.791323786030915	34022.39316621907	504.11406467175374	0.0017603504203842545	0.005532529892636228	0.00025147863148346493	0
397.6481	2020-05	2020.0	临汾市	1.4285714285714285e-07	37.84753403826147	36.791323786030915	34022.39316621907	504.11406467175374	0.0017603504203842545	0.011065059785272457	2.5147863148346493e-10	0
397.6481	2020-06	2020.0	临汾市	0.0454545454545454	37.84753403826147	36.791323786030915	34022.39316621907	504.11406467175374	0.005532529892636228	0.010813581153788991	0.00025147863148346493	0
397.6481	2020-07	2020.0	临汾市	0.125	37.84753403826147	36.791323786030915	34022.39316621907	504.11406467175374	0.004023658103735439	0.009807666627855132	0.0005029572629669299	0
397.6481	2020-08	2020.0	临汾市	0.2142857142857142	37.84753403826147	36.791323786030915	34022.39316621907	504.11406467175374	0.003520700840768509	0.009053230733404737	0.0007544358944503947	0
397.6481	2020-09	2020.0	临汾市	0.0952380952380952	37.84753403826147	36.791323786030915	34022.39316621907	504.11406467175374	0.005281051261152764	0.014082803363074036	0.0005029572629669299	0
397.6481	2020-12	2020.0	临汾市	0.0833333333333333	37.84753403826147	36.791323786030915	34022.39316621907	504.11406467175374	0.003017743577801579	0.007795837575987412	0.00025147863148346493	0
1042.5346	2014-01	2014.0	临沂市	2.4390243902439023e-08	34.24154939318082	58.098791157626806	24076.58220648025	435.2277612656693	0.0039327231921127605	0.0002877602335692264	9.59200778564088e-11	1
1042.5346	2014-12	2014.0	临沂市	0.0581395348837209	34.24154939318082	58.098791157626806	24076.58220648025	435.2277612656693	0.008249126695651157	0.0012469610121333143	0.000479600389282044	1
1042.5346	2014-11	2014.0	临沂市	0.0689655172413793	34.24154939318082	58.098791157626806	24076.58220648025	435.2277612656693	0.0055633645156717105	0.0013428810899897231	0.0003836803114256352	1
1042.5346	2014-10	2014.0	临沂市	0.0181818181818181	34.24154939318082	58.098791157626806	24076.58220648025	435.2277612656693	0.005275604282102484	0.0006714405449948616	9.59200778564088e-05	1
1042.5346	2014-08	2014.0	临沂市	0.05	34.24154939318082	58.098791157626806	24076.58220648025	435.2277612656693	0.005755204671384528	0.001438801167846132	0.0002877602335692264	1
1042.5346	2014-07	2014.0	临沂市	0.0289855072463768	34.24154939318082	58.098791157626806	24076.58220648025	435.2277612656693	0.006618485372092207	0.000479600389282044	0.0001918401557128176	1
1042.5346	2014-09	2014.0	临沂市	0.074074074074074	34.24154939318082	58.098791157626806	24076.58220648025	435.2277612656693	0.005179684204246075	0.0001918401557128176	0.0003836803114256352	1
1042.5346	2014-05	2014.0	临沂市	0.0454545454545454	34.24154939318082	58.098791157626806	24076.58220648025	435.2277612656693	0.004220483425681987	0.000479600389282044	0.0001918401557128176	1
1042.5346	2014-04	2014.0	临沂市	1.6666666666666667e-08	34.24154939318082	58.098791157626806	24076.58220648025	435.2277612656693	0.005755204671384528	0.000959200778564088	9.59200778564088e-11	1
1042.5346	2014-03	2014.0	临沂市	0.0158730158730158	34.24154939318082	58.098791157626806	24076.58220648025	435.2277612656693	0.006042964904953754	0.000959200778564088	9.59200778564088e-05	1
1042.5346	2014-02	2014.0	临沂市	0.0625	34.24154939318082	58.098791157626806	24076.58220648025	435.2277612656693	0.0030694424914050815	0.0002877602335692264	0.0001918401557128176	1
1042.5346	2014-06	2014.0	临沂市	0.0151515151515151	34.24154939318082	58.098791157626806	24076.58220648025	435.2277612656693	0.006330725138522981	0.0006714405449948616	9.59200778564088e-05	1
1052.41825	2015-08	2015.0	临沂市	0.0277777777777777	35.75736167631072	44.98211618812198	26974.893299313277	457.05212732675443	0.0034206932462450173	0.0021854429073232054	9.501925684013937e-05	1
1052.41825	2015-12	2015.0	临沂市	0.05	35.75736167631072	44.98211618812198	26974.893299313277	457.05212732675443	0.005701155410408362	0.0024705006778436237	0.0002850577705204181	1
1052.41825	2015-11	2015.0	临沂市	0.0217391304347826	35.75736167631072	44.98211618812198	26974.893299313277	457.05212732675443	0.004370885814646411	0.002565519934683763	9.501925684013937e-05	1
1052.41825	2015-10	2015.0	临沂市	0.054054054054054	35.75736167631072	44.98211618812198	26974.893299313277	457.05212732675443	0.0035157125030851567	0.0013302695957619513	0.00019003851368027875	1
1052.41825	2015-07	2015.0	临沂市	0.0769230769230769	35.75736167631072	44.98211618812198	26974.893299313277	457.05212732675443	0.007411502033530871	0.0024705006778436237	0.0005701155410408362	1
1052.41825	2015-09	2015.0	临沂市	0.0212765957446808	35.75736167631072	44.98211618812198	26974.893299313277	457.05212732675443	0.00446590507148655	0.0017103466231225086	9.501925684013937e-05	1
1052.41825	2015-05	2015.0	临沂市	0.0476190476190476	35.75736167631072	44.98211618812198	26974.893299313277	457.05212732675443	0.00598621318092878	0.0017103466231225086	0.0002850577705204181	1
1052.41825	2015-04	2015.0	临沂市	0.0943396226415094	35.75736167631072	44.98211618812198	26974.893299313277	457.05212732675443	0.005036020612527387	0.0014252888526020905	0.0004750962842006969	1
1052.41825	2015-03	2015.0	临沂市	1.6666666666666667e-08	35.75736167631072	44.98211618812198	26974.893299313277	457.05212732675443	0.005701155410408362	0.002280462164163345	9.501925684013937e-11	1
1052.41825	2015-02	2015.0	临沂市	0.0405405405405405	35.75736167631072	44.98211618812198	26974.893299313277	457.05212732675443	0.007031425006170313	0.0011402310820816724	0.0002850577705204181	1
1052.41825	2015-01	2015.0	临沂市	0.0196078431372549	35.75736167631072	44.98211618812198	26974.893299313277	457.05212732675443	0.004845982098847108	0.0006651347978809756	9.501925684013937e-05	1
1052.41825	2015-06	2015.0	临沂市	0.0153846153846153	35.75736167631072	44.98211618812198	26974.893299313277	457.05212732675443	0.006176251694609059	0.0026605391915239026	9.501925684013937e-05	1
1062.3019	2016-12	2016.0	临沂市	0.0833333333333333	37.90589097129545	46.53102851458705	27667.906835147336	471.4761406338443	0.005648111897380585	0.006495328681987672	0.00047067599144838204	1
1062.3019	2016-11	2016.0	临沂市	0.1014492753623188	37.90589097129545	46.53102851458705	27667.906835147336	471.4761406338443	0.006495328681987672	0.0083780326477812	0.0006589463880277348	1
1062.3019	2016-10	2016.0	临沂市	2.4390243902439023e-08	37.90589097129545	46.53102851458705	27667.906835147336	471.4761406338443	0.0038595431298767326	0.005459841500801231	9.41351982896764e-11	1
1062.3019	2016-09	2016.0	临沂市	0.0561797752808988	37.90589097129545	46.53102851458705	27667.906835147336	471.4761406338443	0.0083780326477812	0.00866043824265023	0.00047067599144838204	1
1062.3019	2016-08	2016.0	临沂市	0.0571428571428571	37.90589097129545	46.53102851458705	27667.906835147336	471.4761406338443	0.006589463880277349	0.005459841500801231	0.0003765407931587056	1
1062.3019	2016-07	2016.0	临沂市	0.0833333333333333	37.90589097129545	46.53102851458705	27667.906835147336	471.4761406338443	0.005648111897380585	0.00367127273329738	0.00047067599144838204	1
1062.3019	2016-06	2016.0	临沂市	0.0701754385964912	37.90589097129545	46.53102851458705	27667.906835147336	471.4761406338443	0.005365706302511555	0.003953678328166409	0.0003765407931587056	1
1062.3019	2016-04	2016.0	临沂市	0.1020408163265306	37.90589097129545	46.53102851458705	27667.906835147336	471.4761406338443	0.004612624716194144	0.0021651095606625573	0.00047067599144838204	1
1062.3019	2016-03	2016.0	临沂市	0.0338983050847457	37.90589097129545	46.53102851458705	27667.906835147336	471.4761406338443	0.005553976699090908	0.0028240559486902924	0.0001882703965793528	1
1062.3019	2016-02	2016.0	临沂市	0.0161290322580645	37.90589097129545	46.53102851458705	27667.906835147336	471.4761406338443	0.005836382293959937	0.0023533799572419104	9.41351982896764e-05	1
1062.3019	2016-01	2016.0	临沂市	0.037037037037037	37.90589097129545	46.53102851458705	27667.906835147336	471.4761406338443	0.005083300707642526	0.003200596741848998	0.0001882703965793528	1
1062.3019	2016-05	2016.0	临沂市	0.0294117647058823	37.90589097129545	46.53102851458705	27667.906835147336	471.4761406338443	0.006401193483697996	0.0038595431298767326	0.0001882703965793528	1
1072.18555	2017-08	2017.0	临沂市	0.0579710144927536	38.052254036698145	46.2699763114696	26612.921616039315	369.2924233123642	0.006435453266461202	0.004849906809506993	0.00037306975457746097	1
1072.18555	2017-12	2017.0	临沂市	0.044776119402985	38.548042217276524	46.2699763114696	26612.921616039315	369.2924233123642	0.006248918389172471	0.0029845580366196878	0.0002798023159330957	1
1072.18555	2017-11	2017.0	临沂市	0.0416666666666666	39.043830397854904	46.2699763114696	26612.921616039315	369.2924233123642	0.0067152555823942976	0.005316244002728819	0.0002798023159330957	1
1072.18555	2017-10	2017.0	临沂市	0.0338983050847457	39.53961857843327	46.2699763114696	26612.921616039315	369.2924233123642	0.005502778880017549	0.0033576277911971488	0.00018653487728873048	1
1072.18555	2017-09	2017.0	临沂市	0.056338028169014	40.03540675901164	46.2699763114696	26612.921616039315	369.2924233123642	0.006621988143749933	0.003450895229841514	0.00037306975457746097	1
1072.18555	2017-07	2017.0	临沂市	0.0454545454545454	40.531194939590016	46.2699763114696	26612.921616039315	369.2924233123642	0.006155650950528106	0.008207534600704142	0.0002798023159330957	1
1072.18555	2017-06	2017.0	临沂市	0.1692307692307692	41.0269831201684	46.2699763114696	26612.921616039315	369.2924233123642	0.0060623835118837404	0.009699813619013986	0.0010259418250880177	1
1072.18555	2017-05	2017.0	临沂市	0.0612244897959183	41.52277130074676	46.2699763114696	26612.921616039315	369.2924233123642	0.004570104493573897	0.006435453266461202	0.0002798023159330957	1
1072.18555	2017-04	2017.0	临沂市	2.1739130434782613e-08	42.01855948132514	46.2699763114696	26612.921616039315	369.2924233123642	0.0042903021776408016	0.0052229765640844535	9.326743864436524e-11	1
1072.18555	2017-03	2017.0	临沂市	0.0833333333333333	42.51434766190351	46.2699763114696	26612.921616039315	369.2924233123642	0.005596046318661915	0.0067152555823942976	0.0004663371932218262	1
1072.18555	2017-02	2017.0	临沂市	0.0652173913043478	43.01013584248189	46.2699763114696	26612.921616039315	369.2924233123642	0.0042903021776408016	0.0060623835118837404	0.0002798023159330957	1
1072.18555	2017-01	2017.0	临沂市	0.0259740259740259	43.50592402306026	46.2699763114696	26612.921616039315	369.2924233123642	0.007181592775616124	0.0024249534047534964	0.00018653487728873048	1
1082.0692	2018-12	2018.0	临沂市	8.333333333333335e-08	43.59979934739849	47.39068444051453	28818.55430318135	404.1146351822971	0.0011089863753630546	0.0018483106256050909	9.241553128025454e-11	1
1082.0692	2018-11	2018.0	临沂市	2e-07	43.59979934739849	47.39068444051453	28818.55430318135	404.1146351822971	0.0004620776564012727	0.0013862329692038182	9.241553128025454e-11	1
1082.0692	2018-10	2018.0	临沂市	9.09090909090909e-08	43.59979934739849	47.39068444051453	28818.55430318135	404.1146351822971	0.0010165708440828	0.0018483106256050909	9.241553128025454e-11	1
1082.0692	2018-09	2018.0	临沂市	0.0714285714285714	43.59979934739849	47.39068444051453	28818.55430318135	404.1146351822971	0.0012938174379235636	0.001201401906643309	9.241553128025455e-05	1
1082.0692	2018-08	2018.0	临沂市	0.1764705882352941	43.59979934739849	47.39068444051453	28818.55430318135	404.1146351822971	0.0015710640317643271	0.0030497125322484	0.00027724659384076365	1
1082.0692	2018-07	2018.0	临沂市	0.05	43.59979934739849	47.39068444051453	28818.55430318135	404.1146351822971	0.0036966212512101818	0.0019407261568853455	0.0001848310625605091	1
1082.0692	2018-05	2018.0	临沂市	0.0952380952380952	43.59979934739849	47.39068444051453	28818.55430318135	404.1146351822971	0.003881452313770691	0.0049904386891337455	0.0003696621251210182	1
1082.0692	2018-04	2018.0	临沂市	0.14	43.59979934739849	47.39068444051453	28818.55430318135	404.1146351822971	0.004620776564012727	0.004620776564012727	0.0006469087189617818	1
1082.0692	2018-03	2018.0	临沂市	0.0384615384615384	43.59979934739849	47.39068444051453	28818.55430318135	404.1146351822971	0.007208411439859854	0.004805607626573236	0.00027724659384076365	1
1082.0692	2018-02	2018.0	临沂市	0.0384615384615384	43.59979934739849	47.39068444051453	28818.55430318135	404.1146351822971	0.004805607626573236	0.0027724659384076363	0.0001848310625605091	1
1082.0692	2018-01	2018.0	临沂市	0.0188679245283018	43.59979934739849	47.39068444051453	28818.55430318135	404.1146351822971	0.00489802315785349	0.005175269751694254	9.241553128025455e-05	1
1082.0692	2018-06	2018.0	临沂市	0.032258064516129	43.59979934739849	47.39068444051453	28818.55430318135	404.1146351822971	0.0028648814696878907	0.0023103882820063636	9.241553128025455e-05	1
1091.95285	2019-08	2019.0	临沂市	0.0465116279069767	42.12636104205416	46.38478666913137	30221.90930679837	435.3942571787784	0.0039378989669746275	0.004304215149949012	0.00018315809148719198	1
1091.95285	2019-12	2019.0	临沂市	0.0695652173913043	42.12636104205416	46.38478666913137	30221.90930679837	435.3942571787784	0.01053159026051354	0.01575159586789851	0.0007326323659487679	1
1091.95285	2019-11	2019.0	临沂市	0.0958904109589041	42.12636104205416	46.38478666913137	30221.90930679837	435.3942571787784	0.006685270339282508	0.0183158091487192	0.000641053320205172	1
1091.95285	2019-10	2019.0	临沂市	0.1818181818181818	42.12636104205416	46.38478666913137	30221.90930679837	435.3942571787784	0.0030221085095386677	0.013278961632821419	0.000549474274461576	1
1091.95285	2019-09	2019.0	临沂市	0.1282051282051282	42.12636104205416	46.38478666913137	30221.90930679837	435.3942571787784	0.003571582784000244	0.00732632365948768	0.00045789522871798	1
1091.95285	2019-07	2019.0	临沂市	0.0303030303030303	42.12636104205416	46.38478666913137	30221.90930679837	435.3942571787784	0.0030221085095386677	0.006044217019077335	9.157904574359599e-05	1
1091.95285	2019-03	2019.0	临沂市	1.25e-07	42.12636104205416	46.38478666913137	30221.90930679837	435.3942571787784	0.0007326323659487679	0.0031136875552822637	9.157904574359598e-11	1
1091.95285	2019-05	2019.0	临沂市	0.1666666666666666	42.12636104205416	46.38478666913137	30221.90930679837	435.3942571787784	0.0016484228233847279	0.006960007476513296	0.000274737137230788	1
1091.95285	2019-04	2019.0	临沂市	0.1	42.12636104205416	46.38478666913137	30221.90930679837	435.3942571787784	0.00091579045743596	0.0031136875552822637	9.157904574359599e-05	1
1091.95285	2019-02	2019.0	临沂市	0.0769230769230769	42.12636104205416	46.38478666913137	30221.90930679837	435.3942571787784	0.001190527594666748	0.001282106640410344	9.157904574359599e-05	1
1091.95285	2019-01	2019.0	临沂市	3.571428571428571e-08	42.12636104205416	46.38478666913137	30221.90930679837	435.3942571787784	0.002564213280820688	0.0019231599606155158	9.157904574359598e-11	1
1091.95285	2019-06	2019.0	临沂市	0.0666666666666666	42.12636104205416	46.38478666913137	30221.90930679837	435.3942571787784	0.0013736856861539398	0.00412105705846182	9.157904574359599e-05	1
1101.8365	2020-11	2020.0	临沂市	0.054054054054054	43.609010955799704	18.151513405119545	31749.982869509226	447.8522902445145	0.006716059959894233	0.010709392909020532	0.00036303026810239095	1
1101.8365	2020-01	2020.0	临沂市	0.0701754385964912	43.609010955799704	18.151513405119545	31749.982869509226	447.8522902445145	0.0051731813204590705	0.013341362352762866	0.00036303026810239095	1
1101.8365	2020-02	2020.0	临沂市	1.1111111111111115e-07	43.609010955799704	18.151513405119545	31749.982869509226	447.8522902445145	0.0008168181032303796	0.0012706059383583684	9.075756702559773e-11	1
1101.8365	2020-03	2020.0	临沂市	2.222222222222222e-08	43.609010955799704	18.151513405119545	31749.982869509226	447.8522902445145	0.004084090516151898	0.00680681752691983	9.075756702559773e-11	1
1101.8365	2020-04	2020.0	临沂市	0.0172413793103448	43.609010955799704	18.151513405119545	31749.982869509226	447.8522902445145	0.005263938887484668	0.01397666532194205	9.075756702559774e-05	1
1101.8365	2020-05	2020.0	临沂市	0.0925925925925925	43.609010955799704	18.151513405119545	31749.982869509226	447.8522902445145	0.004900908619382278	0.014611968291121236	0.00045378783512798867	1
1101.8365	2020-06	2020.0	临沂市	0.0886075949367088	43.609010955799704	18.151513405119545	31749.982869509226	447.8522902445145	0.007169847795022221	0.018786816374298732	0.0006353029691791842	1
1101.8365	2020-07	2020.0	临沂市	0.0425531914893617	43.609010955799704	18.151513405119545	31749.982869509226	447.8522902445145	0.004265605650203093	0.010709392909020532	0.00018151513405119548	1
1101.8365	2020-08	2020.0	临沂市	0.1081081081081081	43.609010955799704	18.151513405119545	31749.982869509226	447.8522902445145	0.0033580299799471163	0.008984999135534176	0.00036303026810239095	1
1101.8365	2020-09	2020.0	临沂市	0.0634920634920634	43.609010955799704	18.151513405119545	31749.982869509226	447.8522902445145	0.0057177267226126574	0.010255605073892544	0.00036303026810239095	1
1101.8365	2020-12	2020.0	临沂市	0.018348623853211	43.609010955799704	18.151513405119545	31749.982869509226	447.8522902445145	0.009892574805790153	0.009438786970662165	0.00018151513405119548	1
235.51964	2014-01	2014.0	临沧市	3.333333333333333e-07	19.748735179792224	41.779955166371685	15819.147821387634	372.2407184385981	0.001273779120925966	0.002547558241851932	4.245930403086553e-10	0
235.51964	2014-12	2014.0	临沧市	9.09090909090909e-08	19.748735179792224	41.779955166371685	15819.147821387634	372.2407184385981	0.004670523443395209	0.0008491860806173106	4.245930403086553e-10	0
235.51964	2014-11	2014.0	临沧市	0.1538461538461538	19.748735179792224	41.779955166371685	15819.147821387634	372.2407184385981	0.005519709524012519	0.0008491860806173106	0.0008491860806173106	0
235.51964	2014-10	2014.0	临沧市	1.1111111111111115e-07	19.748735179792224	41.779955166371685	15819.147821387634	372.2407184385981	0.0038213373627778977	0.0004245930403086553	4.245930403086553e-10	0
235.51964	2014-08	2014.0	临沧市	1.25e-07	19.748735179792224	41.779955166371685	15819.147821387634	372.2407184385981	0.0033967443224692424	0.0004245930403086553	4.245930403086553e-10	0
235.51964	2014-07	2014.0	临沧市	0.3333333333333333	19.748735179792224	41.779955166371685	15819.147821387634	372.2407184385981	0.001273779120925966	4.245930403086553e-10	0.0004245930403086553	0
235.51964	2014-09	2014.0	临沧市	0.0909090909090909	19.748735179792224	41.779955166371685	15819.147821387634	372.2407184385981	0.004670523443395209	0.0004245930403086553	0.0004245930403086553	0
235.51964	2014-05	2014.0	临沧市	2.5e-07	19.748735179792224	41.779955166371685	15819.147821387634	372.2407184385981	0.0016983721612346212	0.0004245930403086553	4.245930403086553e-10	0
235.51964	2014-04	2014.0	临沧市	1.6666666666666665e-07	19.748735179792224	41.779955166371685	15819.147821387634	372.2407184385981	0.002547558241851932	0.0008491860806173106	4.245930403086553e-10	0
235.51964	2014-03	2014.0	临沧市	1e-06	19.748735179792224	41.779955166371685	15819.147821387634	372.2407184385981	0.0004245930403086553	0.001273779120925966	4.245930403086553e-10	0
235.51964	2014-02	2014.0	临沧市	2.5e-07	19.748735179792224	41.779955166371685	15819.147821387634	372.2407184385981	0.0016983721612346212	0.0016983721612346212	4.245930403086553e-10	0
235.51964	2014-06	2014.0	临沧市	2.5e-07	19.748735179792224	41.779955166371685	15819.147821387634	372.2407184385981	0.0016983721612346212	0.001273779120925966	4.245930403086553e-10	0
233.89955	2015-08	2015.0	临沧市	0.4166666666666667	21.467433349059455	42.53962865683153	16272.284405848579	394.9986222718257	0.005130407476200788	0.0017101358254002627	0.002137669781750328	0
233.89955	2015-12	2015.0	临沧市	3.333333333333333e-07	21.467433349059455	42.53962865683153	16272.284405848579	394.9986222718257	0.001282601869050197	0.0008550679127001313	4.2753395635006563e-10	0
233.89955	2015-11	2015.0	临沧市	0.2857142857142857	21.467433349059455	42.53962865683153	16272.284405848579	394.9986222718257	0.0029927376944504595	4.2753395635006563e-10	0.0008550679127001313	0
233.89955	2015-10	2015.0	临沧市	2.5e-07	21.467433349059455	42.53962865683153	16272.284405848579	394.9986222718257	0.0017101358254002627	0.00042753395635006567	4.2753395635006563e-10	0
233.89955	2015-07	2015.0	临沧市	0.1333333333333333	21.467433349059455	42.53962865683153	16272.284405848579	394.9986222718257	0.006413009345250985	0.0017101358254002627	0.0008550679127001313	0
233.89955	2015-09	2015.0	临沧市	0.6	21.467433349059455	42.53962865683153	16272.284405848579	394.9986222718257	0.002137669781750328	0.00042753395635006567	0.001282601869050197	0
233.89955	2015-05	2015.0	临沧市	2e-07	21.467433349059455	42.53962865683153	16272.284405848579	394.9986222718257	0.002137669781750328	4.2753395635006563e-10	4.2753395635006563e-10	0
233.89955	2015-04	2015.0	临沧市	1.6666666666666665e-07	21.467433349059455	42.53962865683153	16272.284405848579	394.9986222718257	0.002565203738100394	0.00042753395635006567	4.2753395635006563e-10	0
233.89955	2015-03	2015.0	临沧市	2.5e-07	21.467433349059455	42.53962865683153	16272.284405848579	394.9986222718257	0.0017101358254002627	0.0008550679127001313	4.2753395635006563e-10	0
233.89955	2015-02	2015.0	临沧市	1.6666666666666665e-07	21.467433349059455	42.53962865683153	16272.284405848579	394.9986222718257	0.002565203738100394	0.0008550679127001313	4.2753395635006563e-10	0
233.89955	2015-01	2015.0	临沧市	2.5e-07	21.467433349059455	42.53962865683153	16272.284405848579	394.9986222718257	0.0017101358254002627	4.2753395635006563e-10	4.2753395635006563e-10	0
233.89955	2015-06	2015.0	临沧市	0.1428571428571428	21.467433349059455	42.53962865683153	16272.284405848579	394.9986222718257	0.0029927376944504595	0.0008550679127001313	0.00042753395635006567	0
232.27946	2016-12	2016.0	临沧市	0.1666666666666666	23.713556075944034	42.836331718697814	16477.350171211867	452.4291558108496	0.0025830953800219784	0.003874643070032968	0.00043051589667032975	0
232.27946	2016-11	2016.0	临沧市	1e-06	23.713556075944034	42.836331718697814	16477.350171211867	452.4291558108496	0.00043051589667032975	0.003013611276692308	4.3051589667032973e-10	0
232.27946	2016-10	2016.0	临沧市	0.125	23.713556075944034	42.836331718697814	16477.350171211867	452.4291558108496	0.003444127173362638	0.001722063586681319	0.00043051589667032975	0
232.27946	2016-09	2016.0	临沧市	2e-07	23.713556075944034	42.836331718697814	16477.350171211867	452.4291558108496	0.0021525794833516486	0.004305158966703297	4.3051589667032973e-10	0
232.27946	2016-08	2016.0	临沧市	0.1	23.713556075944034	42.836331718697814	16477.350171211867	452.4291558108496	0.004305158966703297	0.0008610317933406595	0.00043051589667032975	0
232.27946	2016-07	2016.0	临沧市	0.25	23.713556075944034	42.836331718697814	16477.350171211867	452.4291558108496	0.003444127173362638	0.0021525794833516486	0.0008610317933406595	0
232.27946	2016-06	2016.0	临沧市	0.1428571428571428	23.713556075944034	42.836331718697814	16477.350171211867	452.4291558108496	0.003013611276692308	0.003444127173362638	0.00043051589667032975	0
232.27946	2016-04	2016.0	临沧市	0.75	23.713556075944034	42.836331718697814	16477.350171211867	452.4291558108496	0.001722063586681319	0.0021525794833516486	0.0012915476900109892	0
232.27946	2016-03	2016.0	临沧市	0.2	23.713556075944034	42.836331718697814	16477.350171211867	452.4291558108496	0.0021525794833516486	0.0008610317933406595	0.00043051589667032975	0
232.27946	2016-02	2016.0	临沧市	0.5	23.713556075944034	42.836331718697814	16477.350171211867	452.4291558108496	0.001722063586681319	0.00043051589667032975	0.0008610317933406595	0
232.27946	2016-01	2016.0	临沧市	2e-07	23.713556075944034	42.836331718697814	16477.350171211867	452.4291558108496	0.0021525794833516486	0.0008610317933406595	4.3051589667032973e-10	0
232.27946	2016-05	2016.0	临沧市	1.6666666666666665e-07	23.713556075944034	42.836331718697814	16477.350171211867	452.4291558108496	0.0025830953800219784	0.004305158966703297	4.3051589667032973e-10	0
230.65937	2017-08	2017.0	临沧市	0.1428571428571428	24.14424852476686	44.82800763740922	17360.404652106696	355.15574329367155	0.0030347780799019784	0.005202476708403392	0.0004335397257002827	0
230.65937	2017-12	2017.0	临沧市	0.1	24.40838326963395	44.82800763740922	17360.404652106696	355.15574329367155	0.0043353972570028265	0.0034683178056022614	0.0004335397257002827	0
230.65937	2017-11	2017.0	临沧市	0.6	24.67251801450104	44.82800763740922	17360.404652106696	355.15574329367155	0.0021676986285014133	0.0004335397257002827	0.001300619177100848	0
230.65937	2017-10	2017.0	临沧市	0.375	24.936652759368133	44.82800763740922	17360.404652106696	355.15574329367155	0.0034683178056022614	0.0017341589028011307	0.001300619177100848	0
230.65937	2017-09	2017.0	临沧市	0.125	25.200787504235226	44.82800763740922	17360.404652106696	355.15574329367155	0.0034683178056022614	0.002601238354201696	0.0004335397257002827	0
230.65937	2017-07	2017.0	临沧市	0.4444444444444444	25.464922249102315	44.82800763740922	17360.404652106696	355.15574329367155	0.003901857531302544	0.0034683178056022614	0.0017341589028011307	0
230.65937	2017-05	2017.0	临沧市	0.3636363636363636	25.729056993969404	44.82800763740922	17360.404652106696	355.15574329367155	0.0047689369827031095	0.0047689369827031095	0.0017341589028011307	0
230.65937	2017-04	2017.0	临沧市	0.2	25.993191738836494	44.82800763740922	17360.404652106696	355.15574329367155	0.0043353972570028265	0.0021676986285014133	0.0008670794514005653	0
230.65937	2017-03	2017.0	临沧市	0.4444444444444444	26.25732648370359	44.82800763740922	17360.404652106696	355.15574329367155	0.003901857531302544	0.002601238354201696	0.0017341589028011307	0
230.65937	2017-02	2017.0	临沧市	0.5333333333333333	26.52146122857068	44.82800763740922	17360.404652106696	355.15574329367155	0.00650309588550424	0.001300619177100848	0.0034683178056022614	0
230.65937	2017-01	2017.0	临沧市	0.2	26.785595973437765	44.82800763740922	17360.404652106696	355.15574329367155	0.0021676986285014133	0.0017341589028011307	0.0004335397257002827	0
230.65937	2017-06	2017.0	临沧市	1.25e-07	27.049730718304865	44.82800763740922	17360.404652106696	355.15574329367155	0.0034683178056022614	0.0004335397257002827	4.3353972570028263e-10	0
229.03928	2018-12	2018.0	临沧市	0.4	27.507067783307736	45.887325527743535	19283.19893426141	385.47973081298545	0.0021830316616433653	0.001746425329314692	0.000873212664657346	0
229.03928	2018-10	2018.0	临沧市	1.0	27.507067783307736	45.887325527743535	19283.19893426141	385.47973081298545	4.36606332328673e-10	0.000436606332328673	4.36606332328673e-10	0
229.03928	2018-09	2018.0	临沧市	1e-06	27.507067783307736	45.887325527743535	19283.19893426141	385.47973081298545	0.000436606332328673	4.36606332328673e-10	4.36606332328673e-10	0
229.03928	2018-08	2018.0	临沧市	1.0	27.507067783307736	45.887325527743535	19283.19893426141	385.47973081298545	4.36606332328673e-10	0.000436606332328673	4.36606332328673e-10	0
229.03928	2018-07	2018.0	临沧市	1e-06	27.507067783307736	45.887325527743535	19283.19893426141	385.47973081298545	0.000436606332328673	4.36606332328673e-10	4.36606332328673e-10	0
229.03928	2018-06	2018.0	临沧市	3.333333333333333e-07	27.507067783307736	45.887325527743535	19283.19893426141	385.47973081298545	0.001309818996986019	0.001309818996986019	4.36606332328673e-10	0
229.03928	2018-05	2018.0	临沧市	0.5	27.507067783307736	45.887325527743535	19283.19893426141	385.47973081298545	0.002619637993972038	0.001746425329314692	0.001309818996986019	0
229.03928	2018-04	2018.0	临沧市	0.4	27.507067783307736	45.887325527743535	19283.19893426141	385.47973081298545	0.0021830316616433653	0.000436606332328673	0.000873212664657346	0
229.03928	2018-03	2018.0	临沧市	0.3333333333333333	27.507067783307736	45.887325527743535	19283.19893426141	385.47973081298545	0.001309818996986019	0.000873212664657346	0.000436606332328673	0
229.03928	2018-02	2018.0	临沧市	1.0	27.507067783307736	45.887325527743535	19283.19893426141	385.47973081298545	0.000436606332328673	0.0021830316616433653	0.000436606332328673	0
229.03928	2018-01	2018.0	临沧市	0.5	27.507067783307736	45.887325527743535	19283.19893426141	385.47973081298545	0.000873212664657346	0.0021830316616433653	0.000436606332328673	0
227.41919	2019-12	2019.0	临沧市	0.4444444444444444	33.37449227569582	184.15332496787101	20432.35665380745	421.24853228085107	0.0039574496769599786	0.013191498923199929	0.001758866523093324	0
227.41919	2019-11	2019.0	临沧市	0.2857142857142857	33.37449227569582	184.15332496787101	20432.35665380745	421.24853228085107	0.003078016415413317	0.005276599569279972	0.000879433261546662	0
227.41919	2019-10	2019.0	临沧市	0.2	33.37449227569582	184.15332496787101	20432.35665380745	421.24853228085107	0.002198583153866655	0.002638299784639986	0.000439716630773331	0
227.41919	2019-09	2019.0	临沧市	0.1428571428571428	33.37449227569582	184.15332496787101	20432.35665380745	421.24853228085107	0.003078016415413317	0.003517733046186648	0.000439716630773331	0
227.41919	2019-08	2019.0	临沧市	0.25	33.37449227569582	184.15332496787101	20432.35665380745	421.24853228085107	0.001758866523093324	0.001758866523093324	0.000439716630773331	0
227.41919	2019-07	2019.0	临沧市	5e-07	33.37449227569582	184.15332496787101	20432.35665380745	421.24853228085107	0.000879433261546662	0.000439716630773331	4.39716630773331e-10	0
227.41919	2019-04	2019.0	临沧市	1.0	33.37449227569582	184.15332496787101	20432.35665380745	421.24853228085107	4.39716630773331e-10	0.000439716630773331	4.39716630773331e-10	0
227.41919	2019-05	2019.0	临沧市	1e-06	33.37449227569582	184.15332496787101	20432.35665380745	421.24853228085107	0.000439716630773331	4.39716630773331e-10	4.39716630773331e-10	0
227.41919	2019-03	2019.0	临沧市	1.0	33.37449227569582	184.15332496787101	20432.35665380745	421.24853228085107	4.39716630773331e-10	0.001319149892319993	4.39716630773331e-10	0
227.41919	2019-02	2019.0	临沧市	3.333333333333333e-07	33.37449227569582	184.15332496787101	20432.35665380745	421.24853228085107	0.001319149892319993	0.001758866523093324	4.39716630773331e-10	0
227.41919	2019-01	2019.0	临沧市	0.5	33.37449227569582	184.15332496787101	20432.35665380745	421.24853228085107	0.000879433261546662	0.000439716630773331	0.000439716630773331	0
227.41919	2019-06	2019.0	临沧市	5e-07	33.37449227569582	184.15332496787101	20432.35665380745	421.24853228085107	0.000879433261546662	0.001319149892319993	4.39716630773331e-10	0
225.7991	2020-07	2020.0	临沧市	0.1428571428571428	36.35975519831567	32.949644174843925	21220.766601815507	431.3569008911019	0.0031001009304288635	0.015943376213634154	0.00044287156148983765	0
225.7991	2020-09	2020.0	临沧市	0.1818181818181818	36.35975519831567	32.949644174843925	21220.766601815507	431.3569008911019	0.004871587176388214	0.010186045914266266	0.0008857431229796753	0
225.7991	2020-08	2020.0	临沧市	1.6666666666666665e-07	36.35975519831567	32.949644174843925	21220.766601815507	431.3569008911019	0.0026572293689390257	0.00575733029936789	4.4287156148983765e-10	0
225.7991	2020-06	2020.0	临沧市	0.0666666666666666	36.35975519831567	32.949644174843925	21220.766601815507	431.3569008911019	0.006643073422347565	0.014614761529164643	0.00044287156148983765	0
225.7991	2020-11	2020.0	临沧市	0.2727272727272727	36.35975519831567	32.949644174843925	21220.766601815507	431.3569008911019	0.004871587176388214	0.014614761529164643	0.0013286146844695128	0
225.7991	2020-04	2020.0	临沧市	0.1538461538461538	36.35975519831567	32.949644174843925	21220.766601815507	431.3569008911019	0.00575733029936789	0.016386247775123992	0.0008857431229796753	0
225.7991	2020-03	2020.0	临沧市	0.2	36.35975519831567	32.949644174843925	21220.766601815507	431.3569008911019	0.004428715614898377	0.017714862459593507	0.0008857431229796753	0
225.7991	2020-02	2020.0	临沧市	1.0	36.35975519831567	32.949644174843925	21220.766601815507	431.3569008911019	0.00044287156148983765	0.00044287156148983765	0.00044287156148983765	0
225.7991	2020-01	2020.0	临沧市	0.2222222222222222	36.35975519831567	32.949644174843925	21220.766601815507	431.3569008911019	0.0039858440534085385	0.010186045914266266	0.0008857431229796753	0
225.7991	2020-05	2020.0	临沧市	0.1428571428571428	36.35975519831567	32.949644174843925	21220.766601815507	431.3569008911019	0.006200201860857727	0.009743174352776428	0.0008857431229796753	0
225.7991	2020-12	2020.0	临沧市	0.0833333333333333	36.35975519831567	32.949644174843925	21220.766601815507	431.3569008911019	0.005314458737878051	0.0070859449838374024	0.00044287156148983765	0
233.93744	2014-01	2014.0	丹东市	8.333333333333335e-08	43.712690880091706	230.488971752448	53860.76722050134	617.3872809756317	0.0051295765226805935	4.2746471022338274e-10	4.2746471022338274e-10	0
233.93744	2014-12	2014.0	丹东市	1.4285714285714285e-07	43.712690880091706	230.488971752448	53860.76722050134	617.3872809756317	0.0029922529715636793	0.0004274647102233828	4.2746471022338274e-10	0
233.93744	2014-11	2014.0	丹东市	1.4285714285714285e-07	43.712690880091706	230.488971752448	53860.76722050134	617.3872809756317	0.0029922529715636793	4.2746471022338274e-10	4.2746471022338274e-10	0
233.93744	2014-10	2014.0	丹东市	0.1428571428571428	43.712690880091706	230.488971752448	53860.76722050134	617.3872809756317	0.0029922529715636793	4.2746471022338274e-10	0.0004274647102233828	0
233.93744	2014-08	2014.0	丹东市	2e-07	43.712690880091706	230.488971752448	53860.76722050134	617.3872809756317	0.002137323551116914	4.2746471022338274e-10	4.2746471022338274e-10	0
233.93744	2014-07	2014.0	丹东市	3.333333333333333e-07	43.712690880091706	230.488971752448	53860.76722050134	617.3872809756317	0.0012823941306701484	0.0004274647102233828	4.2746471022338274e-10	0
233.93744	2014-09	2014.0	丹东市	3.333333333333333e-07	43.712690880091706	230.488971752448	53860.76722050134	617.3872809756317	0.0012823941306701484	4.2746471022338274e-10	4.2746471022338274e-10	0
233.93744	2014-05	2014.0	丹东市	1.6666666666666665e-07	43.712690880091706	230.488971752448	53860.76722050134	617.3872809756317	0.0025647882613402968	0.0004274647102233828	4.2746471022338274e-10	0
233.93744	2014-04	2014.0	丹东市	8.333333333333335e-08	43.712690880091706	230.488971752448	53860.76722050134	617.3872809756317	0.0051295765226805935	0.0004274647102233828	4.2746471022338274e-10	0
233.93744	2014-03	2014.0	丹东市	0.1	43.712690880091706	230.488971752448	53860.76722050134	617.3872809756317	0.004274647102233828	0.0004274647102233828	0.0004274647102233828	0
233.93744	2014-02	2014.0	丹东市	2e-07	43.712690880091706	230.488971752448	53860.76722050134	617.3872809756317	0.002137323551116914	4.2746471022338274e-10	4.2746471022338274e-10	0
233.93744	2014-06	2014.0	丹东市	5e-07	43.712690880091706	230.488971752448	53860.76722050134	617.3872809756317	0.0008549294204467656	0.0004274647102233828	4.2746471022338274e-10	0
231.4218	2015-08	2015.0	丹东市	0.25	42.55867856874331	235.54392887791903	28667.307919997165	642.8953538517114	0.0017284456347673384	4.321114086918346e-10	0.0004321114086918346	0
231.4218	2015-12	2015.0	丹东市	2.5e-07	42.55867856874331	235.54392887791903	28667.307919997165	642.8953538517114	0.0017284456347673384	4.321114086918346e-10	4.321114086918346e-10	0
231.4218	2015-11	2015.0	丹东市	8.333333333333335e-08	42.55867856874331	235.54392887791903	28667.307919997165	642.8953538517114	0.005185336904302015	4.321114086918346e-10	4.321114086918346e-10	0
231.4218	2015-10	2015.0	丹东市	2.5e-07	42.55867856874331	235.54392887791903	28667.307919997165	642.8953538517114	0.0017284456347673384	0.0004321114086918346	4.321114086918346e-10	0
231.4218	2015-07	2015.0	丹东市	0.3333333333333333	42.55867856874331	235.54392887791903	28667.307919997165	642.8953538517114	0.0012963342260755037	0.0004321114086918346	0.0004321114086918346	0
231.4218	2015-09	2015.0	丹东市	2e-07	42.55867856874331	235.54392887791903	28667.307919997165	642.8953538517114	0.002160557043459173	0.0004321114086918346	4.321114086918346e-10	0
231.4218	2015-05	2015.0	丹东市	0.125	42.55867856874331	235.54392887791903	28667.307919997165	642.8953538517114	0.003456891269534677	0.0004321114086918346	0.0004321114086918346	0
231.4218	2015-04	2015.0	丹东市	5.2631578947368416e-08	42.55867856874331	235.54392887791903	28667.307919997165	642.8953538517114	0.008210116765144857	0.0008642228173836692	4.321114086918346e-10	0
231.4218	2015-03	2015.0	丹东市	5e-07	42.55867856874331	235.54392887791903	28667.307919997165	642.8953538517114	0.0008642228173836692	4.321114086918346e-10	4.321114086918346e-10	0
231.4218	2015-02	2015.0	丹东市	2.5e-07	42.55867856874331	235.54392887791903	28667.307919997165	642.8953538517114	0.0017284456347673384	4.321114086918346e-10	4.321114086918346e-10	0
231.4218	2015-01	2015.0	丹东市	1.1111111111111115e-07	42.55867856874331	235.54392887791903	28667.307919997165	642.8953538517114	0.0038890026782265113	4.321114086918346e-10	4.321114086918346e-10	0
231.4218	2015-06	2015.0	丹东市	0.1428571428571428	42.55867856874331	235.54392887791903	28667.307919997165	642.8953538517114	0.0030247798608428423	0.0008642228173836692	0.0004321114086918346	0
228.90616	2016-12	2016.0	丹东市	1.4285714285714285e-07	32.81847897845999	170.72498180040242	29921.125757384598	624.4043410627306	0.003058021680150504	0.0004368602400215005	4.368602400215005e-10	0
228.90616	2016-11	2016.0	丹东市	3.333333333333333e-07	32.81847897845999	170.72498180040242	29921.125757384598	624.4043410627306	0.0013105807200645015	4.368602400215005e-10	4.368602400215005e-10	0
228.90616	2016-10	2016.0	丹东市	0.3333333333333333	32.81847897845999	170.72498180040242	29921.125757384598	624.4043410627306	0.0013105807200645015	4.368602400215005e-10	0.0004368602400215005	0
228.90616	2016-09	2016.0	丹东市	2e-07	32.81847897845999	170.72498180040242	29921.125757384598	624.4043410627306	0.0021843012001075027	0.0004368602400215005	4.368602400215005e-10	0
228.90616	2016-08	2016.0	丹东市	1.25e-07	32.81847897845999	170.72498180040242	29921.125757384598	624.4043410627306	0.003494881920172004	4.368602400215005e-10	4.368602400215005e-10	0
228.90616	2016-07	2016.0	丹东市	3.333333333333333e-07	32.81847897845999	170.72498180040242	29921.125757384598	624.4043410627306	0.0013105807200645015	4.368602400215005e-10	4.368602400215005e-10	0
228.90616	2016-06	2016.0	丹东市	0.1818181818181818	32.81847897845999	170.72498180040242	29921.125757384598	624.4043410627306	0.004805462640236505	4.368602400215005e-10	0.000873720480043001	0
228.90616	2016-04	2016.0	丹东市	0.2	32.81847897845999	170.72498180040242	29921.125757384598	624.4043410627306	0.004368602400215005	4.368602400215005e-10	0.000873720480043001	0
228.90616	2016-03	2016.0	丹东市	2e-07	32.81847897845999	170.72498180040242	29921.125757384598	624.4043410627306	0.0021843012001075027	4.368602400215005e-10	4.368602400215005e-10	0
228.90616	2016-02	2016.0	丹东市	2e-07	32.81847897845999	170.72498180040242	29921.125757384598	624.4043410627306	0.0021843012001075027	4.368602400215005e-10	4.368602400215005e-10	0
228.90616	2016-01	2016.0	丹东市	2e-07	32.81847897845999	170.72498180040242	29921.125757384598	624.4043410627306	0.0021843012001075027	4.368602400215005e-10	4.368602400215005e-10	0
228.90616	2016-05	2016.0	丹东市	0.1428571428571428	32.81847897845999	170.72498180040242	29921.125757384598	624.4043410627306	0.006116043360301008	4.368602400215005e-10	0.000873720480043001	0
226.39052	2017-08	2017.0	丹东市	0.0666666666666666	33.40572503450437	167.1006365460886	32129.83476516596	507.3533997801675	0.006625719133469016	4.417146088979344e-10	0.0004417146088979344	0
226.39052	2017-12	2017.0	丹东市	0.0384615384615384	33.628293813172576	167.1006365460886	32129.83476516596	507.3533997801675	0.011484579831346294	0.0004417146088979344	0.0004417146088979344	0
226.39052	2017-11	2017.0	丹东市	0.05	33.85086259184079	167.1006365460886	32129.83476516596	507.3533997801675	0.008834292177958688	0.006625719133469016	0.0004417146088979344	0
226.39052	2017-10	2017.0	丹东市	0.1111111111111111	34.073431370509	167.1006365460886	32129.83476516596	507.3533997801675	0.003975431480081409	0.002208573044489672	0.0004417146088979344	0
226.39052	2017-09	2017.0	丹东市	0.2	34.29600014917722	167.1006365460886	32129.83476516596	507.3533997801675	0.002208573044489672	0.0008834292177958688	0.0004417146088979344	0
226.39052	2017-07	2017.0	丹东市	0.2857142857142857	34.51856892784542	167.1006365460886	32129.83476516596	507.3533997801675	0.006184004524571082	4.417146088979344e-10	0.0017668584355917376	0
226.39052	2017-06	2017.0	丹东市	7.142857142857142e-08	34.74113770651364	167.1006365460886	32129.83476516596	507.3533997801675	0.006184004524571082	0.0004417146088979344	4.417146088979344e-10	0
226.39052	2017-05	2017.0	丹东市	0.1	34.96370648518185	167.1006365460886	32129.83476516596	507.3533997801675	0.004417146088979344	4.417146088979344e-10	0.0004417146088979344	0
226.39052	2017-04	2017.0	丹东市	0.1666666666666666	35.186275263850064	167.1006365460886	32129.83476516596	507.3533997801675	0.010601150613550426	4.417146088979344e-10	0.0017668584355917376	0
226.39052	2017-03	2017.0	丹东市	0.0714285714285714	35.408844042518275	167.1006365460886	32129.83476516596	507.3533997801675	0.006184004524571082	4.417146088979344e-10	0.0004417146088979344	0
226.39052	2017-02	2017.0	丹东市	2.5e-07	35.63141282118649	167.1006365460886	32129.83476516596	507.3533997801675	0.0017668584355917376	0.0008834292177958688	4.417146088979344e-10	0
226.39052	2017-01	2017.0	丹东市	2e-07	35.853981599854706	167.1006365460886	32129.83476516596	507.3533997801675	0.002208573044489672	0.0013251438266938032	4.417146088979344e-10	0
223.87488	2018-12	2018.0	丹东市	5e-07	36.481935802712655	165.62822948246807	32781.659112447094	507.24761974188436	0.0008933561460758796	4.466780730379398e-10	4.466780730379398e-10	0
223.87488	2018-11	2018.0	丹东市	0.3333333333333333	36.481935802712655	165.62822948246807	32781.659112447094	507.24761974188436	0.0013400342191138195	4.466780730379398e-10	0.0004466780730379398	0
223.87488	2018-10	2018.0	丹东市	5e-07	36.481935802712655	165.62822948246807	32781.659112447094	507.24761974188436	0.0008933561460758796	4.466780730379398e-10	4.466780730379398e-10	0
223.87488	2018-09	2018.0	丹东市	0.5	36.481935802712655	165.62822948246807	32781.659112447094	507.24761974188436	0.0008933561460758796	4.466780730379398e-10	0.0004466780730379398	0
223.87488	2018-08	2018.0	丹东市	1.6666666666666665e-07	36.481935802712655	165.62822948246807	32781.659112447094	507.24761974188436	0.002680068438227639	0.0017867122921517591	4.466780730379398e-10	0
223.87488	2018-07	2018.0	丹东市	0.1818181818181818	36.481935802712655	165.62822948246807	32781.659112447094	507.24761974188436	0.004913458803417338	0.005360136876455278	0.0008933561460758796	0
223.87488	2018-05	2018.0	丹东市	9.09090909090909e-08	36.481935802712655	165.62822948246807	32781.659112447094	507.24761974188436	0.004913458803417338	0.002233390365189699	4.466780730379398e-10	0
223.87488	2018-04	2018.0	丹东市	0.0833333333333333	36.481935802712655	165.62822948246807	32781.659112447094	507.24761974188436	0.005360136876455278	0.004913458803417338	0.0004466780730379398	0
223.87488	2018-03	2018.0	丹东市	6.666666666666668e-08	36.481935802712655	165.62822948246807	32781.659112447094	507.24761974188436	0.006700171095569097	0.009826917606834676	4.466780730379398e-10	0
223.87488	2018-02	2018.0	丹东市	1.1111111111111115e-07	36.481935802712655	165.62822948246807	32781.659112447094	507.24761974188436	0.004020102657341458	0.002680068438227639	4.466780730379398e-10	0
223.87488	2018-01	2018.0	丹东市	9.09090909090909e-08	36.481935802712655	165.62822948246807	32781.659112447094	507.24761974188436	0.004913458803417338	0.007593527241644977	4.466780730379398e-10	0
223.87488	2018-06	2018.0	丹东市	0.2222222222222222	36.481935802712655	165.62822948246807	32781.659112447094	507.24761974188436	0.004020102657341458	0.0035734245843035183	0.0008933561460758796	0
221.35924	2019-08	2019.0	丹东市	1e-06	34.694734224783204	163.44472451206462	33940.34963257011	521.460048381084	0.000451754351885198	4.51754351885198e-10	4.51754351885198e-10	0
221.35924	2019-12	2019.0	丹东市	9.09090909090909e-08	34.694734224783204	163.44472451206462	33940.34963257011	521.460048381084	0.004969297870737178	0.009938595741474356	4.51754351885198e-10	0
221.35924	2019-11	2019.0	丹东市	0.0909090909090909	34.694734224783204	163.44472451206462	33940.34963257011	521.460048381084	0.004969297870737178	0.014456139260326337	0.000451754351885198	0
221.35924	2019-10	2019.0	丹东市	1e-06	34.694734224783204	163.44472451206462	33940.34963257011	521.460048381084	0.000451754351885198	0.005872806574507574	4.51754351885198e-10	0
221.35924	2019-09	2019.0	丹东市	1e-06	34.694734224783204	163.44472451206462	33940.34963257011	521.460048381084	0.000451754351885198	0.000903508703770396	4.51754351885198e-10	0
221.35924	2019-07	2019.0	丹东市	1e-06	34.694734224783204	163.44472451206462	33940.34963257011	521.460048381084	0.000451754351885198	0.000451754351885198	4.51754351885198e-10	0
221.35924	2019-03	2019.0	丹东市	2.5e-07	34.694734224783204	163.44472451206462	33940.34963257011	521.460048381084	0.001807017407540792	0.000451754351885198	4.51754351885198e-10	0
221.35924	2019-05	2019.0	丹东市	5e-07	34.694734224783204	163.44472451206462	33940.34963257011	521.460048381084	0.000903508703770396	0.000903508703770396	4.51754351885198e-10	0
221.35924	2019-04	2019.0	丹东市	1e-06	34.694734224783204	163.44472451206462	33940.34963257011	521.460048381084	0.000451754351885198	4.51754351885198e-10	4.51754351885198e-10	0
221.35924	2019-02	2019.0	丹东市	1.0	34.694734224783204	163.44472451206462	33940.34963257011	521.460048381084	4.51754351885198e-10	4.51754351885198e-10	4.51754351885198e-10	0
221.35924	2019-01	2019.0	丹东市	1.0	34.694734224783204	163.44472451206462	33940.34963257011	521.460048381084	0.000451754351885198	4.51754351885198e-10	0.000451754351885198	0
221.35924	2019-06	2019.0	丹东市	3.333333333333333e-07	34.694734224783204	163.44472451206462	33940.34963257011	521.460048381084	0.001355263055655594	0.00225877175942599	4.51754351885198e-10	0
218.8436	2020-11	2020.0	丹东市	0.3125	35.59619746704953	28.833376895646023	35462.26620289558	617.4729350092944	0.007311157374490275	0.003198631351339495	0.002284736679528211	0
218.8436	2020-01	2020.0	丹东市	8.333333333333335e-08	35.59619746704953	28.833376895646023	35462.26620289558	617.4729350092944	0.005483368030867706	0.00411252602315078	4.5694733590564213e-10	0
218.8436	2020-02	2020.0	丹东市	3.333333333333333e-07	35.59619746704953	28.833376895646023	35462.26620289558	617.4729350092944	0.0013708420077169264	0.0009138946718112844	4.5694733590564213e-10	0
218.8436	2020-03	2020.0	丹东市	0.3333333333333333	35.59619746704953	28.833376895646023	35462.26620289558	617.4729350092944	0.0013708420077169264	0.0018277893436225688	0.0004569473359056422	0
218.8436	2020-04	2020.0	丹东市	6.666666666666668e-08	35.59619746704953	28.833376895646023	35462.26620289558	617.4729350092944	0.006854210038584632	0.004569473359056422	4.5694733590564213e-10	0
218.8436	2020-05	2020.0	丹东市	0.0588235294117647	35.59619746704953	28.833376895646023	35462.26620289558	617.4729350092944	0.007768104710395917	0.00411252602315078	0.0004569473359056422	0
218.8436	2020-06	2020.0	丹东市	0.0769230769230769	35.59619746704953	28.833376895646023	35462.26620289558	617.4729350092944	0.0059403153667733485	0.010966736061735411	0.0004569473359056422	0
218.8436	2020-07	2020.0	丹东市	0.1875	35.59619746704953	28.833376895646023	35462.26620289558	617.4729350092944	0.007311157374490275	0.015536209420791834	0.0013708420077169264	0
218.8436	2020-08	2020.0	丹东市	1.1111111111111115e-07	35.59619746704953	28.833376895646023	35462.26620289558	617.4729350092944	0.00411252602315078	0.00639726270267899	4.5694733590564213e-10	0
218.8436	2020-09	2020.0	丹东市	0.1428571428571428	35.59619746704953	28.833376895646023	35462.26620289558	617.4729350092944	0.00639726270267899	0.004569473359056422	0.0009138946718112844	0
218.8436	2020-12	2020.0	丹东市	0.25	35.59619746704953	28.833376895646023	35462.26620289558	617.4729350092944	0.007311157374490275	0.0013708420077169264	0.0018277893436225688	0
235.0	2014-01	2014.0	丽水市	1.4285714285714285e-07	44.755391489361706	190.59574468085106	34449.91489361702	456.3404255319149	0.0029787234042553193	0.006382978723404255	4.25531914893617e-10	0
235.0	2014-12	2014.0	丽水市	1.1111111111111115e-07	44.755391489361706	190.59574468085106	34449.91489361702	456.3404255319149	0.003829787234042553	0.02425531914893617	4.25531914893617e-10	0
235.0	2014-11	2014.0	丽水市	2e-07	44.755391489361706	190.59574468085106	34449.91489361702	456.3404255319149	0.002127659574468085	0.014893617021276596	4.25531914893617e-10	0
235.0	2014-10	2014.0	丽水市	1.4285714285714285e-07	44.755391489361706	190.59574468085106	34449.91489361702	456.3404255319149	0.0029787234042553193	0.016595744680851062	4.25531914893617e-10	0
235.0	2014-08	2014.0	丽水市	2e-07	44.755391489361706	190.59574468085106	34449.91489361702	456.3404255319149	0.002127659574468085	0.012340425531914894	4.25531914893617e-10	0
235.0	2014-07	2014.0	丽水市	1.6666666666666665e-07	44.755391489361706	190.59574468085106	34449.91489361702	456.3404255319149	0.002553191489361702	0.01446808510638298	4.25531914893617e-10	0
235.0	2014-09	2014.0	丽水市	5e-07	44.755391489361706	190.59574468085106	34449.91489361702	456.3404255319149	0.000851063829787234	0.013617021276595745	4.25531914893617e-10	0
235.0	2014-05	2014.0	丽水市	9.09090909090909e-08	44.755391489361706	190.59574468085106	34449.91489361702	456.3404255319149	0.004680851063829788	0.012340425531914894	4.25531914893617e-10	0
235.0	2014-04	2014.0	丽水市	1.25e-07	44.755391489361706	190.59574468085106	34449.91489361702	456.3404255319149	0.003404255319148936	0.01829787234042553	4.25531914893617e-10	0
235.0	2014-03	2014.0	丽水市	1.6666666666666665e-07	44.755391489361706	190.59574468085106	34449.91489361702	456.3404255319149	0.002553191489361702	0.02297872340425532	4.25531914893617e-10	0
235.0	2014-02	2014.0	丽水市	0.2	44.755391489361706	190.59574468085106	34449.91489361702	456.3404255319149	0.002127659574468085	0.01872340425531915	0.000425531914893617	0
235.0	2014-06	2014.0	丽水市	9.09090909090909e-08	44.755391489361706	190.59574468085106	34449.91489361702	456.3404255319149	0.004680851063829788	0.013191489361702127	4.25531914893617e-10	0
241.0	2015-08	2015.0	丽水市	0.25	45.77975933609959	166.68049792531122	39214.27385892116	482.7800829875519	0.0016597510373443983	0.022406639004149378	0.0004149377593360996	0
241.0	2015-12	2015.0	丽水市	1.25e-07	45.77975933609959	166.68049792531122	39214.27385892116	482.7800829875519	0.0033195020746887966	0.017427385892116183	4.149377593360996e-10	0
241.0	2015-11	2015.0	丽水市	1.6666666666666665e-07	45.77975933609959	166.68049792531122	39214.27385892116	482.7800829875519	0.0024896265560165973	0.005809128630705394	4.149377593360996e-10	0
241.0	2015-10	2015.0	丽水市	2.5e-07	45.77975933609959	166.68049792531122	39214.27385892116	482.7800829875519	0.0016597510373443983	0.013278008298755186	4.149377593360996e-10	0
241.0	2015-07	2015.0	丽水市	9.09090909090909e-08	45.77975933609959	166.68049792531122	39214.27385892116	482.7800829875519	0.004564315352697096	0.018257261410788383	4.149377593360996e-10	0
241.0	2015-09	2015.0	丽水市	0.2	45.77975933609959	166.68049792531122	39214.27385892116	482.7800829875519	0.002074688796680498	0.011203319502074689	0.0004149377593360996	0
241.0	2015-05	2015.0	丽水市	0.1428571428571428	45.77975933609959	166.68049792531122	39214.27385892116	482.7800829875519	0.002904564315352697	0.013692946058091286	0.0004149377593360996	0
241.0	2015-04	2015.0	丽水市	1.6666666666666665e-07	45.77975933609959	166.68049792531122	39214.27385892116	482.7800829875519	0.0024896265560165973	0.013278008298755186	4.149377593360996e-10	0
241.0	2015-03	2015.0	丽水市	0.1666666666666666	45.77975933609959	166.68049792531122	39214.27385892116	482.7800829875519	0.0024896265560165973	0.016182572614107885	0.0004149377593360996	0
241.0	2015-02	2015.0	丽水市	3.333333333333333e-07	45.77975933609959	166.68049792531122	39214.27385892116	482.7800829875519	0.0012448132780082987	0.007468879668049793	4.149377593360996e-10	0
241.0	2015-01	2015.0	丽水市	1.4285714285714285e-07	45.77975933609959	166.68049792531122	39214.27385892116	482.7800829875519	0.002904564315352697	0.02946058091286307	4.149377593360996e-10	0
241.0	2015-06	2015.0	丽水市	3.333333333333333e-07	45.77975933609959	166.68049792531122	39214.27385892116	482.7800829875519	0.0012448132780082987	0.009543568464730291	4.149377593360996e-10	0
247.0	2016-12	2016.0	丽水市	3.333333333333333e-07	48.997627530364376	131.33603238866397	41929.87854251012	501.33603238866397	0.0012145748987854252	0.009716599190283401	4.048582995951417e-10	0
247.0	2016-11	2016.0	丽水市	0.1666666666666666	48.997627530364376	131.33603238866397	41929.87854251012	501.33603238866397	0.0024291497975708503	0.02631578947368421	0.0004048582995951417	0
247.0	2016-10	2016.0	丽水市	2e-07	48.997627530364376	131.33603238866397	41929.87854251012	501.33603238866397	0.0020242914979757085	0.024696356275303644	4.048582995951417e-10	0
247.0	2016-09	2016.0	丽水市	0.3	48.997627530364376	131.33603238866397	41929.87854251012	501.33603238866397	0.004048582995951417	0.014574898785425101	0.0012145748987854252	0
247.0	2016-08	2016.0	丽水市	1.4285714285714285e-07	48.997627530364376	131.33603238866397	41929.87854251012	501.33603238866397	0.002834008097165992	0.02145748987854251	4.048582995951417e-10	0
247.0	2016-07	2016.0	丽水市	0.1818181818181818	48.997627530364376	131.33603238866397	41929.87854251012	501.33603238866397	0.004453441295546558	0.02145748987854251	0.0008097165991902834	0
247.0	2016-06	2016.0	丽水市	0.0769230769230769	48.997627530364376	131.33603238866397	41929.87854251012	501.33603238866397	0.005263157894736842	0.023076923076923078	0.0004048582995951417	0
247.0	2016-04	2016.0	丽水市	1.6666666666666665e-07	48.997627530364376	131.33603238866397	41929.87854251012	501.33603238866397	0.0024291497975708503	0.01417004048582996	4.048582995951417e-10	0
247.0	2016-03	2016.0	丽水市	1.6666666666666665e-07	48.997627530364376	131.33603238866397	41929.87854251012	501.33603238866397	0.0024291497975708503	0.017813765182186234	4.048582995951417e-10	0
247.0	2016-02	2016.0	丽水市	0.25	48.997627530364376	131.33603238866397	41929.87854251012	501.33603238866397	0.0016194331983805667	0.005668016194331984	0.0004048582995951417	0
247.0	2016-01	2016.0	丽水市	5e-07	48.997627530364376	131.33603238866397	41929.87854251012	501.33603238866397	0.0008097165991902834	0.012145748987854251	4.048582995951417e-10	0
247.0	2016-05	2016.0	丽水市	2e-07	48.997627530364376	131.33603238866397	41929.87854251012	501.33603238866397	0.0020242914979757085	0.012145748987854251	4.048582995951417e-10	0
253.0	2017-08	2017.0	丽水市	0.2307692307692307	48.39635694740043	101.02766798418972	44626.67984189723	475.9683794466403	0.005138339920948616	0.009881422924901186	0.0011857707509881424	0
253.0	2017-12	2017.0	丽水市	1.0	48.95708543630283	101.02766798418972	44626.67984189723	475.9683794466403	3.952569169960474e-10	0.0023715415019762848	3.952569169960474e-10	0
253.0	2017-11	2017.0	丽水市	0.2222222222222222	49.51781392520523	101.02766798418972	44626.67984189723	475.9683794466403	0.0035573122529644267	0.005138339920948616	0.0007905138339920949	0
253.0	2017-10	2017.0	丽水市	1e-06	50.07854241410763	101.02766798418972	44626.67984189723	475.9683794466403	0.0003952569169960474	0.0047430830039525695	3.952569169960474e-10	0
253.0	2017-09	2017.0	丽水市	0.2	50.639270903010036	101.02766798418972	44626.67984189723	475.9683794466403	0.001976284584980237	0.001976284584980237	0.0003952569169960474	0
253.0	2017-07	2017.0	丽水市	0.5555555555555556	51.19999939191244	101.02766798418972	44626.67984189723	475.9683794466403	0.0035573122529644267	0.0071146245059288534	0.001976284584980237	0
253.0	2017-05	2017.0	丽水市	5e-07	51.76072788081483	101.02766798418972	44626.67984189723	475.9683794466403	0.0007905138339920949	0.002766798418972332	3.952569169960474e-10	0
253.0	2017-04	2017.0	丽水市	1.0	52.32145636971723	101.02766798418972	44626.67984189723	475.9683794466403	0.0003952569169960474	0.0011857707509881424	0.0003952569169960474	0
253.0	2017-03	2017.0	丽水市	0.2857142857142857	52.882184858619645	101.02766798418972	44626.67984189723	475.9683794466403	0.002766798418972332	0.008300395256916997	0.0007905138339920949	0
253.0	2017-02	2017.0	丽水市	0.1428571428571428	53.44291334752205	101.02766798418972	44626.67984189723	475.9683794466403	0.002766798418972332	0.007509881422924901	0.0003952569169960474	0
253.0	2017-01	2017.0	丽水市	2e-07	54.00364183642444	101.02766798418972	44626.67984189723	475.9683794466403	0.001976284584980237	0.00909090909090909	3.952569169960474e-10	0
253.0	2017-06	2017.0	丽水市	0.6666666666666666	54.56437032532684	101.02766798418972	44626.67984189723	475.9683794466403	0.0011857707509881424	0.002766798418972332	0.0007905138339920949	0
259.0	2018-11	2018.0	丽水市	1e-06	53.8480694980695	80.07722007722008	50197.142857142855	476.44787644787647	0.0003861003861003861	3.8610038610038606e-10	3.8610038610038606e-10	0
259.0	2018-12	2018.0	丽水市	0.3333333333333333	53.8480694980695	80.07722007722008	50197.142857142855	476.44787644787647	0.0011583011583011582	0.0003861003861003861	0.0003861003861003861	0
259.0	2018-10	2018.0	丽水市	1.0	53.8480694980695	80.07722007722008	50197.142857142855	476.44787644787647	3.8610038610038606e-10	0.0003861003861003861	3.8610038610038606e-10	0
259.0	2018-09	2018.0	丽水市	0.5	53.8480694980695	80.07722007722008	50197.142857142855	476.44787644787647	0.0007722007722007722	0.003088803088803089	0.0003861003861003861	0
259.0	2018-08	2018.0	丽水市	0.4	53.8480694980695	80.07722007722008	50197.142857142855	476.44787644787647	0.0019305019305019305	0.0011583011583011582	0.0007722007722007722	0
259.0	2018-07	2018.0	丽水市	5e-07	53.8480694980695	80.07722007722008	50197.142857142855	476.44787644787647	0.0007722007722007722	0.0015444015444015444	3.8610038610038606e-10	0
259.0	2018-06	2018.0	丽水市	1e-06	53.8480694980695	80.07722007722008	50197.142857142855	476.44787644787647	0.0003861003861003861	0.0003861003861003861	3.8610038610038606e-10	0
259.0	2018-05	2018.0	丽水市	1e-06	53.8480694980695	80.07722007722008	50197.142857142855	476.44787644787647	0.0003861003861003861	0.0007722007722007722	3.8610038610038606e-10	0
259.0	2018-04	2018.0	丽水市	1e-06	53.8480694980695	80.07722007722008	50197.142857142855	476.44787644787647	0.0003861003861003861	0.0019305019305019305	3.8610038610038606e-10	0
259.0	2018-03	2018.0	丽水市	3.333333333333333e-07	53.8480694980695	80.07722007722008	50197.142857142855	476.44787644787647	0.0011583011583011582	0.0007722007722007722	3.8610038610038606e-10	0
259.0	2018-02	2018.0	丽水市	0.5	53.8480694980695	80.07722007722008	50197.142857142855	476.44787644787647	0.0007722007722007722	0.0007722007722007722	0.0003861003861003861	0
259.0	2018-01	2018.0	丽水市	3.333333333333333e-07	53.8480694980695	80.07722007722008	50197.142857142855	476.44787644787647	0.0011583011583011582	0.0011583011583011582	3.8610038610038606e-10	0
265.0	2019-12	2019.0	丽水市	0.1428571428571428	55.73584905660377	87.35849056603774	52765.77358490566	494.22641509433964	0.005283018867924529	0.004905660377358491	0.0007547169811320754	0
265.0	2019-11	2019.0	丽水市	3.333333333333333e-07	55.73584905660377	87.35849056603774	52765.77358490566	494.22641509433964	0.0011320754716981133	0.0011320754716981133	3.773584905660377e-10	0
265.0	2019-10	2019.0	丽水市	1.0	55.73584905660377	87.35849056603774	52765.77358490566	494.22641509433964	3.773584905660377e-10	0.0003773584905660377	3.773584905660377e-10	0
265.0	2019-09	2019.0	丽水市	1e-06	55.73584905660377	87.35849056603774	52765.77358490566	494.22641509433964	0.0003773584905660377	0.0026415094339622643	3.773584905660377e-10	0
265.0	2019-08	2019.0	丽水市	1.0	55.73584905660377	87.35849056603774	52765.77358490566	494.22641509433964	0.0003773584905660377	0.0007547169811320754	0.0003773584905660377	0
265.0	2019-04	2019.0	丽水市	0.25	55.73584905660377	87.35849056603774	52765.77358490566	494.22641509433964	0.0030188679245283017	0.004150943396226415	0.0007547169811320754	0
265.0	2019-06	2019.0	丽水市	3.333333333333333e-07	55.73584905660377	87.35849056603774	52765.77358490566	494.22641509433964	0.0011320754716981133	0.0007547169811320754	3.773584905660377e-10	0
265.0	2019-05	2019.0	丽水市	5e-07	55.73584905660377	87.35849056603774	52765.77358490566	494.22641509433964	0.0007547169811320754	3.773584905660377e-10	3.773584905660377e-10	0
265.0	2019-03	2019.0	丽水市	3.333333333333333e-07	55.73584905660377	87.35849056603774	52765.77358490566	494.22641509433964	0.0011320754716981133	0.0026415094339622643	3.773584905660377e-10	0
265.0	2019-01	2019.0	丽水市	1e-06	55.73584905660377	87.35849056603774	52765.77358490566	494.22641509433964	0.0003773584905660377	0.0015094339622641509	3.773584905660377e-10	0
265.0	2019-07	2019.0	丽水市	1e-06	55.73584905660377	87.35849056603774	52765.77358490566	494.22641509433964	0.0003773584905660377	0.0007547169811320754	3.773584905660377e-10	0
271.0	2020-07	2020.0	丽水市	2e-07	56.82656826568266	53.39483394833948	53083.24723247232	480.2952029520295	0.0018450184501845018	0.0025830258302583027	3.6900369003690034e-10	0
271.0	2020-09	2020.0	丽水市	3.333333333333333e-07	56.82656826568266	53.39483394833948	53083.24723247232	480.2952029520295	0.001107011070110701	0.001107011070110701	3.6900369003690034e-10	0
271.0	2020-08	2020.0	丽水市	1.6666666666666665e-07	56.82656826568266	53.39483394833948	53083.24723247232	480.2952029520295	0.002214022140221402	0.0018450184501845018	3.6900369003690034e-10	0
271.0	2020-06	2020.0	丽水市	0.1428571428571428	56.82656826568266	53.39483394833948	53083.24723247232	480.2952029520295	0.0025830258302583027	0.0018450184501845018	0.00036900369003690036	0
271.0	2020-11	2020.0	丽水市	0.1	56.82656826568266	53.39483394833948	53083.24723247232	480.2952029520295	0.0036900369003690036	0.001107011070110701	0.00036900369003690036	0
271.0	2020-04	2020.0	丽水市	0.125	56.82656826568266	53.39483394833948	53083.24723247232	480.2952029520295	0.005904059040590406	0.0025830258302583027	0.0007380073800738007	0
271.0	2020-03	2020.0	丽水市	2.5e-07	56.82656826568266	53.39483394833948	53083.24723247232	480.2952029520295	0.0014760147601476014	0.0025830258302583027	3.6900369003690034e-10	0
271.0	2020-02	2020.0	丽水市	2.5e-07	56.82656826568266	53.39483394833948	53083.24723247232	480.2952029520295	0.0014760147601476014	0.0007380073800738007	3.6900369003690034e-10	0
271.0	2020-01	2020.0	丽水市	0.125	56.82656826568266	53.39483394833948	53083.24723247232	480.2952029520295	0.002952029520295203	0.0014760147601476014	0.00036900369003690036	0
271.0	2020-05	2020.0	丽水市	0.3	56.82656826568266	53.39483394833948	53083.24723247232	480.2952029520295	0.0036900369003690036	0.0018450184501845018	0.001107011070110701	0
271.0	2020-12	2020.0	丽水市	2e-07	56.82656826568266	53.39483394833948	53083.24723247232	480.2952029520295	0.0018450184501845018	0.0036900369003690036	3.6900369003690034e-10	0
124.55512	2014-02	2014.0	丽江市	5e-07	21.02189777505734	272.40951636512415	36987.72077775687	354.1403998486774	0.001605714803213228	8.028574016066139e-10	8.028574016066139e-10	0
124.55512	2014-03	2014.0	丽江市	1.0	21.02189777505734	272.40951636512415	36987.72077775687	354.1403998486774	8.028574016066139e-10	0.000802857401606614	8.028574016066139e-10	0
124.55512	2014-04	2014.0	丽江市	0.6666666666666666	21.02189777505734	272.40951636512415	36987.72077775687	354.1403998486774	0.002408572204819842	8.028574016066139e-10	0.001605714803213228	0
124.55512	2014-07	2014.0	丽江市	1e-06	21.02189777505734	272.40951636512415	36987.72077775687	354.1403998486774	0.000802857401606614	0.000802857401606614	8.028574016066139e-10	0
124.55512	2014-08	2014.0	丽江市	3.333333333333333e-07	21.02189777505734	272.40951636512415	36987.72077775687	354.1403998486774	0.002408572204819842	8.028574016066139e-10	8.028574016066139e-10	0
124.55512	2014-09	2014.0	丽江市	1.0	21.02189777505734	272.40951636512415	36987.72077775687	354.1403998486774	8.028574016066139e-10	8.028574016066139e-10	8.028574016066139e-10	0
124.55512	2014-10	2014.0	丽江市	1.0	21.02189777505734	272.40951636512415	36987.72077775687	354.1403998486774	8.028574016066139e-10	8.028574016066139e-10	8.028574016066139e-10	0
124.55512	2014-12	2014.0	丽江市	1.0	21.02189777505734	272.40951636512415	36987.72077775687	354.1403998486774	8.028574016066139e-10	8.028574016066139e-10	8.028574016066139e-10	0
124.6939	2015-12	2015.0	丽江市	1.0	23.225811366875206	277.3992953945622	38309.25169555207	368.3419958795098	0.0008019638490736114	8.019638490736114e-10	0.0008019638490736114	0
124.6939	2015-10	2015.0	丽江市	1.0	23.225811366875206	277.3992953945622	38309.25169555207	368.3419958795098	0.0008019638490736114	0.0008019638490736114	0.0008019638490736114	0
124.6939	2015-09	2015.0	丽江市	1.0	23.225811366875206	277.3992953945622	38309.25169555207	368.3419958795098	8.019638490736114e-10	0.0008019638490736114	8.019638490736114e-10	0
124.6939	2015-08	2015.0	丽江市	1.0	23.225811366875206	277.3992953945622	38309.25169555207	368.3419958795098	8.019638490736114e-10	0.0008019638490736114	8.019638490736114e-10	0
124.6939	2015-07	2015.0	丽江市	1.0	23.225811366875206	277.3992953945622	38309.25169555207	368.3419958795098	0.0008019638490736114	8.019638490736114e-10	0.0008019638490736114	0
124.6939	2015-11	2015.0	丽江市	1e-06	23.225811366875206	277.3992953945622	38309.25169555207	368.3419958795098	0.0008019638490736114	0.0008019638490736114	8.019638490736114e-10	0
124.6939	2015-05	2015.0	丽江市	0.5	23.225811366875206	277.3992953945622	38309.25169555207	368.3419958795098	0.0032078553962944455	8.019638490736114e-10	0.0016039276981472228	0
124.6939	2015-04	2015.0	丽江市	1.0	23.225811366875206	277.3992953945622	38309.25169555207	368.3419958795098	8.019638490736114e-10	8.019638490736114e-10	8.019638490736114e-10	0
124.6939	2015-03	2015.0	丽江市	1.25e-07	23.225811366875206	277.3992953945622	38309.25169555207	368.3419958795098	0.006415710792588891	0.0008019638490736114	8.019638490736114e-10	0
124.6939	2015-02	2015.0	丽江市	1.0	23.225811366875206	277.3992953945622	38309.25169555207	368.3419958795098	8.019638490736114e-10	8.019638490736114e-10	8.019638490736114e-10	0
124.6939	2015-01	2015.0	丽江市	1.0	23.225811366875206	277.3992953945622	38309.25169555207	368.3419958795098	8.019638490736114e-10	8.019638490736114e-10	8.019638490736114e-10	0
124.6939	2015-06	2015.0	丽江市	1e-06	23.225811366875206	277.3992953945622	38309.25169555207	368.3419958795098	0.0008019638490736114	8.019638490736114e-10	8.019638490736114e-10	0
124.83268	2016-12	2016.0	丽江市	0.3333333333333333	24.776356639943963	233.35235612982115	38648.53338084226	422.88605836228146	0.0024032168499466644	8.010722833155548e-10	0.0008010722833155548	0
124.83268	2016-11	2016.0	丽江市	1e-06	24.776356639943963	233.35235612982115	38648.53338084226	422.88605836228146	0.0008010722833155548	0.0024032168499466644	8.010722833155548e-10	0
124.83268	2016-10	2016.0	丽江市	1.0	24.776356639943963	233.35235612982115	38648.53338084226	422.88605836228146	8.010722833155548e-10	0.0008010722833155548	8.010722833155548e-10	0
124.83268	2016-09	2016.0	丽江市	1e-06	24.776356639943963	233.35235612982115	38648.53338084226	422.88605836228146	0.0008010722833155548	0.0024032168499466644	8.010722833155548e-10	0
124.83268	2016-08	2016.0	丽江市	1e-06	24.776356639943963	233.35235612982115	38648.53338084226	422.88605836228146	0.0008010722833155548	0.0016021445666311097	8.010722833155548e-10	0
124.83268	2016-07	2016.0	丽江市	5e-07	24.776356639943963	233.35235612982115	38648.53338084226	422.88605836228146	0.0016021445666311097	0.0016021445666311097	8.010722833155548e-10	0
124.83268	2016-06	2016.0	丽江市	5e-07	24.776356639943963	233.35235612982115	38648.53338084226	422.88605836228146	0.0016021445666311097	0.0016021445666311097	8.010722833155548e-10	0
124.83268	2016-04	2016.0	丽江市	5e-07	24.776356639943963	233.35235612982115	38648.53338084226	422.88605836228146	0.0016021445666311097	0.0008010722833155548	8.010722833155548e-10	0
124.83268	2016-03	2016.0	丽江市	0.25	24.776356639943963	233.35235612982115	38648.53338084226	422.88605836228146	0.0032042891332622193	0.0016021445666311097	0.0008010722833155548	0
124.83268	2016-02	2016.0	丽江市	5e-07	24.776356639943963	233.35235612982115	38648.53338084226	422.88605836228146	0.0016021445666311097	8.010722833155548e-10	8.010722833155548e-10	0
124.83268	2016-01	2016.0	丽江市	1e-06	24.776356639943963	233.35235612982115	38648.53338084226	422.88605836228146	0.0008010722833155548	8.010722833155548e-10	8.010722833155548e-10	0
124.83268	2016-05	2016.0	丽江市	1e-06	24.776356639943963	233.35235612982115	38648.53338084226	422.88605836228146	0.0008010722833155548	8.010722833155548e-10	8.010722833155548e-10	0
124.97146	2017-09	2017.0	丽江市	5e-07	25.004118786555193	193.16410322804902	32058.359564655802	356.24133702206893	0.001600365395427084	8.001826977135419e-10	8.001826977135419e-10	0
124.97146	2017-12	2017.0	丽江市	1e-06	25.259394917355223	193.16410322804902	32058.359564655802	356.24133702206893	0.000800182697713542	8.001826977135419e-10	8.001826977135419e-10	0
124.97146	2017-11	2017.0	丽江市	0.5	25.514671048155254	193.16410322804902	32058.359564655802	356.24133702206893	0.001600365395427084	8.001826977135419e-10	0.000800182697713542	0
124.97146	2017-10	2017.0	丽江市	0.2	25.769947178955285	193.16410322804902	32058.359564655802	356.24133702206893	0.00400091348856771	0.000800182697713542	0.000800182697713542	0
124.97146	2017-08	2017.0	丽江市	0.6666666666666666	26.025223309755315	193.16410322804902	32058.359564655802	356.24133702206893	0.002400548093140626	8.001826977135419e-10	0.001600365395427084	0
124.97146	2017-07	2017.0	丽江市	1e-06	26.280499440555346	193.16410322804902	32058.359564655802	356.24133702206893	0.000800182697713542	8.001826977135419e-10	8.001826977135419e-10	0
124.97146	2017-05	2017.0	丽江市	0.5	26.53577557135538	193.16410322804902	32058.359564655802	356.24133702206893	0.001600365395427084	0.002400548093140626	0.000800182697713542	0
124.97146	2017-04	2017.0	丽江市	1.0	26.79105170215541	193.16410322804902	32058.359564655802	356.24133702206893	8.001826977135419e-10	8.001826977135419e-10	8.001826977135419e-10	0
124.97146	2017-03	2017.0	丽江市	0.5	27.04632783295544	193.16410322804902	32058.359564655802	356.24133702206893	0.001600365395427084	0.001600365395427084	0.000800182697713542	0
124.97146	2017-02	2017.0	丽江市	1e-06	27.301603963755472	193.16410322804902	32058.359564655802	356.24133702206893	0.000800182697713542	8.001826977135419e-10	8.001826977135419e-10	0
124.97146	2017-01	2017.0	丽江市	0.5	27.556880094555503	193.16410322804902	32058.359564655802	356.24133702206893	0.001600365395427084	0.001600365395427084	0.000800182697713542	0
124.97146	2017-06	2017.0	丽江市	5e-07	27.812156225355523	193.16410322804902	32058.359564655802	356.24133702206893	0.001600365395427084	8.001826977135419e-10	8.001826977135419e-10	0
125.11024	2018-12	2018.0	丽江市	1.0	28.03629822786688	194.14877631119563	34261.3842000463	375.90847879438167	7.992950856780388e-10	0.0007992950856780389	7.992950856780388e-10	0
125.11024	2018-11	2018.0	丽江市	5e-07	28.03629822786688	194.14877631119563	34261.3842000463	375.90847879438167	0.0015985901713560778	7.992950856780388e-10	7.992950856780388e-10	0
125.11024	2018-10	2018.0	丽江市	1.0	28.03629822786688	194.14877631119563	34261.3842000463	375.90847879438167	7.992950856780388e-10	7.992950856780388e-10	7.992950856780388e-10	0
125.11024	2018-09	2018.0	丽江市	1.0	28.03629822786688	194.14877631119563	34261.3842000463	375.90847879438167	7.992950856780388e-10	0.0007992950856780389	7.992950856780388e-10	0
125.11024	2018-08	2018.0	丽江市	1.0	28.03629822786688	194.14877631119563	34261.3842000463	375.90847879438167	0.0007992950856780389	7.992950856780388e-10	0.0007992950856780389	0
125.11024	2018-06	2018.0	丽江市	1.0	28.03629822786688	194.14877631119563	34261.3842000463	375.90847879438167	7.992950856780388e-10	7.992950856780388e-10	7.992950856780388e-10	0
125.11024	2018-05	2018.0	丽江市	1.0	28.03629822786688	194.14877631119563	34261.3842000463	375.90847879438167	7.992950856780388e-10	7.992950856780388e-10	7.992950856780388e-10	0
125.11024	2018-04	2018.0	丽江市	1.0	28.03629822786688	194.14877631119563	34261.3842000463	375.90847879438167	7.992950856780388e-10	7.992950856780388e-10	7.992950856780388e-10	0
125.11024	2018-03	2018.0	丽江市	1.0	28.03629822786688	194.14877631119563	34261.3842000463	375.90847879438167	7.992950856780388e-10	7.992950856780388e-10	7.992950856780388e-10	0
125.11024	2018-01	2018.0	丽江市	1.0	28.03629822786688	194.14877631119563	34261.3842000463	375.90847879438167	7.992950856780388e-10	0.0007992950856780389	7.992950856780388e-10	0
125.24902	2019-12	2019.0	丽江市	1.0	37.76476654268433	209.58247817028825	36255.93238174638	455.013540225704	7.984094406487172e-10	0.0031936377625948692	7.984094406487172e-10	0
125.24902	2019-11	2019.0	丽江市	1.0	37.76476654268433	209.58247817028825	36255.93238174638	455.013540225704	7.984094406487172e-10	0.0007984094406487173	7.984094406487172e-10	0
125.24902	2019-10	2019.0	丽江市	0.5	37.76476654268433	209.58247817028825	36255.93238174638	455.013540225704	0.0015968188812974346	0.0007984094406487173	0.0007984094406487173	0
125.24902	2019-09	2019.0	丽江市	1.0	37.76476654268433	209.58247817028825	36255.93238174638	455.013540225704	7.984094406487172e-10	0.0015968188812974346	7.984094406487172e-10	0
125.24902	2019-08	2019.0	丽江市	1.0	37.76476654268433	209.58247817028825	36255.93238174638	455.013540225704	7.984094406487172e-10	0.0015968188812974346	7.984094406487172e-10	0
125.24902	2019-07	2019.0	丽江市	1.0	37.76476654268433	209.58247817028825	36255.93238174638	455.013540225704	7.984094406487172e-10	7.984094406487172e-10	7.984094406487172e-10	0
125.24902	2019-04	2019.0	丽江市	1.0	37.76476654268433	209.58247817028825	36255.93238174638	455.013540225704	7.984094406487172e-10	7.984094406487172e-10	7.984094406487172e-10	0
125.24902	2019-05	2019.0	丽江市	1.0	37.76476654268433	209.58247817028825	36255.93238174638	455.013540225704	7.984094406487172e-10	0.0007984094406487173	7.984094406487172e-10	0
125.24902	2019-03	2019.0	丽江市	1.0	37.76476654268433	209.58247817028825	36255.93238174638	455.013540225704	7.984094406487172e-10	7.984094406487172e-10	7.984094406487172e-10	0
125.24902	2019-02	2019.0	丽江市	1.0	37.76476654268433	209.58247817028825	36255.93238174638	455.013540225704	7.984094406487172e-10	7.984094406487172e-10	7.984094406487172e-10	0
125.24902	2019-01	2019.0	丽江市	1e-06	37.76476654268433	209.58247817028825	36255.93238174638	455.013540225704	0.0007984094406487173	7.984094406487172e-10	7.984094406487172e-10	0
125.24902	2019-06	2019.0	丽江市	1.0	37.76476654268433	209.58247817028825	36255.93238174638	455.013540225704	7.984094406487172e-10	7.984094406487172e-10	7.984094406487172e-10	0
125.3878	2020-07	2020.0	丽江市	7.142857142857142e-08	40.91307128763724	207.83521203817276	34413.31612804436	441.11149569575355	0.011165360585320104	0.0007975257560942931	7.975257560942931e-10	0
125.3878	2020-09	2020.0	丽江市	2.5e-07	40.91307128763724	207.83521203817276	34413.31612804436	441.11149569575355	0.0031901030243771723	0.005582680292660052	7.975257560942931e-10	0
125.3878	2020-08	2020.0	丽江市	1.0	40.91307128763724	207.83521203817276	34413.31612804436	441.11149569575355	7.975257560942931e-10	0.0031901030243771723	7.975257560942931e-10	0
125.3878	2020-06	2020.0	丽江市	0.375	40.91307128763724	207.83521203817276	34413.31612804436	441.11149569575355	0.0063802060487543446	0.0063802060487543446	0.0023925772682828793	0
125.3878	2020-11	2020.0	丽江市	0.4	40.91307128763724	207.83521203817276	34413.31612804436	441.11149569575355	0.003987628780471465	0.003987628780471465	0.0015950515121885861	0
125.3878	2020-04	2020.0	丽江市	2.5e-07	40.91307128763724	207.83521203817276	34413.31612804436	441.11149569575355	0.0031901030243771723	0.011165360585320104	7.975257560942931e-10	0
125.3878	2020-03	2020.0	丽江市	0.5	40.91307128763724	207.83521203817276	34413.31612804436	441.11149569575355	0.0015950515121885861	0.01515298936579157	0.0007975257560942931	0
125.3878	2020-02	2020.0	丽江市	1.0	40.91307128763724	207.83521203817276	34413.31612804436	441.11149569575355	7.975257560942931e-10	0.0007975257560942931	7.975257560942931e-10	0
125.3878	2020-01	2020.0	丽江市	1e-06	40.91307128763724	207.83521203817276	34413.31612804436	441.11149569575355	0.0007975257560942931	0.0023925772682828793	7.975257560942931e-10	0
125.3878	2020-05	2020.0	丽江市	0.3333333333333333	40.91307128763724	207.83521203817276	34413.31612804436	441.11149569575355	0.004785154536565759	0.011165360585320104	0.0015950515121885861	0
125.3878	2020-12	2020.0	丽江市	0.3333333333333333	40.91307128763724	207.83521203817276	34413.31612804436	441.11149569575355	0.004785154536565759	0.004785154536565759	0.0015950515121885861	0
196.65312	2014-01	2014.0	乌兰察布市	1.4285714285714285e-07	44.42979597781108	24.561013829833975	25946.193988684237	387.07750988135865	0.0035595672217150686	0.0035595672217150686	5.085096031021527e-10	0
196.65312	2014-12	2014.0	乌兰察布市	2e-07	44.42979597781108	24.561013829833975	25946.193988684237	387.07750988135865	0.0025425480155107636	0.0030510576186129163	5.085096031021527e-10	0
196.65312	2014-11	2014.0	乌兰察布市	0.1111111111111111	44.42979597781108	24.561013829833975	25946.193988684237	387.07750988135865	0.004576586427919374	0.0035595672217150686	0.0005085096031021527	0
196.65312	2014-10	2014.0	乌兰察布市	1e-06	44.42979597781108	24.561013829833975	25946.193988684237	387.07750988135865	0.0005085096031021527	0.006610624840327985	5.085096031021527e-10	0
196.65312	2014-08	2014.0	乌兰察布市	0.1428571428571428	44.42979597781108	24.561013829833975	25946.193988684237	387.07750988135865	0.0035595672217150686	0.0025425480155107636	0.0005085096031021527	0
196.65312	2014-07	2014.0	乌兰察布市	1.25e-07	44.42979597781108	24.561013829833975	25946.193988684237	387.07750988135865	0.004068076824817222	0.0055936056341236795	5.085096031021527e-10	0
196.65312	2014-09	2014.0	乌兰察布市	2.5e-07	44.42979597781108	24.561013829833975	25946.193988684237	387.07750988135865	0.002034038412408611	0.004068076824817222	5.085096031021527e-10	0
196.65312	2014-05	2014.0	乌兰察布市	1.6666666666666665e-07	44.42979597781108	24.561013829833975	25946.193988684237	387.07750988135865	0.0030510576186129163	0.007119134443430137	5.085096031021527e-10	0
196.65312	2014-04	2014.0	乌兰察布市	1.6666666666666665e-07	44.42979597781108	24.561013829833975	25946.193988684237	387.07750988135865	0.0030510576186129163	0.006610624840327985	5.085096031021527e-10	0
196.65312	2014-03	2014.0	乌兰察布市	1.1111111111111115e-07	44.42979597781108	24.561013829833975	25946.193988684237	387.07750988135865	0.004576586427919374	0.0055936056341236795	5.085096031021527e-10	0
196.65312	2014-02	2014.0	乌兰察布市	5e-07	44.42979597781108	24.561013829833975	25946.193988684237	387.07750988135865	0.0010170192062043054	0.0015255288093064582	5.085096031021527e-10	0
196.65312	2014-06	2014.0	乌兰察布市	0.2	44.42979597781108	24.561013829833975	25946.193988684237	387.07750988135865	0.0025425480155107636	0.008136153649634444	0.0005085096031021527	0
192.3164	2015-08	2015.0	乌兰察布市	2e-07	47.51413815982413	20.747060573097254	28677.22149541069	405.99761642792816	0.0025998822773304828	0.009879552653855834	5.199764554660966e-10	0
192.3164	2015-12	2015.0	乌兰察布市	2.5e-07	47.51413815982413	20.747060573097254	28677.22149541069	405.99761642792816	0.0020799058218643864	5.199764554660966e-10	5.199764554660966e-10	0
192.3164	2015-11	2015.0	乌兰察布市	2e-07	47.51413815982413	20.747060573097254	28677.22149541069	405.99761642792816	0.0025998822773304828	0.0005199764554660966	5.199764554660966e-10	0
192.3164	2015-10	2015.0	乌兰察布市	3.333333333333333e-07	47.51413815982413	20.747060573097254	28677.22149541069	405.99761642792816	0.0015599293663982896	0.0025998822773304828	5.199764554660966e-10	0
192.3164	2015-07	2015.0	乌兰察布市	2e-07	47.51413815982413	20.747060573097254	28677.22149541069	405.99761642792816	0.0025998822773304828	0.02547884631783873	5.199764554660966e-10	0
192.3164	2015-09	2015.0	乌兰察布市	2.5e-07	47.51413815982413	20.747060573097254	28677.22149541069	405.99761642792816	0.0020799058218643864	0.0067596939210592556	5.199764554660966e-10	0
192.3164	2015-05	2015.0	乌兰察布市	3.333333333333333e-07	47.51413815982413	20.747060573097254	28677.22149541069	405.99761642792816	0.0015599293663982896	0.0301586344170336	5.199764554660966e-10	0
192.3164	2015-04	2015.0	乌兰察布市	0.5	47.51413815982413	20.747060573097254	28677.22149541069	405.99761642792816	0.0010399529109321932	0.01819917594131338	0.0005199764554660966	0
192.3164	2015-03	2015.0	乌兰察布市	0.125	47.51413815982413	20.747060573097254	28677.22149541069	405.99761642792816	0.004159811643728773	0.007799646831991448	0.0005199764554660966	0
192.3164	2015-02	2015.0	乌兰察布市	5e-07	47.51413815982413	20.747060573097254	28677.22149541069	405.99761642792816	0.0010399529109321932	5.199764554660966e-10	5.199764554660966e-10	0
192.3164	2015-01	2015.0	乌兰察布市	1.25e-07	47.51413815982413	20.747060573097254	28677.22149541069	405.99761642792816	0.004159811643728773	0.0020799058218643864	5.199764554660966e-10	0
192.3164	2015-06	2015.0	乌兰察布市	0.1428571428571428	47.51413815982413	20.747060573097254	28677.22149541069	405.99761642792816	0.003639835188262676	0.017679199485847282	0.0005199764554660966	0
187.97968	2016-12	2016.0	乌兰察布市	0.4	49.945291959216014	18.246653042499062	30151.92918723981	415.4704380813927	0.005319723919095936	0.008511558270553497	0.0021278895676383742	0
187.97968	2016-11	2016.0	乌兰察布市	0.2	49.945291959216014	18.246653042499062	30151.92918723981	415.4704380813927	0.007979585878643905	0.00904353066246309	0.0015959171757287808	0
187.97968	2016-10	2016.0	乌兰察布市	2e-07	49.945291959216014	18.246653042499062	30151.92918723981	415.4704380813927	0.002659861959547968	0.0058516963110055295	5.319723919095936e-10	0
187.97968	2016-09	2016.0	乌兰察布市	0.4	49.945291959216014	18.246653042499062	30151.92918723981	415.4704380813927	0.002659861959547968	0.004787751527186342	0.0010639447838191871	0
187.97968	2016-08	2016.0	乌兰察布市	0.4	49.945291959216014	18.246653042499062	30151.92918723981	415.4704380813927	0.002659861959547968	0.007979585878643905	0.0010639447838191871	0
187.97968	2016-07	2016.0	乌兰察布市	0.4444444444444444	49.945291959216014	18.246653042499062	30151.92918723981	415.4704380813927	0.004787751527186342	0.00904353066246309	0.0021278895676383742	0
187.97968	2016-06	2016.0	乌兰察布市	0.1666666666666666	49.945291959216014	18.246653042499062	30151.92918723981	415.4704380813927	0.006383668702915123	0.010639447838191872	0.0010639447838191871	0
187.97968	2016-04	2016.0	乌兰察布市	0.5333333333333333	49.945291959216014	18.246653042499062	30151.92918723981	415.4704380813927	0.007979585878643905	0.012767337405830246	0.0042557791352767485	0
187.97968	2016-03	2016.0	乌兰察布市	1.4285714285714285e-07	49.945291959216014	18.246653042499062	30151.92918723981	415.4704380813927	0.0037238067433671552	0.009575503054372684	5.319723919095936e-10	0
187.97968	2016-02	2016.0	乌兰察布市	0.5	49.945291959216014	18.246653042499062	30151.92918723981	415.4704380813927	0.0031918343514575616	0.0005319723919095936	0.0015959171757287808	0
187.97968	2016-01	2016.0	乌兰察布市	0.1111111111111111	49.945291959216014	18.246653042499062	30151.92918723981	415.4704380813927	0.004787751527186342	0.006915641094824717	0.0005319723919095936	0
187.97968	2016-05	2016.0	乌兰察布市	0.1666666666666666	49.945291959216014	18.246653042499062	30151.92918723981	415.4704380813927	0.0031918343514575616	0.009575503054372684	0.0005319723919095936	0
183.64296	2017-08	2017.0	乌兰察布市	3.333333333333333e-07	50.39444264775855	16.281593370091617	23472.884558166566	356.6159029455853	0.0016336046859623697	0.0010890697906415798	5.445348953207898e-10	0
183.64296	2017-12	2017.0	乌兰察布市	1e-06	49.664137578534095	16.281593370091617	23472.884558166566	356.6159029455853	0.0005445348953207899	0.0010890697906415798	5.445348953207898e-10	0
183.64296	2017-11	2017.0	乌兰察布市	1.0	48.933832509309624	16.281593370091617	23472.884558166566	356.6159029455853	5.445348953207898e-10	0.0010890697906415798	5.445348953207898e-10	0
183.64296	2017-10	2017.0	乌兰察布市	1.0	48.20352744008516	16.281593370091617	23472.884558166566	356.6159029455853	5.445348953207898e-10	0.0005445348953207899	5.445348953207898e-10	0
183.64296	2017-09	2017.0	乌兰察布市	1.0	47.473222370860704	16.281593370091617	23472.884558166566	356.6159029455853	0.0016336046859623697	0.004900814057887109	0.0016336046859623697	0
183.64296	2017-07	2017.0	乌兰察布市	0.75	46.74291730163625	16.281593370091617	23472.884558166566	356.6159029455853	0.0021781395812831596	0.004900814057887109	0.0016336046859623697	0
183.64296	2017-06	2017.0	乌兰察布市	0.3333333333333333	46.01261223241178	16.281593370091617	23472.884558166566	356.6159029455853	0.0016336046859623697	0.005989883848528689	0.0005445348953207899	0
183.64296	2017-05	2017.0	乌兰察布市	0.3333333333333333	45.282307163187326	16.281593370091617	23472.884558166566	356.6159029455853	0.0016336046859623697	0.0038117442672455292	0.0005445348953207899	0
183.64296	2017-04	2017.0	乌兰察布市	0.3333333333333333	44.55200209396287	16.281593370091617	23472.884558166566	356.6159029455853	0.0032672093719247394	0.008712558325132638	0.0010890697906415798	0
183.64296	2017-03	2017.0	乌兰察布市	0.25	43.8216970247384	16.281593370091617	23472.884558166566	356.6159029455853	0.004356279162566319	0.005445348953207899	0.0010890697906415798	0
183.64296	2017-02	2017.0	乌兰察布市	0.4	43.09139195551395	16.281593370091617	23472.884558166566	356.6159029455853	0.0027226744766039495	0.0010890697906415798	0.0010890697906415798	0
183.64296	2017-01	2017.0	乌兰察布市	0.2	42.36108688628949	16.281593370091617	23472.884558166566	356.6159029455853	0.0027226744766039495	0.0010890697906415798	0.0005445348953207899	0
179.30624	2018-12	2018.0	乌兰察布市	1e-06	42.63766838231619	15.72728311072721	25767.59180271696	402.2168999807257	0.0005577050748484827	0.0011154101496969654	5.577050748484827e-10	0
179.30624	2018-11	2018.0	乌兰察布市	0.3333333333333333	42.63766838231619	15.72728311072721	25767.59180271696	402.2168999807257	0.001673115224545448	0.0005577050748484827	0.0005577050748484827	0
179.30624	2018-10	2018.0	乌兰察布市	1e-06	42.63766838231619	15.72728311072721	25767.59180271696	402.2168999807257	0.0005577050748484827	5.577050748484827e-10	5.577050748484827e-10	0
179.30624	2018-09	2018.0	乌兰察布市	1.0	42.63766838231619	15.72728311072721	25767.59180271696	402.2168999807257	0.0005577050748484827	0.0011154101496969654	0.0005577050748484827	0
179.30624	2018-08	2018.0	乌兰察布市	1.0	42.63766838231619	15.72728311072721	25767.59180271696	402.2168999807257	5.577050748484827e-10	0.0011154101496969654	5.577050748484827e-10	0
179.30624	2018-07	2018.0	乌兰察布市	1.0	42.63766838231619	15.72728311072721	25767.59180271696	402.2168999807257	5.577050748484827e-10	5.577050748484827e-10	5.577050748484827e-10	0
179.30624	2018-05	2018.0	乌兰察布市	1.0	42.63766838231619	15.72728311072721	25767.59180271696	402.2168999807257	0.0005577050748484827	0.0027885253742424136	0.0005577050748484827	0
179.30624	2018-04	2018.0	乌兰察布市	1.0	42.63766838231619	15.72728311072721	25767.59180271696	402.2168999807257	5.577050748484827e-10	0.0027885253742424136	5.577050748484827e-10	0
179.30624	2018-03	2018.0	乌兰察布市	5e-07	42.63766838231619	15.72728311072721	25767.59180271696	402.2168999807257	0.0011154101496969654	0.0039039355239393787	5.577050748484827e-10	0
179.30624	2018-02	2018.0	乌兰察布市	1e-06	42.63766838231619	15.72728311072721	25767.59180271696	402.2168999807257	0.0005577050748484827	0.0011154101496969654	5.577050748484827e-10	0
179.30624	2018-01	2018.0	乌兰察布市	1.0	42.63766838231619	15.72728311072721	25767.59180271696	402.2168999807257	5.577050748484827e-10	0.0011154101496969654	5.577050748484827e-10	0
179.30624	2018-06	2018.0	乌兰察布市	1.0	42.63766838231619	15.72728311072721	25767.59180271696	402.2168999807257	5.577050748484827e-10	0.001673115224545448	5.577050748484827e-10	0
174.96952	2019-08	2019.0	乌兰察布市	0.3333333333333333	46.179471715988015	14.231050070892348	28499.020858032876	447.96373676969563	0.0017145843458906444	0.001143056230593763	0.0005715281152968815	0
174.96952	2019-12	2019.0	乌兰察布市	0.3333333333333333	46.179471715988015	14.231050070892348	28499.020858032876	447.96373676969563	0.0068583373835625775	0.010287506075343867	0.002286112461187526	0
174.96952	2019-11	2019.0	乌兰察布市	0.1666666666666666	46.179471715988015	14.231050070892348	28499.020858032876	447.96373676969563	0.0034291686917812887	0.013716674767125155	0.0005715281152968815	0
174.96952	2019-10	2019.0	乌兰察布市	5e-07	46.179471715988015	14.231050070892348	28499.020858032876	447.96373676969563	0.001143056230593763	0.007429865498859459	5.715281152968814e-10	0
174.96952	2019-09	2019.0	乌兰察布市	0.25	46.179471715988015	14.231050070892348	28499.020858032876	447.96373676969563	0.002286112461187526	0.007429865498859459	0.0005715281152968815	0
174.96952	2019-07	2019.0	乌兰察布市	1.0	46.179471715988015	14.231050070892348	28499.020858032876	447.96373676969563	5.715281152968814e-10	0.0005715281152968815	5.715281152968814e-10	0
174.96952	2019-03	2019.0	乌兰察布市	2.5e-07	46.179471715988015	14.231050070892348	28499.020858032876	447.96373676969563	0.002286112461187526	0.0005715281152968815	5.715281152968814e-10	0
174.96952	2019-05	2019.0	乌兰察布市	1e-06	46.179471715988015	14.231050070892348	28499.020858032876	447.96373676969563	0.0005715281152968815	0.0017145843458906444	5.715281152968814e-10	0
174.96952	2019-04	2019.0	乌兰察布市	1.0	46.179471715988015	14.231050070892348	28499.020858032876	447.96373676969563	5.715281152968814e-10	5.715281152968814e-10	5.715281152968814e-10	0
174.96952	2019-02	2019.0	乌兰察布市	1.0	46.179471715988015	14.231050070892348	28499.020858032876	447.96373676969563	5.715281152968814e-10	0.0005715281152968815	5.715281152968814e-10	0
174.96952	2019-01	2019.0	乌兰察布市	1.0	46.179471715988015	14.231050070892348	28499.020858032876	447.96373676969563	5.715281152968814e-10	0.0017145843458906444	5.715281152968814e-10	0
174.96952	2019-06	2019.0	乌兰察布市	0.3333333333333333	46.179471715988015	14.231050070892348	28499.020858032876	447.96373676969563	0.0017145843458906444	0.001143056230593763	0.0005715281152968815	0
170.6328	2020-11	2020.0	乌兰察布市	1e-06	48.4666488506313	4.395403462874664	33010.007454604274	495.3912729557271	0.0005860537950499552	0.009376860720799284	5.860537950499552e-10	0
170.6328	2020-01	2020.0	乌兰察布市	0.2727272727272727	48.4666488506313	4.395403462874664	33010.007454604274	495.3912729557271	0.006446591745549507	0.005274484155449597	0.0017581613851498656	0
170.6328	2020-02	2020.0	乌兰察布市	1.0	48.4666488506313	4.395403462874664	33010.007454604274	495.3912729557271	5.860537950499552e-10	0.0011721075900999105	5.860537950499552e-10	0
170.6328	2020-03	2020.0	乌兰察布市	1.4285714285714285e-07	48.4666488506313	4.395403462874664	33010.007454604274	495.3912729557271	0.004102376565349687	0.006446591745549507	5.860537950499552e-10	0
170.6328	2020-04	2020.0	乌兰察布市	1.6666666666666665e-07	48.4666488506313	4.395403462874664	33010.007454604274	495.3912729557271	0.0035163227702997312	0.011721075900999104	5.860537950499552e-10	0
170.6328	2020-05	2020.0	乌兰察布市	0.1666666666666666	48.4666488506313	4.395403462874664	33010.007454604274	495.3912729557271	0.0035163227702997312	0.01113502210594915	0.0005860537950499552	0
170.6328	2020-06	2020.0	乌兰察布市	0.2352941176470588	48.4666488506313	4.395403462874664	33010.007454604274	495.3912729557271	0.009962914515849238	0.01230712969604906	0.002344215180199821	0
170.6328	2020-07	2020.0	乌兰察布市	0.2727272727272727	48.4666488506313	4.395403462874664	33010.007454604274	495.3912729557271	0.006446591745549507	0.019339775236648524	0.0017581613851498656	0
170.6328	2020-08	2020.0	乌兰察布市	0.5	48.4666488506313	4.395403462874664	33010.007454604274	495.3912729557271	0.002344215180199821	0.01230712969604906	0.0011721075900999105	0
170.6328	2020-09	2020.0	乌兰察布市	0.3333333333333333	48.4666488506313	4.395403462874664	33010.007454604274	495.3912729557271	0.005274484155449597	0.005860537950499552	0.0017581613851498656	0
170.6328	2020-12	2020.0	乌兰察布市	1.4285714285714285e-07	48.4666488506313	4.395403462874664	33010.007454604274	495.3912729557271	0.004102376565349687	0.004102376565349687	5.860537950499552e-10	0
328.68	2014-01	2014.0	乌鲁木齐市	1.0	74.88955214798588	32.098089327004985	103634.0209322137	840.8178167214312	3.042472921990994e-10	0.0033467202141900937	3.042472921990994e-10	0
328.68	2014-12	2014.0	乌鲁木齐市	0.5	74.88955214798588	32.098089327004985	103634.0209322137	840.8178167214312	0.0006084945843981988	0.012778386272362175	0.0003042472921990994	0
328.68	2014-11	2014.0	乌鲁木齐市	2.5e-07	74.88955214798588	32.098089327004985	103634.0209322137	840.8178167214312	0.0012169891687963976	0.012474138980163077	3.042472921990994e-10	0
328.68	2014-10	2014.0	乌鲁木齐市	1e-06	74.88955214798588	32.098089327004985	103634.0209322137	840.8178167214312	0.0003042472921990994	0.010040160642570281	3.042472921990994e-10	0
328.68	2014-08	2014.0	乌鲁木齐市	5e-07	74.88955214798588	32.098089327004985	103634.0209322137	840.8178167214312	0.0006084945843981988	0.010040160642570281	3.042472921990994e-10	0
328.68	2014-07	2014.0	乌鲁木齐市	3.333333333333333e-07	74.88955214798588	32.098089327004985	103634.0209322137	840.8178167214312	0.0009127418765972982	0.01095290251916758	3.042472921990994e-10	0
328.68	2014-09	2014.0	乌鲁木齐市	3.333333333333333e-07	74.88955214798588	32.098089327004985	103634.0209322137	840.8178167214312	0.0009127418765972982	0.015212364609954971	3.042472921990994e-10	0
328.68	2014-05	2014.0	乌鲁木齐市	1e-06	74.88955214798588	32.098089327004985	103634.0209322137	840.8178167214312	0.0003042472921990994	0.0012169891687963976	3.042472921990994e-10	0
328.68	2014-04	2014.0	乌鲁木齐市	1e-06	74.88955214798588	32.098089327004985	103634.0209322137	840.8178167214312	0.0003042472921990994	0.0012169891687963976	3.042472921990994e-10	0
328.68	2014-03	2014.0	乌鲁木齐市	2.5e-07	74.88955214798588	32.098089327004985	103634.0209322137	840.8178167214312	0.0012169891687963976	0.0009127418765972982	3.042472921990994e-10	0
328.68	2014-02	2014.0	乌鲁木齐市	3.333333333333333e-07	74.88955214798588	32.098089327004985	103634.0209322137	840.8178167214312	0.0009127418765972982	0.0012169891687963976	3.042472921990994e-10	0
328.68	2014-06	2014.0	乌鲁木齐市	2e-07	74.88955214798588	32.098089327004985	103634.0209322137	840.8178167214312	0.001521236460995497	0.0033467202141900937	3.042472921990994e-10	0
333.1	2015-08	2015.0	乌鲁木齐市	3.333333333333333e-07	79.0044971480036	60.40228159711798	110677.36415490843	766.256379465626	0.0009006304413089162	0.0129090363254278	3.0021014710297205e-10	0
333.1	2015-12	2015.0	乌鲁木齐市	2e-07	79.0044971480036	60.40228159711798	110677.36415490843	766.256379465626	0.0015010507355148605	0.011407985589912939	3.0021014710297205e-10	0
333.1	2015-11	2015.0	乌鲁木齐市	3.333333333333333e-07	79.0044971480036	60.40228159711798	110677.36415490843	766.256379465626	0.0009006304413089162	0.01741218853197238	3.0021014710297205e-10	0
333.1	2015-10	2015.0	乌鲁木齐市	5e-07	79.0044971480036	60.40228159711798	110677.36415490843	766.256379465626	0.0006004202942059442	0.011407985589912939	3.0021014710297205e-10	0
333.1	2015-07	2015.0	乌鲁木齐市	5e-07	79.0044971480036	60.40228159711798	110677.36415490843	766.256379465626	0.0006004202942059442	0.011708195737015911	3.0021014710297205e-10	0
333.1	2015-09	2015.0	乌鲁木齐市	1.0	79.0044971480036	60.40228159711798	110677.36415490843	766.256379465626	3.0021014710297205e-10	0.01591113779645752	3.0021014710297205e-10	0
333.1	2015-05	2015.0	乌鲁木齐市	1.0	79.0044971480036	60.40228159711798	110677.36415490843	766.256379465626	3.0021014710297205e-10	0.015610927649354548	3.0021014710297205e-10	0
333.1	2015-04	2015.0	乌鲁木齐市	3.333333333333333e-07	79.0044971480036	60.40228159711798	110677.36415490843	766.256379465626	0.0009006304413089162	0.014109876913839688	3.0021014710297205e-10	0
333.1	2015-03	2015.0	乌鲁木齐市	3.333333333333333e-07	79.0044971480036	60.40228159711798	110677.36415490843	766.256379465626	0.0009006304413089162	0.01741218853197238	3.0021014710297205e-10	0
333.1	2015-02	2015.0	乌鲁木齐市	3.333333333333333e-07	79.0044971480036	60.40228159711798	110677.36415490843	766.256379465626	0.0009006304413089162	0.006004202942059442	3.0021014710297205e-10	0
333.1	2015-01	2015.0	乌鲁木齐市	1.0	79.0044971480036	60.40228159711798	110677.36415490843	766.256379465626	3.0021014710297205e-10	0.012308616031221855	3.0021014710297205e-10	0
333.1	2015-06	2015.0	乌鲁木齐市	3.333333333333333e-07	79.0044971480036	60.40228159711798	110677.36415490843	766.256379465626	0.0009006304413089162	0.014710297208045632	3.0021014710297205e-10	0
337.52	2016-12	2016.0	乌鲁木齐市	5e-07	72.8542486371178	53.47831239630245	109526.36880777436	792.0715809433516	0.0005925574780753733	0.00029627873903768665	2.9627873903768667e-10	0
337.52	2016-10	2016.0	乌鲁木齐市	1.0	72.8542486371178	53.47831239630245	109526.36880777436	792.0715809433516	2.9627873903768667e-10	0.002962787390376867	2.9627873903768667e-10	0
337.52	2016-09	2016.0	乌鲁木齐市	1e-06	72.8542486371178	53.47831239630245	109526.36880777436	792.0715809433516	0.00029627873903768665	0.007406968475942167	2.9627873903768667e-10	0
337.52	2016-08	2016.0	乌鲁木齐市	5e-07	72.8542486371178	53.47831239630245	109526.36880777436	792.0715809433516	0.0005925574780753733	0.00711068973690448	2.9627873903768667e-10	0
337.52	2016-07	2016.0	乌鲁木齐市	1.0	72.8542486371178	53.47831239630245	109526.36880777436	792.0715809433516	2.9627873903768667e-10	0.004740459824602986	2.9627873903768667e-10	0
337.52	2016-06	2016.0	乌鲁木齐市	2e-07	72.8542486371178	53.47831239630245	109526.36880777436	792.0715809433516	0.0014813936951884334	0.008295804693055226	2.9627873903768667e-10	0
337.52	2016-04	2016.0	乌鲁木齐市	1.4285714285714285e-07	72.8542486371178	53.47831239630245	109526.36880777436	792.0715809433516	0.0020739511732638066	0.013036264517658214	2.9627873903768667e-10	0
337.52	2016-03	2016.0	乌鲁木齐市	1.6666666666666665e-07	72.8542486371178	53.47831239630245	109526.36880777436	792.0715809433516	0.00177767243422612	0.009480919649205973	2.9627873903768667e-10	0
337.52	2016-02	2016.0	乌鲁木齐市	5e-07	72.8542486371178	53.47831239630245	109526.36880777436	792.0715809433516	0.0005925574780753733	0.00622185351979142	2.9627873903768667e-10	0
337.52	2016-01	2016.0	乌鲁木齐市	3.333333333333333e-07	72.8542486371178	53.47831239630245	109526.36880777436	792.0715809433516	0.00088883621711306	0.0026665086513391802	2.9627873903768667e-10	0
337.52	2016-05	2016.0	乌鲁木齐市	5e-07	72.8542486371178	53.47831239630245	109526.36880777436	792.0715809433516	0.0005925574780753733	0.021035790471675753	2.9627873903768667e-10	0
341.94	2017-08	2017.0	乌鲁木齐市	1e-06	73.3540411948115	42.902263555009654	117207.14160379014	803.181844768088	0.00029244896765514417	2.9244896765514414e-10	2.9244896765514414e-10	0
341.94	2017-12	2017.0	乌鲁木齐市	1.6666666666666665e-07	74.79556557380738	42.902263555009654	117207.14160379014	803.181844768088	0.001754693805930865	0.010820611803240334	2.9244896765514414e-10	0
341.94	2017-11	2017.0	乌鲁木齐市	1.0	76.23708995280323	42.902263555009654	117207.14160379014	803.181844768088	0.0005848979353102883	0.01403755044744692	0.0005848979353102883	0
341.94	2017-10	2017.0	乌鲁木齐市	1e-06	77.67861433179911	42.902263555009654	117207.14160379014	803.181844768088	0.00029244896765514417	0.012282856641516056	2.9244896765514414e-10	0
341.94	2017-09	2017.0	乌鲁木齐市	1e-06	79.12013871079496	42.902263555009654	117207.14160379014	803.181844768088	0.00029244896765514417	2.9244896765514414e-10	2.9244896765514414e-10	0
341.94	2017-07	2017.0	乌鲁木齐市	1e-06	80.56166308979084	42.902263555009654	117207.14160379014	803.181844768088	0.00029244896765514417	0.0008773469029654326	2.9244896765514414e-10	0
341.94	2017-05	2017.0	乌鲁木齐市	5e-07	82.0031874687867	42.902263555009654	117207.14160379014	803.181844768088	0.0005848979353102883	0.007311224191378605	2.9244896765514414e-10	0
341.94	2017-04	2017.0	乌鲁木齐市	5e-07	83.44471184778256	42.902263555009654	117207.14160379014	803.181844768088	0.0005848979353102883	0.0043867345148271624	2.9244896765514414e-10	0
341.94	2017-03	2017.0	乌鲁木齐市	1.0	84.88623622677844	42.902263555009654	117207.14160379014	803.181844768088	2.9244896765514414e-10	0.004679183482482307	2.9244896765514414e-10	0
341.94	2017-02	2017.0	乌鲁木齐市	1.0	86.32776060577429	42.902263555009654	117207.14160379014	803.181844768088	2.9244896765514414e-10	0.001754693805930865	2.9244896765514414e-10	0
341.94	2017-01	2017.0	乌鲁木齐市	1.0	87.76928498477017	42.902263555009654	117207.14160379014	803.181844768088	2.9244896765514414e-10	0.003216938644206586	2.9244896765514414e-10	0
341.94	2017-06	2017.0	乌鲁木齐市	1.0	89.21080936376603	42.902263555009654	117207.14160379014	803.181844768088	2.9244896765514414e-10	0.002047142773586009	2.9244896765514414e-10	0
346.36	2018-11	2018.0	乌鲁木齐市	1e-06	89.49549312853678	34.1552142279709	132311.84316895716	822.0060053123917	0.0002887169419101513	2.8871694191015125e-10	2.8871694191015125e-10	0
346.36	2018-12	2018.0	乌鲁木齐市	1e-06	89.49549312853678	34.1552142279709	132311.84316895716	822.0060053123917	0.0002887169419101513	2.8871694191015125e-10	2.8871694191015125e-10	0
346.36	2018-10	2018.0	乌鲁木齐市	1.0	89.49549312853678	34.1552142279709	132311.84316895716	822.0060053123917	2.8871694191015125e-10	2.8871694191015125e-10	2.8871694191015125e-10	0
346.36	2018-09	2018.0	乌鲁木齐市	1.0	89.49549312853678	34.1552142279709	132311.84316895716	822.0060053123917	2.8871694191015125e-10	2.8871694191015125e-10	2.8871694191015125e-10	0
346.36	2018-08	2018.0	乌鲁木齐市	1.0	89.49549312853678	34.1552142279709	132311.84316895716	822.0060053123917	2.8871694191015125e-10	2.8871694191015125e-10	2.8871694191015125e-10	0
346.36	2018-06	2018.0	乌鲁木齐市	1e-06	89.49549312853678	34.1552142279709	132311.84316895716	822.0060053123917	0.0002887169419101513	2.8871694191015125e-10	2.8871694191015125e-10	0
346.36	2018-05	2018.0	乌鲁木齐市	1.0	89.49549312853678	34.1552142279709	132311.84316895716	822.0060053123917	2.8871694191015125e-10	2.8871694191015125e-10	2.8871694191015125e-10	0
346.36	2018-04	2018.0	乌鲁木齐市	2.5e-07	89.49549312853678	34.1552142279709	132311.84316895716	822.0060053123917	0.0011548677676406051	0.0025984524771913613	2.8871694191015125e-10	0
346.36	2018-03	2018.0	乌鲁木齐市	2.5e-07	89.49549312853678	34.1552142279709	132311.84316895716	822.0060053123917	0.0011548677676406051	0.005485621896292874	2.8871694191015125e-10	0
346.36	2018-02	2018.0	乌鲁木齐市	1e-06	89.49549312853678	34.1552142279709	132311.84316895716	822.0060053123917	0.0002887169419101513	0.0025984524771913613	2.8871694191015125e-10	0
346.36	2018-01	2018.0	乌鲁木齐市	5e-07	89.49549312853678	34.1552142279709	132311.84316895716	822.0060053123917	0.0005774338838203026	0.0040420371867421175	2.8871694191015125e-10	0
350.78	2019-12	2019.0	乌鲁木齐市	0.2	97.29745139403616	27.909230856947378	134689.74856035123	838.1321626090428	0.0014253948343691204	0.015964422144934147	0.0002850789668738241	0
350.78	2019-11	2019.0	乌鲁木齐市	3.333333333333333e-07	97.29745139403616	27.909230856947378	134689.74856035123	838.1321626090428	0.0008552369006214723	0.0005701579337476482	2.850789668738241e-10	0
350.78	2019-10	2019.0	乌鲁木齐市	1.0	97.29745139403616	27.909230856947378	134689.74856035123	838.1321626090428	2.850789668738241e-10	2.850789668738241e-10	2.850789668738241e-10	0
350.78	2019-07	2019.0	乌鲁木齐市	1e-06	97.29745139403616	27.909230856947378	134689.74856035123	838.1321626090428	0.0002850789668738241	2.850789668738241e-10	2.850789668738241e-10	0
350.78	2019-06	2019.0	乌鲁木齐市	3.333333333333333e-07	97.29745139403616	27.909230856947378	134689.74856035123	838.1321626090428	0.0008552369006214723	2.850789668738241e-10	2.850789668738241e-10	0
350.78	2019-03	2019.0	乌鲁木齐市	1.0	97.29745139403616	27.909230856947378	134689.74856035123	838.1321626090428	2.850789668738241e-10	2.850789668738241e-10	2.850789668738241e-10	0
350.78	2019-04	2019.0	乌鲁木齐市	1.0	97.29745139403616	27.909230856947378	134689.74856035123	838.1321626090428	2.850789668738241e-10	2.850789668738241e-10	2.850789668738241e-10	0
350.78	2019-02	2019.0	乌鲁木齐市	1.0	97.29745139403616	27.909230856947378	134689.74856035123	838.1321626090428	2.850789668738241e-10	2.850789668738241e-10	2.850789668738241e-10	0
350.78	2019-01	2019.0	乌鲁木齐市	1.0	97.29745139403616	27.909230856947378	134689.74856035123	838.1321626090428	2.850789668738241e-10	2.850789668738241e-10	2.850789668738241e-10	0
350.78	2019-05	2019.0	乌鲁木齐市	1.0	97.29745139403616	27.909230856947378	134689.74856035123	838.1321626090428	2.850789668738241e-10	2.850789668738241e-10	2.850789668738241e-10	0
355.2	2020-07	2020.0	乌鲁木齐市	5e-07	93.94707207207207	8.67117117117117	110539.92117117117	854.8986486486488	0.0005630630630630631	0.004222972972972973	2.815315315315315e-10	0
355.2	2020-09	2020.0	乌鲁木齐市	1.6666666666666665e-07	93.94707207207207	8.67117117117117	110539.92117117117	854.8986486486488	0.0016891891891891893	0.00731981981981982	2.815315315315315e-10	0
355.2	2020-08	2020.0	乌鲁木齐市	1.0	93.94707207207207	8.67117117117117	110539.92117117117	854.8986486486488	2.815315315315315e-10	2.815315315315315e-10	2.815315315315315e-10	0
355.2	2020-06	2020.0	乌鲁木齐市	3.333333333333333e-07	93.94707207207207	8.67117117117117	110539.92117117117	854.8986486486488	0.0008445945945945946	0.013795045045045045	2.815315315315315e-10	0
355.2	2020-11	2020.0	乌鲁木齐市	0.25	93.94707207207207	8.67117117117117	110539.92117117117	854.8986486486488	0.0011261261261261261	0.019144144144144143	0.00028153153153153153	0
355.2	2020-04	2020.0	乌鲁木齐市	3.333333333333333e-07	93.94707207207207	8.67117117117117	110539.92117117117	854.8986486486488	0.0008445945945945946	0.004786036036036036	2.815315315315315e-10	0
355.2	2020-03	2020.0	乌鲁木齐市	5e-07	93.94707207207207	8.67117117117117	110539.92117117117	854.8986486486488	0.0005630630630630631	0.0033783783783783786	2.815315315315315e-10	0
355.2	2020-02	2020.0	乌鲁木齐市	1e-06	93.94707207207207	8.67117117117117	110539.92117117117	854.8986486486488	0.00028153153153153153	2.815315315315315e-10	2.815315315315315e-10	0
355.2	2020-01	2020.0	乌鲁木齐市	5e-07	93.94707207207207	8.67117117117117	110539.92117117117	854.8986486486488	0.0005630630630630631	0.01295045045045045	2.815315315315315e-10	0
355.2	2020-05	2020.0	乌鲁木齐市	0.25	93.94707207207207	8.67117117117117	110539.92117117117	854.8986486486488	0.0011261261261261261	0.0059121621621621625	0.00028153153153153153	0
355.2	2020-12	2020.0	乌鲁木齐市	0.5	93.94707207207207	8.67117117117117	110539.92117117117	854.8986486486488	0.0011261261261261261	0.01266891891891892	0.0005630630630630631	0
467.21104	2014-01	2014.0	九江市	2e-07	38.097556513219374	206.56618045669467	45731.111148400945	393.0129733235756	0.0010701801909475425	0.00021403603818950852	2.140360381895085e-10	0
467.21104	2014-03	2014.0	九江市	2.5e-07	38.097556513219374	206.56618045669467	45731.111148400945	393.0129733235756	0.0008561441527580341	2.140360381895085e-10	2.140360381895085e-10	0
467.21104	2014-04	2014.0	九江市	0.0909090909090909	38.097556513219374	206.56618045669467	45731.111148400945	393.0129733235756	0.0023543964200845938	0.00042807207637901703	0.00021403603818950852	0
467.21104	2014-05	2014.0	九江市	9.09090909090909e-08	38.097556513219374	206.56618045669467	45731.111148400945	393.0129733235756	0.0023543964200845938	0.00042807207637901703	2.140360381895085e-10	0
467.21104	2014-06	2014.0	九江市	0.5	38.097556513219374	206.56618045669467	45731.111148400945	393.0129733235756	0.0017122883055160681	2.140360381895085e-10	0.0008561441527580341	0
467.21104	2014-07	2014.0	九江市	8.333333333333335e-08	38.097556513219374	206.56618045669467	45731.111148400945	393.0129733235756	0.002568432458274102	0.00021403603818950852	2.140360381895085e-10	0
467.21104	2014-08	2014.0	九江市	1.6666666666666665e-07	38.097556513219374	206.56618045669467	45731.111148400945	393.0129733235756	0.001284216229137051	0.00021403603818950852	2.140360381895085e-10	0
467.21104	2014-09	2014.0	九江市	0.125	38.097556513219374	206.56618045669467	45731.111148400945	393.0129733235756	0.0017122883055160681	2.140360381895085e-10	0.00021403603818950852	0
467.21104	2014-10	2014.0	九江市	2.5e-07	38.097556513219374	206.56618045669467	45731.111148400945	393.0129733235756	0.0008561441527580341	0.00042807207637901703	2.140360381895085e-10	0
467.21104	2014-11	2014.0	九江市	1.25e-07	38.097556513219374	206.56618045669467	45731.111148400945	393.0129733235756	0.0017122883055160681	2.140360381895085e-10	2.140360381895085e-10	0
467.21104	2014-12	2014.0	九江市	1.4285714285714285e-07	38.097556513219374	206.56618045669467	45731.111148400945	393.0129733235756	0.0014982522673265596	2.140360381895085e-10	2.140360381895085e-10	0
466.0138	2015-12	2015.0	九江市	1.1111111111111115e-07	40.82879734462799	211.64609288394462	53046.11151000249	429.2147571595519	0.0019312732798899947	2.1458591998777717e-10	2.1458591998777717e-10	0
466.0138	2015-11	2015.0	九江市	0.2	40.82879734462799	211.64609288394462	53046.11151000249	429.2147571595519	0.001072929599938886	0.0004291718399755544	0.0002145859199877772	0
466.0138	2015-09	2015.0	九江市	1.4285714285714285e-07	40.82879734462799	211.64609288394462	53046.11151000249	429.2147571595519	0.0015021014399144404	2.1458591998777717e-10	2.1458591998777717e-10	0
466.0138	2015-08	2015.0	九江市	0.2	40.82879734462799	211.64609288394462	53046.11151000249	429.2147571595519	0.001072929599938886	0.0006437577599633315	0.0002145859199877772	0
466.0138	2015-07	2015.0	九江市	1.4285714285714285e-07	40.82879734462799	211.64609288394462	53046.11151000249	429.2147571595519	0.0015021014399144404	0.0004291718399755544	2.1458591998777717e-10	0
466.0138	2015-10	2015.0	九江市	0.1111111111111111	40.82879734462799	211.64609288394462	53046.11151000249	429.2147571595519	0.0019312732798899947	0.0006437577599633315	0.0002145859199877772	0
466.0138	2015-05	2015.0	九江市	1.1111111111111115e-07	40.82879734462799	211.64609288394462	53046.11151000249	429.2147571595519	0.0019312732798899947	0.0002145859199877772	2.1458591998777717e-10	0
466.0138	2015-04	2015.0	九江市	0.1	40.82879734462799	211.64609288394462	53046.11151000249	429.2147571595519	0.002145859199877772	0.0004291718399755544	0.0002145859199877772	0
466.0138	2015-03	2015.0	九江市	0.25	40.82879734462799	211.64609288394462	53046.11151000249	429.2147571595519	0.0008583436799511088	2.1458591998777717e-10	0.0002145859199877772	0
466.0138	2015-02	2015.0	九江市	3.333333333333333e-07	40.82879734462799	211.64609288394462	53046.11151000249	429.2147571595519	0.0006437577599633315	2.1458591998777717e-10	2.1458591998777717e-10	0
466.0138	2015-01	2015.0	九江市	2.5e-07	40.82879734462799	211.64609288394462	53046.11151000249	429.2147571595519	0.0008583436799511088	0.0006437577599633315	2.1458591998777717e-10	0
466.0138	2015-06	2015.0	九江市	3.333333333333333e-07	40.82879734462799	211.64609288394462	53046.11151000249	429.2147571595519	0.0006437577599633315	2.1458591998777717e-10	2.1458591998777717e-10	0
464.81656	2016-12	2016.0	九江市	0.0769230769230769	45.0959557034715	189.7522756073923	56047.74494265007	443.85251678640714	0.002796802248181519	0.0010756931723775074	0.00021513863447550146	0
464.81656	2016-11	2016.0	九江市	0.08	45.0959557034715	189.7522756073923	56047.74494265007	443.85251678640714	0.005378465861887537	0.0008605545379020058	0.0004302772689510029	0
464.81656	2016-10	2016.0	九江市	1.6666666666666665e-07	45.0959557034715	189.7522756073923	56047.74494265007	443.85251678640714	0.0012908318068530088	2.1513863447550146e-10	2.1513863447550146e-10	0
464.81656	2016-09	2016.0	九江市	0.2	45.0959557034715	189.7522756073923	56047.74494265007	443.85251678640714	0.0010756931723775074	0.0004302772689510029	0.00021513863447550146	0
464.81656	2016-08	2016.0	九江市	1.4285714285714285e-07	45.0959557034715	189.7522756073923	56047.74494265007	443.85251678640714	0.0015059704413285103	0.0010756931723775074	2.1513863447550146e-10	0
464.81656	2016-07	2016.0	九江市	0.0714285714285714	45.0959557034715	189.7522756073923	56047.74494265007	443.85251678640714	0.0030119408826570207	0.0010756931723775074	0.00021513863447550146	0
464.81656	2016-06	2016.0	九江市	0.0909090909090909	45.0959557034715	189.7522756073923	56047.74494265007	443.85251678640714	0.002366524979230516	0.0004302772689510029	0.00021513863447550146	0
464.81656	2016-04	2016.0	九江市	0.1538461538461538	45.0959557034715	189.7522756073923	56047.74494265007	443.85251678640714	0.002796802248181519	0.0006454159034265044	0.0004302772689510029	0
464.81656	2016-03	2016.0	九江市	0.1666666666666666	45.0959557034715	189.7522756073923	56047.74494265007	443.85251678640714	0.0025816636137060175	0.0006454159034265044	0.0004302772689510029	0
464.81656	2016-02	2016.0	九江市	5e-07	45.0959557034715	189.7522756073923	56047.74494265007	443.85251678640714	0.0004302772689510029	0.0004302772689510029	2.1513863447550146e-10	0
464.81656	2016-01	2016.0	九江市	1.1111111111111115e-07	45.0959557034715	189.7522756073923	56047.74494265007	443.85251678640714	0.0019362477102795133	0.0006454159034265044	2.1513863447550146e-10	0
464.81656	2016-05	2016.0	九江市	1.1111111111111115e-07	45.0959557034715	189.7522756073923	56047.74494265007	443.85251678640714	0.0019362477102795133	0.0004302772689510029	2.1513863447550146e-10	0
463.61932	2017-08	2017.0	九江市	5.88235294117647e-08	46.21464271758397	187.1578604618979	56626.328687078865	352.9404253472439	0.003666801461164302	0.001509859425185301	2.1569420359790012e-10	0
463.61932	2017-12	2017.0	九江市	0.0869565217391304	47.21687496012561	187.1578604618979	56626.328687078865	352.9404253472439	0.004960966682751703	0.0012941652215874007	0.00043138840719580024	0
463.61932	2017-11	2017.0	九江市	9.09090909090909e-08	48.219107202667246	187.1578604618979	56626.328687078865	352.9404253472439	0.0023726362395769013	0.0006470826107937003	2.1569420359790012e-10	0
463.61932	2017-10	2017.0	九江市	1.1111111111111115e-07	49.2213394452089	187.1578604618979	56626.328687078865	352.9404253472439	0.001941247832381101	2.1569420359790012e-10	2.1569420359790012e-10	0
463.61932	2017-09	2017.0	九江市	0.2666666666666666	50.22357168775053	187.1578604618979	56626.328687078865	352.9404253472439	0.003235413053968502	0.0010784710179895006	0.0008627768143916005	0
463.61932	2017-07	2017.0	九江市	0.0833333333333333	51.225803930292166	187.1578604618979	56626.328687078865	352.9404253472439	0.0025883304431748013	2.1569420359790012e-10	0.00021569420359790012	0
463.61932	2017-05	2017.0	九江市	1.25e-07	52.22803617283382	187.1578604618979	56626.328687078865	352.9404253472439	0.001725553628783201	0.0010784710179895006	2.1569420359790012e-10	0
463.61932	2017-04	2017.0	九江市	0.0714285714285714	53.23026841537545	187.1578604618979	56626.328687078865	352.9404253472439	0.003019718850370602	0.0010784710179895006	0.00021569420359790012	0
463.61932	2017-03	2017.0	九江市	0.1764705882352941	54.23250065791709	187.1578604618979	56626.328687078865	352.9404253472439	0.003666801461164302	0.001509859425185301	0.0006470826107937003	0
463.61932	2017-02	2017.0	九江市	1.6666666666666665e-07	55.23473290045874	187.1578604618979	56626.328687078865	352.9404253472439	0.0012941652215874007	2.1569420359790012e-10	2.1569420359790012e-10	0
463.61932	2017-01	2017.0	九江市	0.1111111111111111	56.23696514300037	187.1578604618979	56626.328687078865	352.9404253472439	0.003882495664762202	0.00021569420359790012	0.00043138840719580024	0
463.61932	2017-06	2017.0	九江市	0.1176470588235294	57.23919738554202	187.1578604618979	56626.328687078865	352.9404253472439	0.003666801461164302	0.0010784710179895006	0.00043138840719580024	0
462.42208	2018-12	2018.0	九江市	5e-07	58.392220371483994	176.1810335700233	57932.87379356971	375.56597643434327	0.000432505299054924	0.000432505299054924	2.16252649527462e-10	0
462.42208	2018-11	2018.0	九江市	1.0	58.392220371483994	176.1810335700233	57932.87379356971	375.56597643434327	2.16252649527462e-10	0.000216252649527462	2.16252649527462e-10	0
462.42208	2018-09	2018.0	九江市	1e-06	58.392220371483994	176.1810335700233	57932.87379356971	375.56597643434327	0.000216252649527462	0.000865010598109848	2.16252649527462e-10	0
462.42208	2018-08	2018.0	九江市	2e-07	58.392220371483994	176.1810335700233	57932.87379356971	375.56597643434327	0.00108126324763731	0.002378779144802082	2.16252649527462e-10	0
462.42208	2018-07	2018.0	九江市	0.1666666666666666	58.392220371483994	176.1810335700233	57932.87379356971	375.56597643434327	0.0025950317943295442	0.003027537093384468	0.000432505299054924	0
462.42208	2018-06	2018.0	九江市	2e-07	58.392220371483994	176.1810335700233	57932.87379356971	375.56597643434327	0.00108126324763731	0.00108126324763731	2.16252649527462e-10	0
462.42208	2018-05	2018.0	九江市	8.333333333333335e-08	58.392220371483994	176.1810335700233	57932.87379356971	375.56597643434327	0.0025950317943295442	0.002378779144802082	2.16252649527462e-10	0
462.42208	2018-04	2018.0	九江市	9.09090909090909e-08	58.392220371483994	176.1810335700233	57932.87379356971	375.56597643434327	0.002378779144802082	0.0025950317943295442	2.16252649527462e-10	0
462.42208	2018-03	2018.0	九江市	7.142857142857142e-08	58.392220371483994	176.1810335700233	57932.87379356971	375.56597643434327	0.003027537093384468	0.0019462738457471582	2.16252649527462e-10	0
462.42208	2018-02	2018.0	九江市	1.4285714285714285e-07	58.392220371483994	176.1810335700233	57932.87379356971	375.56597643434327	0.001513768546692234	0.001513768546692234	2.16252649527462e-10	0
462.42208	2018-01	2018.0	九江市	1.25e-07	58.392220371483994	176.1810335700233	57932.87379356971	375.56597643434327	0.001730021196219696	0.000865010598109848	2.16252649527462e-10	0
461.22484	2019-12	2019.0	九江市	0.1428571428571428	67.66764773553828	164.58350335164084	61545.189109936066	407.5669471748313	0.0030353959253365454	0.0030353959253365454	0.0004336279893337922	0
461.22484	2019-11	2019.0	九江市	0.0909090909090909	67.66764773553828	164.58350335164084	61545.189109936066	407.5669471748313	0.004769907882671715	0.008022117802675156	0.0004336279893337922	0
461.22484	2019-10	2019.0	九江市	2e-07	67.66764773553828	164.58350335164084	61545.189109936066	407.5669471748313	0.0010840699733344805	0.0026017679360027532	2.168139946668961e-10	0
461.22484	2019-09	2019.0	九江市	0.1666666666666666	67.66764773553828	164.58350335164084	61545.189109936066	407.5669471748313	0.0026017679360027532	0.0015176979626682727	0.0004336279893337922	0
461.22484	2019-08	2019.0	九江市	0.125	67.66764773553828	164.58350335164084	61545.189109936066	407.5669471748313	0.0017345119573351688	0.0008672559786675844	0.0002168139946668961	0
461.22484	2019-04	2019.0	九江市	3.333333333333333e-07	67.66764773553828	164.58350335164084	61545.189109936066	407.5669471748313	0.0006504419840006883	0.0002168139946668961	2.168139946668961e-10	0
461.22484	2019-06	2019.0	九江市	0.1666666666666666	67.66764773553828	164.58350335164084	61545.189109936066	407.5669471748313	0.0013008839680013766	0.0013008839680013766	0.0002168139946668961	0
461.22484	2019-05	2019.0	九江市	1.6666666666666665e-07	67.66764773553828	164.58350335164084	61545.189109936066	407.5669471748313	0.0013008839680013766	0.0006504419840006883	2.168139946668961e-10	0
461.22484	2019-03	2019.0	九江市	5e-07	67.66764773553828	164.58350335164084	61545.189109936066	407.5669471748313	0.0004336279893337922	0.0004336279893337922	2.168139946668961e-10	0
461.22484	2019-01	2019.0	九江市	1e-06	67.66764773553828	164.58350335164084	61545.189109936066	407.5669471748313	0.0002168139946668961	0.0002168139946668961	2.168139946668961e-10	0
461.22484	2019-07	2019.0	九江市	0.2	67.66764773553828	164.58350335164084	61545.189109936066	407.5669471748313	0.0010840699733344805	0.0008672559786675844	0.0002168139946668961	0
460.0276	2020-07	2020.0	九江市	7.692307692307692e-08	70.45229460145434	120.86231347858259	62266.090121549234	435.3651824368799	0.0028259174014776504	0.0021737826165212698	2.1737826165212697e-10	0
460.0276	2020-09	2020.0	九江市	0.1	70.45229460145434	120.86231347858259	62266.090121549234	435.3651824368799	0.0043475652330425395	0.005434456541303174	0.00043475652330425394	0
460.0276	2020-08	2020.0	九江市	0.0666666666666666	70.45229460145434	120.86231347858259	62266.090121549234	435.3651824368799	0.0032606739247819047	0.008042995681128698	0.00021737826165212697	0
460.0276	2020-06	2020.0	九江市	0.0526315789473684	70.45229460145434	120.86231347858259	62266.090121549234	435.3651824368799	0.004130186971390413	0.008695130466085079	0.00021737826165212697	0
460.0276	2020-11	2020.0	九江市	0.0714285714285714	70.45229460145434	120.86231347858259	62266.090121549234	435.3651824368799	0.0030432956631297773	0.005217078279651047	0.00021737826165212697	0
460.0276	2020-04	2020.0	九江市	0.1	70.45229460145434	120.86231347858259	62266.090121549234	435.3651824368799	0.0043475652330425395	0.005434456541303174	0.00043475652330425394	0
460.0276	2020-03	2020.0	九江市	8.333333333333335e-08	70.45229460145434	120.86231347858259	62266.090121549234	435.3651824368799	0.0026085391398255236	0.0006521347849563809	2.1737826165212697e-10	0
460.0276	2020-02	2020.0	九江市	1e-06	70.45229460145434	120.86231347858259	62266.090121549234	435.3651824368799	0.00021737826165212697	0.0008695130466085079	2.1737826165212697e-10	0
460.0276	2020-01	2020.0	九江市	7.692307692307692e-08	70.45229460145434	120.86231347858259	62266.090121549234	435.3651824368799	0.0028259174014776504	0.001956404354869143	2.1737826165212697e-10	0
460.0276	2020-05	2020.0	九江市	0.0909090909090909	70.45229460145434	120.86231347858259	62266.090121549234	435.3651824368799	0.0023911608781733967	0.006303969587911682	0.00021737826165212697	0
460.0276	2020-12	2020.0	九江市	0.05	70.45229460145434	120.86231347858259	62266.090121549234	435.3651824368799	0.0043475652330425395	0.005651834802955301	0.00021737826165212697	0
236.934	2014-01	2014.0	云浮市	1e-06	28.024884567010226	116.57254762929762	22314.61081989077	314.475761182439	0.0004220584635383693	0.0004220584635383693	4.220584635383693e-10	0
236.934	2014-12	2014.0	云浮市	1.0	28.024884567010226	116.57254762929762	22314.61081989077	314.475761182439	4.220584635383693e-10	4.220584635383693e-10	4.220584635383693e-10	0
236.934	2014-11	2014.0	云浮市	2.5e-07	28.024884567010226	116.57254762929762	22314.61081989077	314.475761182439	0.0016882338541534773	4.220584635383693e-10	4.220584635383693e-10	0
236.934	2014-10	2014.0	云浮市	1.0	28.024884567010226	116.57254762929762	22314.61081989077	314.475761182439	4.220584635383693e-10	4.220584635383693e-10	4.220584635383693e-10	0
236.934	2014-08	2014.0	云浮市	5e-07	28.024884567010226	116.57254762929762	22314.61081989077	314.475761182439	0.0008441169270767386	0.0004220584635383693	4.220584635383693e-10	0
236.934	2014-07	2014.0	云浮市	5e-07	28.024884567010226	116.57254762929762	22314.61081989077	314.475761182439	0.0008441169270767386	0.0004220584635383693	4.220584635383693e-10	0
236.934	2014-09	2014.0	云浮市	1e-06	28.024884567010226	116.57254762929762	22314.61081989077	314.475761182439	0.0004220584635383693	4.220584635383693e-10	4.220584635383693e-10	0
236.934	2014-05	2014.0	云浮市	3.333333333333333e-07	28.024884567010226	116.57254762929762	22314.61081989077	314.475761182439	0.001266175390615108	4.220584635383693e-10	4.220584635383693e-10	0
236.934	2014-04	2014.0	云浮市	0.3333333333333333	28.024884567010226	116.57254762929762	22314.61081989077	314.475761182439	0.001266175390615108	4.220584635383693e-10	0.0004220584635383693	0
236.934	2014-03	2014.0	云浮市	3.333333333333333e-07	28.024884567010226	116.57254762929762	22314.61081989077	314.475761182439	0.001266175390615108	0.0004220584635383693	4.220584635383693e-10	0
236.934	2014-02	2014.0	云浮市	1e-06	28.024884567010226	116.57254762929762	22314.61081989077	314.475761182439	0.0004220584635383693	4.220584635383693e-10	4.220584635383693e-10	0
236.934	2014-06	2014.0	云浮市	1e-06	28.024884567010226	116.57254762929762	22314.61081989077	314.475761182439	0.0004220584635383693	4.220584635383693e-10	4.220584635383693e-10	0
237.1675	2015-08	2015.0	云浮市	3.333333333333333e-07	30.069111492932215	117.00591354211687	24750.65091127579	327.7430507974322	0.0012649287950499122	4.2164293168330404e-10	4.2164293168330404e-10	0
237.1675	2015-12	2015.0	云浮市	1.1111111111111115e-07	30.069111492932215	117.00591354211687	24750.65091127579	327.7430507974322	0.0037947863851497364	4.2164293168330404e-10	4.2164293168330404e-10	0
237.1675	2015-11	2015.0	云浮市	2.5e-07	30.069111492932215	117.00591354211687	24750.65091127579	327.7430507974322	0.0016865717267332161	4.2164293168330404e-10	4.2164293168330404e-10	0
237.1675	2015-10	2015.0	云浮市	1.0	30.069111492932215	117.00591354211687	24750.65091127579	327.7430507974322	4.2164293168330404e-10	4.2164293168330404e-10	4.2164293168330404e-10	0
237.1675	2015-07	2015.0	云浮市	1e-06	30.069111492932215	117.00591354211687	24750.65091127579	327.7430507974322	0.00042164293168330403	4.2164293168330404e-10	4.2164293168330404e-10	0
237.1675	2015-09	2015.0	云浮市	1.0	30.069111492932215	117.00591354211687	24750.65091127579	327.7430507974322	0.00042164293168330403	4.2164293168330404e-10	0.00042164293168330403	0
237.1675	2015-05	2015.0	云浮市	2.5e-07	30.069111492932215	117.00591354211687	24750.65091127579	327.7430507974322	0.0016865717267332161	4.2164293168330404e-10	4.2164293168330404e-10	0
237.1675	2015-04	2015.0	云浮市	1e-06	30.069111492932215	117.00591354211687	24750.65091127579	327.7430507974322	0.00042164293168330403	0.00042164293168330403	4.2164293168330404e-10	0
237.1675	2015-03	2015.0	云浮市	2e-07	30.069111492932215	117.00591354211687	24750.65091127579	327.7430507974322	0.0021082146584165203	0.00042164293168330403	4.2164293168330404e-10	0
237.1675	2015-02	2015.0	云浮市	1e-06	30.069111492932215	117.00591354211687	24750.65091127579	327.7430507974322	0.00042164293168330403	4.2164293168330404e-10	4.2164293168330404e-10	0
237.1675	2015-01	2015.0	云浮市	5e-07	30.069111492932215	117.00591354211687	24750.65091127579	327.7430507974322	0.0008432858633666081	4.2164293168330404e-10	4.2164293168330404e-10	0
237.1675	2015-06	2015.0	云浮市	0.2	30.069111492932215	117.00591354211687	24750.65091127579	327.7430507974322	0.0021082146584165203	0.00042164293168330403	0.00042164293168330403	0
237.401	2016-12	2016.0	云浮市	3.333333333333333e-07	32.78440697385436	126.11572824040337	24186.334514176433	332.643923151124	0.0012636846517074484	0.00042122821723581614	4.212282172358161e-10	0
237.401	2016-11	2016.0	云浮市	1.0	32.78440697385436	126.11572824040337	24186.334514176433	332.643923151124	4.212282172358161e-10	4.212282172358161e-10	4.212282172358161e-10	0
237.401	2016-10	2016.0	云浮市	2.5e-07	32.78440697385436	126.11572824040337	24186.334514176433	332.643923151124	0.0016849128689432646	4.212282172358161e-10	4.212282172358161e-10	0
237.401	2016-09	2016.0	云浮市	2.5e-07	32.78440697385436	126.11572824040337	24186.334514176433	332.643923151124	0.0016849128689432646	0.00042122821723581614	4.212282172358161e-10	0
237.401	2016-08	2016.0	云浮市	2.5e-07	32.78440697385436	126.11572824040337	24186.334514176433	332.643923151124	0.0016849128689432646	0.00042122821723581614	4.212282172358161e-10	0
237.401	2016-07	2016.0	云浮市	1e-06	32.78440697385436	126.11572824040337	24186.334514176433	332.643923151124	0.00042122821723581614	0.00042122821723581614	4.212282172358161e-10	0
237.401	2016-06	2016.0	云浮市	1e-06	32.78440697385436	126.11572824040337	24186.334514176433	332.643923151124	0.00042122821723581614	4.212282172358161e-10	4.212282172358161e-10	0
237.401	2016-04	2016.0	云浮市	5e-07	32.78440697385436	126.11572824040337	24186.334514176433	332.643923151124	0.0008424564344716323	4.212282172358161e-10	4.212282172358161e-10	0
237.401	2016-03	2016.0	云浮市	5e-07	32.78440697385436	126.11572824040337	24186.334514176433	332.643923151124	0.0008424564344716323	4.212282172358161e-10	4.212282172358161e-10	0
237.401	2016-02	2016.0	云浮市	1.0	32.78440697385436	126.11572824040337	24186.334514176433	332.643923151124	4.212282172358161e-10	4.212282172358161e-10	4.212282172358161e-10	0
237.401	2016-01	2016.0	云浮市	2e-07	32.78440697385436	126.11572824040337	24186.334514176433	332.643923151124	0.002106141086179081	0.0008424564344716323	4.212282172358161e-10	0
237.401	2016-05	2016.0	云浮市	3.333333333333333e-07	32.78440697385436	126.11572824040337	24186.334514176433	332.643923151124	0.0012636846517074484	0.0008424564344716323	4.212282172358161e-10	0
237.6345	2017-08	2017.0	云浮市	0.2	32.98145034302032	133.77687162428015	24193.035943854953	281.73518575796027	0.004208143177863483	0.00042081431778634833	0.0008416286355726967	0
237.6345	2017-12	2017.0	云浮市	3.333333333333333e-07	33.21070771742707	133.77687162428015	24193.035943854953	281.73518575796027	0.001262442953359045	4.208143177863483e-10	4.208143177863483e-10	0
237.6345	2017-11	2017.0	云浮市	5e-07	33.43996509183383	133.77687162428015	24193.035943854953	281.73518575796027	0.0008416286355726967	4.208143177863483e-10	4.208143177863483e-10	0
237.6345	2017-10	2017.0	云浮市	3.333333333333333e-07	33.669222466240576	133.77687162428015	24193.035943854953	281.73518575796027	0.001262442953359045	4.208143177863483e-10	4.208143177863483e-10	0
237.6345	2017-09	2017.0	云浮市	1.6666666666666665e-07	33.898479840647326	133.77687162428015	24193.035943854953	281.73518575796027	0.00252488590671809	4.208143177863483e-10	4.208143177863483e-10	0
237.6345	2017-07	2017.0	云浮市	5e-07	34.12773721505408	133.77687162428015	24193.035943854953	281.73518575796027	0.0008416286355726967	4.208143177863483e-10	4.208143177863483e-10	0
237.6345	2017-03	2017.0	云浮市	1.0	34.35699458946084	133.77687162428015	24193.035943854953	281.73518575796027	4.208143177863483e-10	0.0008416286355726967	4.208143177863483e-10	0
237.6345	2017-05	2017.0	云浮市	2e-07	34.586251963867596	133.77687162428015	24193.035943854953	281.73518575796027	0.0021040715889317414	0.00042081431778634833	4.208143177863483e-10	0
237.6345	2017-04	2017.0	云浮市	2.5e-07	34.815509338274346	133.77687162428015	24193.035943854953	281.73518575796027	0.0016832572711453933	4.208143177863483e-10	4.208143177863483e-10	0
237.6345	2017-06	2017.0	云浮市	1.6666666666666665e-07	35.044766712681096	133.77687162428015	24193.035943854953	281.73518575796027	0.00252488590671809	0.00042081431778634833	4.208143177863483e-10	0
237.6345	2017-02	2017.0	云浮市	0.25	35.27402408708785	133.77687162428015	24193.035943854953	281.73518575796027	0.0016832572711453933	4.208143177863483e-10	0.00042081431778634833	0
237.6345	2017-01	2017.0	云浮市	1e-06	35.5032814614946	133.77687162428015	24193.035943854953	281.73518575796027	0.00042081431778634833	4.208143177863483e-10	4.208143177863483e-10	0
237.868	2018-12	2018.0	云浮市	1.0	35.69746245817008	135.57939697647436	24233.398355390385	277.71705315553163	4.2040123093480417e-10	0.0004204012309348042	4.2040123093480417e-10	0
237.868	2018-11	2018.0	云浮市	1.0	35.69746245817008	135.57939697647436	24233.398355390385	277.71705315553163	4.2040123093480417e-10	0.0004204012309348042	4.2040123093480417e-10	0
237.868	2018-10	2018.0	云浮市	1e-06	35.69746245817008	135.57939697647436	24233.398355390385	277.71705315553163	0.0004204012309348042	0.0004204012309348042	4.2040123093480417e-10	0
237.868	2018-09	2018.0	云浮市	1e-06	35.69746245817008	135.57939697647436	24233.398355390385	277.71705315553163	0.0004204012309348042	4.2040123093480417e-10	4.2040123093480417e-10	0
237.868	2018-07	2018.0	云浮市	1.0	35.69746245817008	135.57939697647436	24233.398355390385	277.71705315553163	4.2040123093480417e-10	0.0004204012309348042	4.2040123093480417e-10	0
237.868	2018-05	2018.0	云浮市	1.0	35.69746245817008	135.57939697647436	24233.398355390385	277.71705315553163	4.2040123093480417e-10	4.2040123093480417e-10	4.2040123093480417e-10	0
237.868	2018-04	2018.0	云浮市	5e-07	35.69746245817008	135.57939697647436	24233.398355390385	277.71705315553163	0.0008408024618696084	4.2040123093480417e-10	4.2040123093480417e-10	0
237.868	2018-03	2018.0	云浮市	2.5e-07	35.69746245817008	135.57939697647436	24233.398355390385	277.71705315553163	0.0016816049237392168	0.0008408024618696084	4.2040123093480417e-10	0
237.868	2018-02	2018.0	云浮市	5e-07	35.69746245817008	135.57939697647436	24233.398355390385	277.71705315553163	0.0008408024618696084	0.0004204012309348042	4.2040123093480417e-10	0
237.868	2018-01	2018.0	云浮市	1e-06	35.69746245817008	135.57939697647436	24233.398355390385	277.71705315553163	0.0004204012309348042	4.2040123093480417e-10	4.2040123093480417e-10	0
238.1015	2019-11	2019.0	云浮市	5e-07	38.7229815855843	124.82071721513725	25401.225947757575	278.494675590032	0.0008399779085810044	0.0008399779085810044	4.199889542905022e-10	0
238.1015	2019-12	2019.0	云浮市	1e-07	38.7229815855843	124.82071721513725	25401.225947757575	278.494675590032	0.004199889542905022	0.0004199889542905022	4.199889542905022e-10	0
238.1015	2019-10	2019.0	云浮市	2e-07	38.7229815855843	124.82071721513725	25401.225947757575	278.494675590032	0.002099944771452511	0.0004199889542905022	4.199889542905022e-10	0
238.1015	2019-09	2019.0	云浮市	1e-06	38.7229815855843	124.82071721513725	25401.225947757575	278.494675590032	0.0004199889542905022	0.0012599668628715066	4.199889542905022e-10	0
238.1015	2019-03	2019.0	云浮市	1e-06	38.7229815855843	124.82071721513725	25401.225947757575	278.494675590032	0.0004199889542905022	0.0004199889542905022	4.199889542905022e-10	0
238.1015	2019-05	2019.0	云浮市	1e-06	38.7229815855843	124.82071721513725	25401.225947757575	278.494675590032	0.0004199889542905022	4.199889542905022e-10	4.199889542905022e-10	0
238.1015	2019-04	2019.0	云浮市	1e-06	38.7229815855843	124.82071721513725	25401.225947757575	278.494675590032	0.0004199889542905022	0.0004199889542905022	4.199889542905022e-10	0
238.1015	2019-01	2019.0	云浮市	1e-06	38.7229815855843	124.82071721513725	25401.225947757575	278.494675590032	0.0004199889542905022	4.199889542905022e-10	4.199889542905022e-10	0
238.1015	2019-08	2019.0	云浮市	2.5e-07	38.7229815855843	124.82071721513725	25401.225947757575	278.494675590032	0.0016799558171620088	0.0004199889542905022	4.199889542905022e-10	0
238.335	2020-11	2020.0	云浮市	1.0	42.04166404430738	25.97184635072482	27644.869616296386	303.39647974489685	4.1957748547212954e-10	4.1957748547212954e-10	4.1957748547212954e-10	0
238.335	2020-01	2020.0	云浮市	1.1111111111111115e-07	42.04166404430738	25.97184635072482	27644.869616296386	303.39647974489685	0.003776197369249166	0.0004195774854721296	4.1957748547212954e-10	0
238.335	2020-02	2020.0	云浮市	5e-07	42.04166404430738	25.97184635072482	27644.869616296386	303.39647974489685	0.0008391549709442592	0.0004195774854721296	4.1957748547212954e-10	0
238.335	2020-03	2020.0	云浮市	1.6666666666666665e-07	42.04166404430738	25.97184635072482	27644.869616296386	303.39647974489685	0.0025174649128327773	0.0012587324564163887	4.1957748547212954e-10	0
238.335	2020-04	2020.0	云浮市	2.5e-07	42.04166404430738	25.97184635072482	27644.869616296386	303.39647974489685	0.0016783099418885184	4.1957748547212954e-10	4.1957748547212954e-10	0
238.335	2020-06	2020.0	云浮市	2.5e-07	42.04166404430738	25.97184635072482	27644.869616296386	303.39647974489685	0.0016783099418885184	0.0012587324564163887	4.1957748547212954e-10	0
238.335	2020-07	2020.0	云浮市	0.25	42.04166404430738	25.97184635072482	27644.869616296386	303.39647974489685	0.0016783099418885184	4.1957748547212954e-10	0.0004195774854721296	0
238.335	2020-08	2020.0	云浮市	1e-06	42.04166404430738	25.97184635072482	27644.869616296386	303.39647974489685	0.0004195774854721296	0.0008391549709442592	4.1957748547212954e-10	0
238.335	2020-09	2020.0	云浮市	3.333333333333333e-07	42.04166404430738	25.97184635072482	27644.869616296386	303.39647974489685	0.0012587324564163887	4.1957748547212954e-10	4.1957748547212954e-10	0
238.335	2020-12	2020.0	云浮市	3.333333333333333e-07	42.04166404430738	25.97184635072482	27644.869616296386	303.39647974489685	0.0012587324564163887	4.1957748547212954e-10	4.1957748547212954e-10	0
490.87376	2014-01	2014.0	亳州市	0.125	18.001163883765145	181.8593847835745	14809.571405894665	292.8247784114596	0.0016297469231192963	0.004074367307798241	0.00020371836538991204	0
490.87376	2014-12	2014.0	亳州市	0.0909090909090909	18.001163883765145	181.8593847835745	14809.571405894665	292.8247784114596	0.0022409020192890325	0.0004074367307798241	0.00020371836538991204	0
490.87376	2014-11	2014.0	亳州市	6.25e-08	18.001163883765145	181.8593847835745	14809.571405894665	292.8247784114596	0.0032594938462385927	0.0024446203846789447	2.0371836538991203e-10	0
490.87376	2014-10	2014.0	亳州市	1.1111111111111115e-07	18.001163883765145	181.8593847835745	14809.571405894665	292.8247784114596	0.0018334652885092083	0.003055775480848681	2.0371836538991203e-10	0
490.87376	2014-08	2014.0	亳州市	0.0769230769230769	18.001163883765145	181.8593847835745	14809.571405894665	292.8247784114596	0.0026483387500688565	0.005296677500137713	0.00020371836538991204	0
490.87376	2014-07	2014.0	亳州市	3.333333333333333e-07	18.001163883765145	181.8593847835745	14809.571405894665	292.8247784114596	0.0006111550961697362	0.0014260285577293844	2.0371836538991203e-10	0
490.87376	2014-09	2014.0	亳州市	1.4285714285714285e-07	18.001163883765145	181.8593847835745	14809.571405894665	292.8247784114596	0.0014260285577293844	0.003463212211628505	2.0371836538991203e-10	0
490.87376	2014-05	2014.0	亳州市	1.4285714285714285e-07	18.001163883765145	181.8593847835745	14809.571405894665	292.8247784114596	0.0014260285577293844	0.0016297469231192963	2.0371836538991203e-10	0
490.87376	2014-04	2014.0	亳州市	7.142857142857142e-08	18.001163883765145	181.8593847835745	14809.571405894665	292.8247784114596	0.0028520571154587687	0.004481804038578065	2.0371836538991203e-10	0
490.87376	2014-03	2014.0	亳州市	1.1111111111111115e-07	18.001163883765145	181.8593847835745	14809.571405894665	292.8247784114596	0.0018334652885092083	0.0024446203846789447	2.0371836538991203e-10	0
490.87376	2014-02	2014.0	亳州市	0.2	18.001163883765145	181.8593847835745	14809.571405894665	292.8247784114596	0.0020371836538991203	0.005092959134747801	0.0004074367307798241	0
490.87376	2014-06	2014.0	亳州市	7.142857142857142e-08	18.001163883765145	181.8593847835745	14809.571405894665	292.8247784114596	0.0028520571154587687	0.0032594938462385927	2.0371836538991203e-10	0
492.3422	2015-08	2015.0	亳州市	1.1111111111111115e-07	19.145403339384682	114.61540367654855	16774.53202264604	322.21491474831936	0.0018279968688444746	0.0018279968688444746	2.0311076320494161e-10	0
492.3422	2015-12	2015.0	亳州市	1.25e-07	19.145403339384682	114.61540367654855	16774.53202264604	322.21491474831936	0.001624886105639533	0.006702655185763073	2.0311076320494161e-10	0
492.3422	2015-11	2015.0	亳州市	3.333333333333333e-07	19.145403339384682	114.61540367654855	16774.53202264604	322.21491474831936	0.0006093322896148248	0.001624886105639533	2.0311076320494161e-10	0
492.3422	2015-10	2015.0	亳州市	5e-07	19.145403339384682	114.61540367654855	16774.53202264604	322.21491474831936	0.00040622152640988325	0.0018279968688444746	2.0311076320494161e-10	0
492.3422	2015-07	2015.0	亳州市	2e-07	19.145403339384682	114.61540367654855	16774.53202264604	322.21491474831936	0.001015553816024708	0.002640439921664241	2.0311076320494161e-10	0
492.3422	2015-09	2015.0	亳州市	2e-07	19.145403339384682	114.61540367654855	16774.53202264604	322.21491474831936	0.001015553816024708	0.0030466614480741242	2.0311076320494161e-10	0
492.3422	2015-05	2015.0	亳州市	1e-07	19.145403339384682	114.61540367654855	16774.53202264604	322.21491474831936	0.002031107632049416	0.0024373291584592993	2.0311076320494161e-10	0
492.3422	2015-04	2015.0	亳州市	0.2	19.145403339384682	114.61540367654855	16774.53202264604	322.21491474831936	0.002031107632049416	0.004062215264098832	0.00040622152640988325	0
492.3422	2015-03	2015.0	亳州市	0.0714285714285714	19.145403339384682	114.61540367654855	16774.53202264604	322.21491474831936	0.002843550684869183	0.003249772211279066	0.00020311076320494163	0
492.3422	2015-02	2015.0	亳州市	2e-07	19.145403339384682	114.61540367654855	16774.53202264604	322.21491474831936	0.001015553816024708	0.002234218395254358	2.0311076320494161e-10	0
492.3422	2015-01	2015.0	亳州市	0.1538461538461538	19.145403339384682	114.61540367654855	16774.53202264604	322.21491474831936	0.002640439921664241	0.0024373291584592993	0.00040622152640988325	0
492.3422	2015-06	2015.0	亳州市	1.1111111111111115e-07	19.145403339384682	114.61540367654855	16774.53202264604	322.21491474831936	0.0018279968688444746	0.004874658316918599	2.0311076320494161e-10	0
493.81064	2016-12	2016.0	亳州市	1e-07	21.18432280033496	106.4578114396239	17622.929307477054	343.7755006655993	0.0020250677466163956	0.005670189690525907	2.0250677466163953e-10	0
493.81064	2016-11	2016.0	亳州市	0.0833333333333333	21.18432280033496	106.4578114396239	17622.929307477054	343.7755006655993	0.0024300812959396744	0.005670189690525907	0.00020250677466163955	0
493.81064	2016-10	2016.0	亳州市	0.125	21.18432280033496	106.4578114396239	17622.929307477054	343.7755006655993	0.0016200541972931164	0.0026325880706013142	0.00020250677466163955	0
493.81064	2016-09	2016.0	亳州市	0.0833333333333333	21.18432280033496	106.4578114396239	17622.929307477054	343.7755006655993	0.0024300812959396744	0.004252642267894431	0.00020250677466163955	0
493.81064	2016-08	2016.0	亳州市	1.25e-07	21.18432280033496	106.4578114396239	17622.929307477054	343.7755006655993	0.0016200541972931164	0.003037601619924593	2.0250677466163953e-10	0
493.81064	2016-07	2016.0	亳州市	1.25e-07	21.18432280033496	106.4578114396239	17622.929307477054	343.7755006655993	0.0016200541972931164	0.003240108394586233	2.0250677466163953e-10	0
493.81064	2016-06	2016.0	亳州市	1.25e-07	21.18432280033496	106.4578114396239	17622.929307477054	343.7755006655993	0.0016200541972931164	0.00445514904255607	2.0250677466163953e-10	0
493.81064	2016-04	2016.0	亳州市	1e-07	21.18432280033496	106.4578114396239	17622.929307477054	343.7755006655993	0.0020250677466163956	0.0016200541972931164	2.0250677466163953e-10	0
493.81064	2016-03	2016.0	亳州市	6.25e-08	21.18432280033496	106.4578114396239	17622.929307477054	343.7755006655993	0.003240108394586233	0.003240108394586233	2.0250677466163953e-10	0
493.81064	2016-02	2016.0	亳州市	1e-07	21.18432280033496	106.4578114396239	17622.929307477054	343.7755006655993	0.0020250677466163956	0.0008100270986465582	2.0250677466163953e-10	0
493.81064	2016-01	2016.0	亳州市	5e-07	21.18432280033496	106.4578114396239	17622.929307477054	343.7755006655993	0.0004050135493232791	0.0024300812959396744	2.0250677466163953e-10	0
493.81064	2016-05	2016.0	亳州市	0.25	21.18432280033496	106.4578114396239	17622.929307477054	343.7755006655993	0.0016200541972931164	0.004657655817217709	0.0004050135493232791	0
495.27908	2017-08	2017.0	亳州市	0.4	21.480425975966146	81.44902869711356	19090.368202105365	253.29153817681942	0.001009531838090153	0.0038362209847425813	0.0004038127352360612	0
495.27908	2017-12	2017.0	亳州市	0.0909090909090909	21.839337996608357	81.44902869711356	19090.368202105365	253.29153817681942	0.0022209700437983365	0.0038362209847425813	0.0002019063676180306	0
495.27908	2017-11	2017.0	亳州市	0.05	22.198250017250565	81.44902869711356	19090.368202105365	253.29153817681942	0.004038127352360612	0.0052495655580687955	0.0002019063676180306	0
495.27908	2017-10	2017.0	亳州市	9.09090909090909e-08	22.55716203789278	81.44902869711356	19090.368202105365	253.29153817681942	0.0022209700437983365	0.0022209700437983365	2.0190636761803059e-10	0
495.27908	2017-09	2017.0	亳州市	0.1428571428571428	22.916074058534992	81.44902869711356	19090.368202105365	253.29153817681942	0.0028266891466524283	0.005047659190450765	0.0004038127352360612	0
495.27908	2017-07	2017.0	亳州市	0.1818181818181818	23.2749860791772	81.44902869711356	19090.368202105365	253.29153817681942	0.0022209700437983365	0.004643846455214704	0.0004038127352360612	0
495.27908	2017-05	2017.0	亳州市	1.1111111111111115e-07	23.63389809981942	81.44902869711356	19090.368202105365	253.29153817681942	0.0018171573085622754	0.005855284660922887	2.0190636761803059e-10	0
495.27908	2017-04	2017.0	亳州市	0.125	23.992810120461627	81.44902869711356	19090.368202105365	253.29153817681942	0.0016152509409442448	0.0062590973961589485	0.0002019063676180306	0
495.27908	2017-03	2017.0	亳州市	0.1428571428571428	24.351722141103835	81.44902869711356	19090.368202105365	253.29153817681942	0.0042400337199786425	0.00343240824950652	0.0006057191028540918	0
495.27908	2017-02	2017.0	亳州市	1.4285714285714285e-07	24.710634161746047	81.44902869711356	19090.368202105365	253.29153817681942	0.0014133445733262142	0.0038362209847425813	2.0190636761803059e-10	0
495.27908	2017-01	2017.0	亳州市	0.1111111111111111	25.069546182388258	81.44902869711356	19090.368202105365	253.29153817681942	0.0018171573085622754	0.004441940087596673	0.0002019063676180306	0
495.27908	2017-06	2017.0	亳州市	0.2142857142857142	25.42845820303047	81.44902869711356	19090.368202105365	253.29153817681942	0.0028266891466524283	0.00686481649901304	0.0006057191028540918	0
496.74752	2018-12	2018.0	亳州市	0.4	25.71113993684357	70.37780480514527	22546.725547819544	286.86605219488564	0.0010065475515610024	0.0006039285309366013	0.0004026190206244009	0
496.74752	2018-11	2018.0	亳州市	1.0	25.71113993684357	70.37780480514527	22546.725547819544	286.86605219488564	0.00020130951031220045	2.0130951031220044e-10	0.00020130951031220045	0
496.74752	2018-09	2018.0	亳州市	1.4285714285714285e-07	25.71113993684357	70.37780480514527	22546.725547819544	286.86605219488564	0.0014091665721854031	0.0012078570618732026	2.0130951031220044e-10	0
496.74752	2018-08	2018.0	亳州市	2e-07	25.71113993684357	70.37780480514527	22546.725547819544	286.86605219488564	0.0010065475515610024	0.0016104760824976036	2.0130951031220044e-10	0
496.74752	2018-07	2018.0	亳州市	1.1111111111111115e-07	25.71113993684357	70.37780480514527	22546.725547819544	286.86605219488564	0.001811785592809804	0.003623571185619608	2.0130951031220044e-10	0
496.74752	2018-06	2018.0	亳州市	2.5e-07	25.71113993684357	70.37780480514527	22546.725547819544	286.86605219488564	0.0008052380412488018	0.002214404613434205	2.0130951031220044e-10	0
496.74752	2018-05	2018.0	亳州市	0.2	25.71113993684357	70.37780480514527	22546.725547819544	286.86605219488564	0.0010065475515610024	0.0040261902062440095	0.00020130951031220045	0
496.74752	2018-04	2018.0	亳州市	1.25e-07	25.71113993684357	70.37780480514527	22546.725547819544	286.86605219488564	0.0016104760824976036	0.0024157141237464053	2.0130951031220044e-10	0
496.74752	2018-03	2018.0	亳州市	6.666666666666668e-08	25.71113993684357	70.37780480514527	22546.725547819544	286.86605219488564	0.003019642654683007	0.003019642654683007	2.0130951031220044e-10	0
496.74752	2018-02	2018.0	亳州市	0.1	25.71113993684357	70.37780480514527	22546.725547819544	286.86605219488564	0.0020130951031220048	0.002214404613434205	0.00020130951031220045	0
496.74752	2018-01	2018.0	亳州市	1.1111111111111115e-07	25.71113993684357	70.37780480514527	22546.725547819544	286.86605219488564	0.001811785592809804	0.0012078570618732026	2.0130951031220044e-10	0
498.21596	2019-12	2019.0	亳州市	6.25e-08	35.10525837028585	64.10874513132819	25312.39665626127	330.1379586474909	0.00321145874170711	0.007426498340197693	2.007161713566944e-10	0
498.21596	2019-11	2019.0	亳州市	1.25e-07	35.10525837028585	64.10874513132819	25312.39665626127	330.1379586474909	0.001605729370853555	0.004616471941203971	2.007161713566944e-10	0
498.21596	2019-10	2019.0	亳州市	5e-07	35.10525837028585	64.10874513132819	25312.39665626127	330.1379586474909	0.00040143234271338877	0.001003580856783472	2.007161713566944e-10	0
498.21596	2019-09	2019.0	亳州市	0.2	35.10525837028585	64.10874513132819	25312.39665626127	330.1379586474909	0.001003580856783472	0.0006021485140700832	0.00020071617135669439	0
498.21596	2019-08	2019.0	亳州市	2.5e-07	35.10525837028585	64.10874513132819	25312.39665626127	330.1379586474909	0.0008028646854267775	0.004215039598490582	2.007161713566944e-10	0
498.21596	2019-07	2019.0	亳州市	3.333333333333333e-07	35.10525837028585	64.10874513132819	25312.39665626127	330.1379586474909	0.0006021485140700832	0.00040143234271338877	2.007161713566944e-10	0
498.21596	2019-04	2019.0	亳州市	5e-07	35.10525837028585	64.10874513132819	25312.39665626127	330.1379586474909	0.00040143234271338877	0.001003580856783472	2.007161713566944e-10	0
498.21596	2019-05	2019.0	亳州市	1e-06	35.10525837028585	64.10874513132819	25312.39665626127	330.1379586474909	0.00020071617135669439	2.007161713566944e-10	2.007161713566944e-10	0
498.21596	2019-03	2019.0	亳州市	2e-07	35.10525837028585	64.10874513132819	25312.39665626127	330.1379586474909	0.001003580856783472	0.0006021485140700832	2.007161713566944e-10	0
498.21596	2019-02	2019.0	亳州市	1.0	35.10525837028585	64.10874513132819	25312.39665626127	330.1379586474909	2.007161713566944e-10	0.00020071617135669439	2.007161713566944e-10	0
498.21596	2019-01	2019.0	亳州市	2e-07	35.10525837028585	64.10874513132819	25312.39665626127	330.1379586474909	0.001003580856783472	0.00040143234271338877	2.007161713566944e-10	0
498.21596	2019-06	2019.0	亳州市	5e-07	35.10525837028585	64.10874513132819	25312.39665626127	330.1379586474909	0.00040143234271338877	0.0012042970281401664	2.007161713566944e-10	0
499.6844	2020-07	2020.0	亳州市	7.692307692307692e-08	36.1428133437826	30.779427974937782	25290.563403620366	392.54777615630985	0.002601642156529201	0.006003789591990464	2.0012631973301547e-10	0
499.6844	2020-09	2020.0	亳州市	0.1428571428571428	36.1428133437826	30.779427974937782	25290.563403620366	392.54777615630985	0.0014008842381311084	0.0032020211157282475	0.00020012631973301547	0
499.6844	2020-08	2020.0	亳州市	1.1111111111111115e-07	36.1428133437826	30.779427974937782	25290.563403620366	392.54777615630985	0.0018011368775971393	0.004202652714393325	2.0012631973301547e-10	0
499.6844	2020-06	2020.0	亳州市	0.0666666666666666	36.1428133437826	30.779427974937782	25290.563403620366	392.54777615630985	0.003001894795995232	0.0022013895170631703	0.00020012631973301547	0
499.6844	2020-11	2020.0	亳州市	1.6666666666666665e-07	36.1428133437826	30.779427974937782	25290.563403620366	392.54777615630985	0.0012007579183980928	0.0044027790341263405	2.0012631973301547e-10	0
499.6844	2020-04	2020.0	亳州市	1.4285714285714285e-07	36.1428133437826	30.779427974937782	25290.563403620366	392.54777615630985	0.0014008842381311084	0.009806189666917759	2.0012631973301547e-10	0
499.6844	2020-03	2020.0	亳州市	9.09090909090909e-08	36.1428133437826	30.779427974937782	25290.563403620366	392.54777615630985	0.0022013895170631703	0.005603536952524434	2.0012631973301547e-10	0
499.6844	2020-02	2020.0	亳州市	1e-06	36.1428133437826	30.779427974937782	25290.563403620366	392.54777615630985	0.00020012631973301547	0.0018011368775971393	2.0012631973301547e-10	0
499.6844	2020-01	2020.0	亳州市	3.333333333333333e-07	36.1428133437826	30.779427974937782	25290.563403620366	392.54777615630985	0.0006003789591990464	0.003001894795995232	2.0012631973301547e-10	0
499.6844	2020-05	2020.0	亳州市	0.0769230769230769	36.1428133437826	30.779427974937782	25290.563403620366	392.54777615630985	0.002601642156529201	0.007004421190655542	0.00020012631973301547	0
499.6844	2020-12	2020.0	亳州市	0.0769230769230769	36.1428133437826	30.779427974937782	25290.563403620366	392.54777615630985	0.002601642156529201	0.0014008842381311084	0.00020012631973301547	0
811.35452	2014-01	2014.0	佛山市	0.0434782608695652	91.7182220171769	70.15428964394012	61772.28173943001	342.1932005752553	0.002834765744572422	0.0017255095836527787	0.00012325068454662705	1
811.35452	2014-12	2014.0	佛山市	2.857142857142857e-08	91.7182220171769	70.15428964394012	61772.28173943001	342.1932005752553	0.0043137739591319465	0.002465013690932541	1.2325068454662705e-10	1
811.35452	2014-11	2014.0	佛山市	7.692307692307692e-08	91.7182220171769	70.15428964394012	61772.28173943001	342.1932005752553	0.0016022588991061516	0.0035742698518521844	1.2325068454662705e-10	1
811.35452	2014-10	2014.0	佛山市	5.88235294117647e-08	91.7182220171769	70.15428964394012	61772.28173943001	342.1932005752553	0.00209526163729266	0.0013557575300128975	1.2325068454662705e-10	1
811.35452	2014-08	2014.0	佛山市	0.0625	91.7182220171769	70.15428964394012	61772.28173943001	342.1932005752553	0.001972010952746033	0.00332776848275893	0.00012325068454662705	1
811.35452	2014-07	2014.0	佛山市	0.1818181818181818	91.7182220171769	70.15428964394012	61772.28173943001	342.1932005752553	0.0013557575300128975	0.003081267113665676	0.0002465013690932541	1
811.35452	2014-09	2014.0	佛山市	0.0714285714285714	91.7182220171769	70.15428964394012	61772.28173943001	342.1932005752553	0.0017255095836527787	0.002588264375479168	0.00012325068454662705	1
811.35452	2014-05	2014.0	佛山市	1.1111111111111115e-07	91.7182220171769	70.15428964394012	61772.28173943001	342.1932005752553	0.0011092561609196434	0.0011092561609196434	1.2325068454662705e-10	1
811.35452	2014-04	2014.0	佛山市	0.0952380952380952	91.7182220171769	70.15428964394012	61772.28173943001	342.1932005752553	0.002588264375479168	0.0023417630063859137	0.0002465013690932541	1
811.35452	2014-03	2014.0	佛山市	0.125	91.7182220171769	70.15428964394012	61772.28173943001	342.1932005752553	0.001972010952746033	0.0009860054763730164	0.0002465013690932541	1
811.35452	2014-02	2014.0	佛山市	1.25e-07	91.7182220171769	70.15428964394012	61772.28173943001	342.1932005752553	0.0009860054763730164	0.0011092561609196434	1.2325068454662705e-10	1
811.35452	2014-06	2014.0	佛山市	0.1875	91.7182220171769	70.15428964394012	61772.28173943001	342.1932005752553	0.001972010952746033	0.002588264375479168	0.00036975205363988116	1
834.4431500000001	2015-08	2015.0	佛山市	0.1666666666666666	95.9192798215193	63.75509224325228	66816.64293127699	374.692991367956	0.0007190423937208903	0.0028761695748835614	0.00011984039895348172	1
834.4431500000001	2015-12	2015.0	佛山市	7.142857142857142e-08	95.9192798215193	63.75509224325228	66816.64293127699	374.692991367956	0.0016777655853487442	0.002996009973837043	1.1984039895348172e-10	1
834.4431500000001	2015-11	2015.0	佛山市	0.2222222222222222	95.9192798215193	63.75509224325228	66816.64293127699	374.692991367956	0.0010785635905813356	0.001797605984302226	0.00023968079790696344	1
834.4431500000001	2015-10	2015.0	佛山市	0.2857142857142857	95.9192798215193	63.75509224325228	66816.64293127699	374.692991367956	0.0008388827926743721	0.001797605984302226	0.00023968079790696344	1
834.4431500000001	2015-07	2015.0	佛山市	0.4	95.9192798215193	63.75509224325228	66816.64293127699	374.692991367956	0.0011984039895348172	0.0027563291759300796	0.0004793615958139269	1
834.4431500000001	2015-09	2015.0	佛山市	1.6666666666666665e-07	95.9192798215193	63.75509224325228	66816.64293127699	374.692991367956	0.0007190423937208903	0.0032356907717440066	1.1984039895348172e-10	1
834.4431500000001	2015-05	2015.0	佛山市	2e-07	95.9192798215193	63.75509224325228	66816.64293127699	374.692991367956	0.0005992019947674086	0.0033555311706974884	1.1984039895348172e-10	1
834.4431500000001	2015-04	2015.0	佛山市	3.448275862068965e-08	95.9192798215193	63.75509224325228	66816.64293127699	374.692991367956	0.00347537156965097	0.004194413963371861	1.1984039895348172e-10	1
834.4431500000001	2015-03	2015.0	佛山市	0.1333333333333333	95.9192798215193	63.75509224325228	66816.64293127699	374.692991367956	0.001797605984302226	0.00347537156965097	0.00023968079790696344	1
834.4431500000001	2015-02	2015.0	佛山市	4.347826086956521e-08	95.9192798215193	63.75509224325228	66816.64293127699	374.692991367956	0.0027563291759300796	0.0019174463832557075	1.1984039895348172e-10	1
834.4431500000001	2015-01	2015.0	佛山市	8.333333333333335e-08	95.9192798215193	63.75509224325228	66816.64293127699	374.692991367956	0.0014380847874417807	0.001318244388488299	1.1984039895348172e-10	1
834.4431500000001	2015-06	2015.0	佛山市	8.333333333333335e-08	95.9192798215193	63.75509224325228	66816.64293127699	374.692991367956	0.0014380847874417807	0.0033555311706974884	1.1984039895348172e-10	1
857.53178	2016-12	2016.0	佛山市	0.25	100.63767199391725	61.1755753238673	70493.0259261062	382.7613246007046	0.0009329100316258832	0.00431470889626971	0.0002332275079064708	1
857.53178	2016-11	2016.0	佛山市	0.3636363636363636	100.63767199391725	61.1755753238673	70493.0259261062	382.7613246007046	0.0012827512934855895	0.01037862410183795	0.0004664550158129416	1
857.53178	2016-10	2016.0	佛山市	2e-07	100.63767199391725	61.1755753238673	70493.0259261062	382.7613246007046	0.000583068769766177	0.0044313226502229455	1.166137539532354e-10	1
857.53178	2016-09	2016.0	佛山市	1.25e-07	100.63767199391725	61.1755753238673	70493.0259261062	382.7613246007046	0.0009329100316258832	0.013527195458575307	1.166137539532354e-10	1
857.53178	2016-08	2016.0	佛山市	0.1111111111111111	100.63767199391725	61.1755753238673	70493.0259261062	382.7613246007046	0.0010495237855791186	0.010495237855791185	0.0001166137539532354	1
857.53178	2016-07	2016.0	佛山市	1.25e-07	100.63767199391725	61.1755753238673	70493.0259261062	382.7613246007046	0.0009329100316258832	0.009329100316258832	1.166137539532354e-10	1
857.53178	2016-06	2016.0	佛山市	0.0833333333333333	100.63767199391725	61.1755753238673	70493.0259261062	382.7613246007046	0.0013993650474388249	0.013877036720435013	0.0001166137539532354	1
857.53178	2016-04	2016.0	佛山市	6.666666666666668e-08	100.63767199391725	61.1755753238673	70493.0259261062	382.7613246007046	0.0017492063092985311	0.007929735268820008	1.166137539532354e-10	1
857.53178	2016-03	2016.0	佛山市	0.2222222222222222	100.63767199391725	61.1755753238673	70493.0259261062	382.7613246007046	0.002099047571158237	0.006763597729287653	0.0004664550158129416	1
857.53178	2016-02	2016.0	佛山市	2e-07	100.63767199391725	61.1755753238673	70493.0259261062	382.7613246007046	0.000583068769766177	0.001166137539532354	1.166137539532354e-10	1
857.53178	2016-01	2016.0	佛山市	2.5e-07	100.63767199391725	61.1755753238673	70493.0259261062	382.7613246007046	0.0004664550158129416	0.003731640126503533	1.166137539532354e-10	1
857.53178	2016-05	2016.0	佛山市	0.125	100.63767199391725	61.1755753238673	70493.0259261062	382.7613246007046	0.0009329100316258832	0.01014539659393148	0.0001166137539532354	1
880.62041	2017-08	2017.0	佛山市	0.1666666666666666	99.13979666291789	59.10605683100168	75126.75069613705	370.71591379536613	0.0020440134927147556	0.015102988585059028	0.0003406689154524593	1
880.62041	2017-12	2017.0	佛山市	0.2	100.28049970955223	59.10605683100168	75126.75069613705	370.71591379536613	0.0017033445772622964	0.007721828750255744	0.0003406689154524593	1
880.62041	2017-11	2017.0	佛山市	0.1764705882352941	101.42120275618657	59.10605683100168	75126.75069613705	370.71591379536613	0.001930457187563936	0.01442165075415411	0.0003406689154524593	1
880.62041	2017-10	2017.0	佛山市	9.09090909090909e-08	102.56190580282093	59.10605683100168	75126.75069613705	370.71591379536613	0.0012491193566590173	0.0064727093935967265	1.1355630515081976e-10	1
880.62041	2017-09	2017.0	佛山市	0.0666666666666666	103.70260884945526	59.10605683100168	75126.75069613705	370.71591379536613	0.0017033445772622964	0.008289610276009843	0.00011355630515081977	1
880.62041	2017-07	2017.0	佛山市	0.2	104.84331189608963	59.10605683100168	75126.75069613705	370.71591379536613	0.0011355630515081977	0.007381159834803285	0.00022711261030163954	1
880.62041	2017-06	2017.0	佛山市	2.5e-07	105.98401494272396	59.10605683100168	75126.75069613705	370.71591379536613	0.0004542252206032791	0.013172531397495092	1.1355630515081976e-10	1
880.62041	2017-05	2017.0	佛山市	1e-06	107.1247179893583	59.10605683100168	75126.75069613705	370.71591379536613	0.00011355630515081977	0.011128517904780337	1.1355630515081976e-10	1
880.62041	2017-04	2017.0	佛山市	2e-07	108.26542103599266	59.10605683100168	75126.75069613705	370.71591379536613	0.0005677815257540988	0.013058975092344273	1.1355630515081976e-10	1
880.62041	2017-03	2017.0	佛山市	0.3	109.40612408262696	59.10605683100168	75126.75069613705	370.71591379536613	0.0011355630515081977	0.012264080956288535	0.0003406689154524593	1
880.62041	2017-02	2017.0	佛山市	0.1428571428571428	110.54682712926135	59.10605683100168	75126.75069613705	370.71591379536613	0.0007948941360557384	0.004315139595731151	0.00011355630515081977	1
880.62041	2017-01	2017.0	佛山市	5e-07	111.68753017589567	59.10605683100168	75126.75069613705	370.71591379536613	0.00022711261030163954	0.0018169008824131163	1.1355630515081976e-10	1
903.70904	2018-12	2018.0	佛山市	0.5	109.94561368999916	55.205821555132395	77806.21515084103	381.84856488765456	0.00044262033718286145	0.0015491711801400151	0.00022131016859143073	1
903.70904	2018-11	2018.0	佛山市	1.0	109.94561368999916	55.205821555132395	77806.21515084103	381.84856488765456	1.1065508429571536e-10	0.0025450669388014536	1.1065508429571536e-10	1
903.70904	2018-10	2018.0	佛山市	1.0	109.94561368999916	55.205821555132395	77806.21515084103	381.84856488765456	1.1065508429571536e-10	0.0007745855900700076	1.1065508429571536e-10	1
903.70904	2018-09	2018.0	佛山市	1e-06	109.94561368999916	55.205821555132395	77806.21515084103	381.84856488765456	0.00011065508429571536	0.0030983423602800302	1.1065508429571536e-10	1
903.70904	2018-08	2018.0	佛山市	0.25	109.94561368999916	55.205821555132395	77806.21515084103	381.84856488765456	0.00044262033718286145	0.00453685845612433	0.00011065508429571536	1
903.70904	2018-07	2018.0	佛山市	1e-06	109.94561368999916	55.205821555132395	77806.21515084103	381.84856488765456	0.00011065508429571536	0.0028770321916885993	1.1065508429571536e-10	1
903.70904	2018-05	2018.0	佛山市	0.5	109.94561368999916	55.205821555132395	77806.21515084103	381.84856488765456	0.00022131016859143073	0.002766377107392884	0.00011065508429571536	1
903.70904	2018-04	2018.0	佛山市	0.25	109.94561368999916	55.205821555132395	77806.21515084103	381.84856488765456	0.00044262033718286145	0.004426203371828615	0.00011065508429571536	1
903.70904	2018-03	2018.0	佛山市	0.125	109.94561368999916	55.205821555132395	77806.21515084103	381.84856488765456	0.0008852406743657229	0.013167955031190129	0.00011065508429571536	1
903.70904	2018-02	2018.0	佛山市	2e-07	109.94561368999916	55.205821555132395	77806.21515084103	381.84856488765456	0.0005532754214785769	0.010401577923797244	1.1065508429571536e-10	1
903.70904	2018-01	2018.0	佛山市	2.5e-07	109.94561368999916	55.205821555132395	77806.21515084103	381.84856488765456	0.00044262033718286145	0.008631096575065798	1.1065508429571536e-10	1
903.70904	2018-06	2018.0	佛山市	5e-07	109.94561368999916	55.205821555132395	77806.21515084103	381.84856488765456	0.00022131016859143073	0.0018811364330271613	1.1065508429571536e-10	1
926.79767	2019-08	2019.0	佛山市	0.2142857142857142	116.0015864088221	46.720013873146655	78940.16393027833	383.36306995679	0.001510577815759938	0.009926654217851022	0.00032369524623427243	1
926.79767	2019-12	2019.0	佛山市	0.25	116.0015864088221	46.720013873146655	78940.16393027833	383.36306995679	0.002157968308228483	0.024600838713804706	0.0005394920770571207	1
926.79767	2019-11	2019.0	佛山市	0.2727272727272727	116.0015864088221	46.720013873146655	78940.16393027833	383.36306995679	0.0011868825695256656	0.014889981326776531	0.00032369524623427243	1
926.79767	2019-10	2019.0	佛山市	1e-07	116.0015864088221	46.720013873146655	78940.16393027833	383.36306995679	0.0010789841541142414	0.010574044710319567	1.0789841541142413e-10	1
926.79767	2019-09	2019.0	佛山市	9.09090909090909e-08	116.0015864088221	46.720013873146655	78940.16393027833	383.36306995679	0.0011868825695256656	0.01586106706547935	1.0789841541142413e-10	1
926.79767	2019-07	2019.0	佛山市	0.2727272727272727	116.0015864088221	46.720013873146655	78940.16393027833	383.36306995679	0.0011868825695256656	0.007229193832565418	0.00032369524623427243	1
926.79767	2019-03	2019.0	佛山市	0.25	116.0015864088221	46.720013873146655	78940.16393027833	383.36306995679	0.0004315936616456966	0.0031290540469313	0.00010789841541142415	1
926.79767	2019-05	2019.0	佛山市	3.333333333333333e-07	116.0015864088221	46.720013873146655	78940.16393027833	383.36306995679	0.00032369524623427243	0.0038843429548112694	1.0789841541142413e-10	1
926.79767	2019-04	2019.0	佛山市	5e-07	116.0015864088221	46.720013873146655	78940.16393027833	383.36306995679	0.0002157968308228483	0.003668546123988421	1.0789841541142413e-10	1
926.79767	2019-02	2019.0	佛山市	1e-06	116.0015864088221	46.720013873146655	78940.16393027833	383.36306995679	0.00010789841541142415	0.0008631873232913932	1.0789841541142413e-10	1
926.79767	2019-01	2019.0	佛山市	2e-07	116.0015864088221	46.720013873146655	78940.16393027833	383.36306995679	0.0005394920770571207	0.003776444539399845	1.0789841541142413e-10	1
926.79767	2019-06	2019.0	佛山市	1.0	116.0015864088221	46.720013873146655	78940.16393027833	383.36306995679	0.00010789841541142415	0.00830817798667966	0.00010789841541142415	1
949.8863	2020-11	2020.0	佛山市	0.1578947368421052	113.86625957232987	15.201819417755578	79331.69475125601	377.4346466519204	0.0020002393970731023	0.02926666065191171	0.0003158272732220688	1
949.8863	2020-01	2020.0	佛山市	0.2222222222222222	113.86625957232987	15.201819417755578	79331.69475125601	377.4346466519204	0.0009474818196662065	0.009580093954402754	0.00021055151548137922	1
949.8863	2020-02	2020.0	佛山市	5e-07	113.86625957232987	15.201819417755578	79331.69475125601	377.4346466519204	0.00021055151548137922	0.001052757577406896	1.052757577406896e-10	1
949.8863	2020-03	2020.0	佛山市	0.2857142857142857	113.86625957232987	15.201819417755578	79331.69475125601	377.4346466519204	0.0007369303041848272	0.008106233346033099	0.00021055151548137922	1
949.8863	2020-04	2020.0	佛山市	0.1	113.86625957232987	15.201819417755578	79331.69475125601	377.4346466519204	0.002105515154813792	0.014212227294993097	0.00021055151548137922	1
949.8863	2020-05	2020.0	佛山市	0.2	113.86625957232987	15.201819417755578	79331.69475125601	377.4346466519204	0.001052757577406896	0.017265224269473096	0.00021055151548137922	1
949.8863	2020-06	2020.0	佛山市	0.2222222222222222	113.86625957232987	15.201819417755578	79331.69475125601	377.4346466519204	0.001894963639332413	0.023476493976173782	0.00042110303096275844	1
949.8863	2020-07	2020.0	佛山市	0.1111111111111111	113.86625957232987	15.201819417755578	79331.69475125601	377.4346466519204	0.0009474818196662065	0.019581290939768268	0.00010527575774068961	1
949.8863	2020-08	2020.0	佛山市	0.2	113.86625957232987	15.201819417755578	79331.69475125601	377.4346466519204	0.001052757577406896	0.022002633367804128	0.00021055151548137922	1
949.8863	2020-09	2020.0	佛山市	0.2068965517241379	113.86625957232987	15.201819417755578	79331.69475125601	377.4346466519204	0.0030529969744799985	0.029687763682874468	0.0006316545464441376	1
949.8863	2020-12	2020.0	佛山市	0.0526315789473684	113.86625957232987	15.201819417755578	79331.69475125601	377.4346466519204	0.0020002393970731023	0.021476254579100677	0.00010527575774068961	1
239.2602	2014-01	2014.0	佳木斯市	2.5e-07	32.01451390578124	102.23179617838655	17559.251392417125	593.663300456992	0.0016718200519768855	4.179550129942214e-10	4.179550129942214e-10	0
239.2602	2014-12	2014.0	佳木斯市	0.1666666666666666	32.01451390578124	102.23179617838655	17559.251392417125	593.663300456992	0.0025077300779653283	0.0004179550129942214	0.0004179550129942214	0
239.2602	2014-11	2014.0	佳木斯市	0.3333333333333333	32.01451390578124	102.23179617838655	17559.251392417125	593.663300456992	0.0025077300779653283	4.179550129942214e-10	0.0008359100259884428	0
239.2602	2014-10	2014.0	佳木斯市	1e-06	32.01451390578124	102.23179617838655	17559.251392417125	593.663300456992	0.0004179550129942214	4.179550129942214e-10	4.179550129942214e-10	0
239.2602	2014-08	2014.0	佳木斯市	0.3333333333333333	32.01451390578124	102.23179617838655	17559.251392417125	593.663300456992	0.0012538650389826642	0.0004179550129942214	0.0004179550129942214	0
239.2602	2014-07	2014.0	佳木斯市	5e-07	32.01451390578124	102.23179617838655	17559.251392417125	593.663300456992	0.0008359100259884428	4.179550129942214e-10	4.179550129942214e-10	0
239.2602	2014-09	2014.0	佳木斯市	3.333333333333333e-07	32.01451390578124	102.23179617838655	17559.251392417125	593.663300456992	0.0012538650389826642	4.179550129942214e-10	4.179550129942214e-10	0
239.2602	2014-05	2014.0	佳木斯市	5e-07	32.01451390578124	102.23179617838655	17559.251392417125	593.663300456992	0.0008359100259884428	4.179550129942214e-10	4.179550129942214e-10	0
239.2602	2014-04	2014.0	佳木斯市	5e-07	32.01451390578124	102.23179617838655	17559.251392417125	593.663300456992	0.0008359100259884428	0.0004179550129942214	4.179550129942214e-10	0
239.2602	2014-03	2014.0	佳木斯市	3.333333333333333e-07	32.01451390578124	102.23179617838655	17559.251392417125	593.663300456992	0.0012538650389826642	4.179550129942214e-10	4.179550129942214e-10	0
239.2602	2014-02	2014.0	佳木斯市	1e-06	32.01451390578124	102.23179617838655	17559.251392417125	593.663300456992	0.0004179550129942214	0.0008359100259884428	4.179550129942214e-10	0
239.2602	2014-06	2014.0	佳木斯市	5e-07	32.01451390578124	102.23179617838655	17559.251392417125	593.663300456992	0.0008359100259884428	4.179550129942214e-10	4.179550129942214e-10	0
235.32525	2015-08	2015.0	佳木斯市	1e-06	34.42756780243514	96.41974246282538	15291.431752436256	591.6492174129211	0.00042494377462681967	0.00042494377462681967	4.2494377462681963e-10	0
235.32525	2015-12	2015.0	佳木斯市	0.4	34.42756780243514	96.41974246282538	15291.431752436256	591.6492174129211	0.0021247188731340983	4.2494377462681963e-10	0.0008498875492536393	0
235.32525	2015-11	2015.0	佳木斯市	3.333333333333333e-07	34.42756780243514	96.41974246282538	15291.431752436256	591.6492174129211	0.001274831323880459	0.00042494377462681967	4.2494377462681963e-10	0
235.32525	2015-10	2015.0	佳木斯市	3.333333333333333e-07	34.42756780243514	96.41974246282538	15291.431752436256	591.6492174129211	0.001274831323880459	4.2494377462681963e-10	4.2494377462681963e-10	0
235.32525	2015-07	2015.0	佳木斯市	0.5	34.42756780243514	96.41974246282538	15291.431752436256	591.6492174129211	0.0008498875492536393	4.2494377462681963e-10	0.00042494377462681967	0
235.32525	2015-09	2015.0	佳木斯市	1.0	34.42756780243514	96.41974246282538	15291.431752436256	591.6492174129211	4.2494377462681963e-10	0.00042494377462681967	4.2494377462681963e-10	0
235.32525	2015-05	2015.0	佳木斯市	1.0	34.42756780243514	96.41974246282538	15291.431752436256	591.6492174129211	4.2494377462681963e-10	0.00042494377462681967	4.2494377462681963e-10	0
235.32525	2015-04	2015.0	佳木斯市	5e-07	34.42756780243514	96.41974246282538	15291.431752436256	591.6492174129211	0.0008498875492536393	4.2494377462681963e-10	4.2494377462681963e-10	0
235.32525	2015-03	2015.0	佳木斯市	5e-07	34.42756780243514	96.41974246282538	15291.431752436256	591.6492174129211	0.0008498875492536393	4.2494377462681963e-10	4.2494377462681963e-10	0
235.32525	2015-02	2015.0	佳木斯市	1.0	34.42756780243514	96.41974246282538	15291.431752436256	591.6492174129211	4.2494377462681963e-10	4.2494377462681963e-10	4.2494377462681963e-10	0
235.32525	2015-01	2015.0	佳木斯市	0.1666666666666666	34.42756780243514	96.41974246282538	15291.431752436256	591.6492174129211	0.002549662647760918	4.2494377462681963e-10	0.00042494377462681967	0
235.32525	2015-06	2015.0	佳木斯市	0.3333333333333333	34.42756780243514	96.41974246282538	15291.431752436256	591.6492174129211	0.001274831323880459	4.2494377462681963e-10	0.00042494377462681967	0
231.3903	2016-12	2016.0	佳木斯市	0.2	36.51981954299727	90.53966393578295	16321.64356068513	645.748763020749	0.004321702335836896	0.0008643404671673792	0.0008643404671673792	0
231.3903	2016-11	2016.0	佳木斯市	0.1666666666666666	36.51981954299727	90.53966393578295	16321.64356068513	645.748763020749	0.0025930214015021376	0.0004321702335836896	0.0004321702335836896	0
231.3903	2016-10	2016.0	佳木斯市	2e-07	36.51981954299727	90.53966393578295	16321.64356068513	645.748763020749	0.002160851167918448	0.0008643404671673792	4.3217023358368955e-10	0
231.3903	2016-09	2016.0	佳木斯市	0.6666666666666666	36.51981954299727	90.53966393578295	16321.64356068513	645.748763020749	0.0012965107007510688	0.0012965107007510688	0.0008643404671673792	0
231.3903	2016-08	2016.0	佳木斯市	0.3333333333333333	36.51981954299727	90.53966393578295	16321.64356068513	645.748763020749	0.0012965107007510688	0.0004321702335836896	0.0004321702335836896	0
231.3903	2016-07	2016.0	佳木斯市	0.1428571428571428	36.51981954299727	90.53966393578295	16321.64356068513	645.748763020749	0.0030251916350858272	0.0004321702335836896	0.0004321702335836896	0
231.3903	2016-06	2016.0	佳木斯市	0.5	36.51981954299727	90.53966393578295	16321.64356068513	645.748763020749	0.0017286809343347585	4.3217023358368955e-10	0.0008643404671673792	0
231.3903	2016-04	2016.0	佳木斯市	3.333333333333333e-07	36.51981954299727	90.53966393578295	16321.64356068513	645.748763020749	0.0012965107007510688	0.0004321702335836896	4.3217023358368955e-10	0
231.3903	2016-03	2016.0	佳木斯市	0.1428571428571428	36.51981954299727	90.53966393578295	16321.64356068513	645.748763020749	0.0060503832701716545	0.0017286809343347585	0.0008643404671673792	0
231.3903	2016-02	2016.0	佳木斯市	0.25	36.51981954299727	90.53966393578295	16321.64356068513	645.748763020749	0.0017286809343347585	4.3217023358368955e-10	0.0004321702335836896	0
231.3903	2016-01	2016.0	佳木斯市	1.25e-07	36.51981954299727	90.53966393578295	16321.64356068513	645.748763020749	0.003457361868669517	4.3217023358368955e-10	4.3217023358368955e-10	0
231.3903	2016-05	2016.0	佳木斯市	5e-07	36.51981954299727	90.53966393578295	16321.64356068513	645.748763020749	0.0008643404671673792	0.0008643404671673792	4.3217023358368955e-10	0
227.45535	2017-08	2017.0	佳木斯市	0.1428571428571428	37.71643871744836	58.2092265580915	17475.034111090376	630.9370168694646	0.0030775270838870133	4.396467262695733e-10	0.00043964672626957337	0
227.45535	2017-12	2017.0	佳木斯市	0.375	38.281269437986566	58.2092265580915	17475.034111090376	630.9370168694646	0.003517173810156587	4.396467262695733e-10	0.00131894017880872	0
227.45535	2017-11	2017.0	佳木斯市	0.1666666666666666	38.84610015852477	58.2092265580915	17475.034111090376	630.9370168694646	0.00527576071523488	0.00131894017880872	0.0008792934525391467	0
227.45535	2017-10	2017.0	佳木斯市	3.333333333333333e-07	39.410930879062974	58.2092265580915	17475.034111090376	630.9370168694646	0.00131894017880872	0.0008792934525391467	4.396467262695733e-10	0
227.45535	2017-09	2017.0	佳木斯市	1.25e-07	39.97576159960118	58.2092265580915	17475.034111090376	630.9370168694646	0.003517173810156587	0.0017585869050782935	4.396467262695733e-10	0
227.45535	2017-07	2017.0	佳木斯市	0.25	40.54059232013938	58.2092265580915	17475.034111090376	630.9370168694646	0.0017585869050782935	0.00043964672626957337	0.00043964672626957337	0
227.45535	2017-05	2017.0	佳木斯市	0.2	41.10542304067758	58.2092265580915	17475.034111090376	630.9370168694646	0.0021982336313478667	0.0008792934525391467	0.00043964672626957337	0
227.45535	2017-04	2017.0	佳木斯市	0.25	41.67025376121578	58.2092265580915	17475.034111090376	630.9370168694646	0.0017585869050782935	0.0008792934525391467	0.00043964672626957337	0
227.45535	2017-03	2017.0	佳木斯市	0.3333333333333333	42.235084481754	58.2092265580915	17475.034111090376	630.9370168694646	0.00131894017880872	0.0008792934525391467	0.00043964672626957337	0
227.45535	2017-02	2017.0	佳木斯市	0.8	42.7999152022922	58.2092265580915	17475.034111090376	630.9370168694646	0.0021982336313478667	0.00043964672626957337	0.0017585869050782935	0
227.45535	2017-01	2017.0	佳木斯市	1.0	43.364745922830394	58.2092265580915	17475.034111090376	630.9370168694646	4.396467262695733e-10	0.00131894017880872	4.396467262695733e-10	0
227.45535	2017-06	2017.0	佳木斯市	0.25	43.929576643368605	58.2092265580915	17475.034111090376	630.9370168694646	0.0017585869050782935	4.396467262695733e-10	0.00043964672626957337	0
223.5204	2018-11	2018.0	佳木斯市	1.0	45.27770619594453	48.94407848232198	18463.415419800607	687.1408605210083	4.4738645779087727e-10	0.0022369322889543865	4.4738645779087727e-10	0
223.5204	2018-12	2018.0	佳木斯市	1e-06	45.27770619594453	48.94407848232198	18463.415419800607	687.1408605210083	0.0004473864577908773	4.4738645779087727e-10	4.4738645779087727e-10	0
223.5204	2018-10	2018.0	佳木斯市	5e-07	45.27770619594453	48.94407848232198	18463.415419800607	687.1408605210083	0.0008947729155817546	4.4738645779087727e-10	4.4738645779087727e-10	0
223.5204	2018-09	2018.0	佳木斯市	1.0	45.27770619594453	48.94407848232198	18463.415419800607	687.1408605210083	4.4738645779087727e-10	0.0004473864577908773	4.4738645779087727e-10	0
223.5204	2018-08	2018.0	佳木斯市	5e-07	45.27770619594453	48.94407848232198	18463.415419800607	687.1408605210083	0.0008947729155817546	0.0022369322889543865	4.4738645779087727e-10	0
223.5204	2018-07	2018.0	佳木斯市	0.5	45.27770619594453	48.94407848232198	18463.415419800607	687.1408605210083	0.0017895458311635091	0.008500342698026669	0.0008947729155817546	0
223.5204	2018-06	2018.0	佳木斯市	0.25	45.27770619594453	48.94407848232198	18463.415419800607	687.1408605210083	0.0017895458311635091	0.0004473864577908773	0.0004473864577908773	0
223.5204	2018-05	2018.0	佳木斯市	1e-06	45.27770619594453	48.94407848232198	18463.415419800607	687.1408605210083	0.0004473864577908773	0.002684318746745264	4.4738645779087727e-10	0
223.5204	2018-04	2018.0	佳木斯市	0.3333333333333333	45.27770619594453	48.94407848232198	18463.415419800607	687.1408605210083	0.001342159373372632	0.001342159373372632	0.0004473864577908773	0
223.5204	2018-03	2018.0	佳木斯市	1e-06	45.27770619594453	48.94407848232198	18463.415419800607	687.1408605210083	0.0004473864577908773	0.0004473864577908773	4.4738645779087727e-10	0
223.5204	2018-02	2018.0	佳木斯市	1.0	45.27770619594453	48.94407848232198	18463.415419800607	687.1408605210083	4.4738645779087727e-10	0.0017895458311635091	4.4738645779087727e-10	0
223.5204	2018-01	2018.0	佳木斯市	0.5	45.27770619594453	48.94407848232198	18463.415419800607	687.1408605210083	0.0008947729155817546	4.4738645779087727e-10	0.0004473864577908773	0
219.58545	2019-12	2019.0	佳木斯市	2.5e-07	34.74729313804717	49.68453055518934	19600.752235633096	702.3234007535563	0.0018216143191636788	0.004554035797909197	4.554035797909197e-10	0
219.58545	2019-11	2019.0	佳木斯市	0.1428571428571428	34.74729313804717	49.68453055518934	19600.752235633096	702.3234007535563	0.003187825058536438	0.0018216143191636788	0.0004554035797909197	0
219.58545	2019-10	2019.0	佳木斯市	2.5e-07	34.74729313804717	49.68453055518934	19600.752235633096	702.3234007535563	0.0018216143191636788	0.0004554035797909197	4.554035797909197e-10	0
219.58545	2019-09	2019.0	佳木斯市	1e-06	34.74729313804717	49.68453055518934	19600.752235633096	702.3234007535563	0.0004554035797909197	4.554035797909197e-10	4.554035797909197e-10	0
219.58545	2019-08	2019.0	佳木斯市	5e-07	34.74729313804717	49.68453055518934	19600.752235633096	702.3234007535563	0.0009108071595818394	4.554035797909197e-10	4.554035797909197e-10	0
219.58545	2019-03	2019.0	佳木斯市	1.0	34.74729313804717	49.68453055518934	19600.752235633096	702.3234007535563	4.554035797909197e-10	0.0004554035797909197	4.554035797909197e-10	0
219.58545	2019-06	2019.0	佳木斯市	2.5e-07	34.74729313804717	49.68453055518934	19600.752235633096	702.3234007535563	0.0018216143191636788	4.554035797909197e-10	4.554035797909197e-10	0
219.58545	2019-05	2019.0	佳木斯市	5e-07	34.74729313804717	49.68453055518934	19600.752235633096	702.3234007535563	0.0009108071595818394	4.554035797909197e-10	4.554035797909197e-10	0
219.58545	2019-04	2019.0	佳木斯市	2e-07	34.74729313804717	49.68453055518934	19600.752235633096	702.3234007535563	0.0022770178989545984	4.554035797909197e-10	4.554035797909197e-10	0
219.58545	2019-01	2019.0	佳木斯市	1.0	34.74729313804717	49.68453055518934	19600.752235633096	702.3234007535563	4.554035797909197e-10	0.0004554035797909197	4.554035797909197e-10	0
219.58545	2019-07	2019.0	佳木斯市	1.0	34.74729313804717	49.68453055518934	19600.752235633096	702.3234007535563	4.554035797909197e-10	4.554035797909197e-10	4.554035797909197e-10	0
215.6505	2020-07	2020.0	佳木斯市	0.2	37.65351807670281	27.54456864231708	21605.468106960107	680.6383476968522	0.002318566384033424	0.005100846044873534	0.00046371327680668487	0
215.6505	2020-09	2020.0	佳木斯市	0.125	37.65351807670281	27.54456864231708	21605.468106960107	680.6383476968522	0.003709706214453479	0.007883125705713643	0.00046371327680668487	0
215.6505	2020-08	2020.0	佳木斯市	1e-06	37.65351807670281	27.54456864231708	21605.468106960107	680.6383476968522	0.00046371327680668487	0.004173419491260164	4.6371327680668483e-10	0
215.6505	2020-06	2020.0	佳木斯市	5e-07	37.65351807670281	27.54456864231708	21605.468106960107	680.6383476968522	0.0009274265536133697	0.003709706214453479	4.6371327680668483e-10	0
215.6505	2020-11	2020.0	佳木斯市	1.0	37.65351807670281	27.54456864231708	21605.468106960107	680.6383476968522	4.6371327680668483e-10	0.0013911398304200546	4.6371327680668483e-10	0
215.6505	2020-04	2020.0	佳木斯市	1.0	37.65351807670281	27.54456864231708	21605.468106960107	680.6383476968522	4.6371327680668483e-10	0.0009274265536133697	4.6371327680668483e-10	0
215.6505	2020-03	2020.0	佳木斯市	1.0	37.65351807670281	27.54456864231708	21605.468106960107	680.6383476968522	4.6371327680668483e-10	0.00046371327680668487	4.6371327680668483e-10	0
215.6505	2020-01	2020.0	佳木斯市	0.3333333333333333	37.65351807670281	27.54456864231708	21605.468106960107	680.6383476968522	0.0013911398304200546	0.0009274265536133697	0.00046371327680668487	0
215.6505	2020-05	2020.0	佳木斯市	1e-06	37.65351807670281	27.54456864231708	21605.468106960107	680.6383476968522	0.00046371327680668487	0.0009274265536133697	4.6371327680668483e-10	0
215.6505	2020-12	2020.0	佳木斯市	0.25	37.65351807670281	27.54456864231708	21605.468106960107	680.6383476968522	0.0018548531072267395	0.0009274265536133697	0.00046371327680668487	0
1041.1044	2014-01	2014.0	保定市	0.0517241379310344	29.153691022725482	91.4701734043195	18487.166128584224	355.50709419727747	0.005571007095926211	0.000960518464814864	0.00028815553944445916	1
1041.1044	2014-12	2014.0	保定市	0.0625	29.153691022725482	91.4701734043195	18487.166128584224	355.50709419727747	0.0015368295437037823	0.000480259232407432	9.605184648148639e-05	1
1041.1044	2014-11	2014.0	保定市	0.0333333333333333	29.153691022725482	91.4701734043195	18487.166128584224	355.50709419727747	0.0028815553944445916	0.0014407776972222958	9.605184648148639e-05	1
1041.1044	2014-10	2014.0	保定市	0.1052631578947368	29.153691022725482	91.4701734043195	18487.166128584224	355.50709419727747	0.0018249850831482414	0.0013447258507408096	0.00019210369296297278	1
1041.1044	2014-08	2014.0	保定市	0.1333333333333333	29.153691022725482	91.4701734043195	18487.166128584224	355.50709419727747	0.0028815553944445916	0.0007684147718518911	0.00038420738592594557	1
1041.1044	2014-07	2014.0	保定市	0.1470588235294117	29.153691022725482	91.4701734043195	18487.166128584224	355.50709419727747	0.0032657627803705375	0.0006723629253704048	0.000480259232407432	1
1041.1044	2014-09	2014.0	保定市	0.2	29.153691022725482	91.4701734043195	18487.166128584224	355.50709419727747	0.0033618146268520237	0.0023052443155556733	0.0006723629253704048	1
1041.1044	2014-05	2014.0	保定市	0.0769230769230769	29.153691022725482	91.4701734043195	18487.166128584224	355.50709419727747	0.0024973480085186462	0.00038420738592594557	0.00019210369296297278	1
1041.1044	2014-04	2014.0	保定市	0.2352941176470588	29.153691022725482	91.4701734043195	18487.166128584224	355.50709419727747	0.0032657627803705375	9.605184648148639e-11	0.0007684147718518911	1
1041.1044	2014-03	2014.0	保定市	0.0555555555555555	29.153691022725482	91.4701734043195	18487.166128584224	355.50709419727747	0.001728933236666755	0.00038420738592594557	9.605184648148639e-05	1
1041.1044	2014-02	2014.0	保定市	0.1875	29.153691022725482	91.4701734043195	18487.166128584224	355.50709419727747	0.0015368295437037823	0.00028815553944445916	0.00028815553944445916	1
1041.1044	2014-06	2014.0	保定市	4.545454545454545e-08	29.153691022725482	91.4701734043195	18487.166128584224	355.50709419727747	0.002113140622592701	9.605184648148639e-05	9.605184648148639e-11	1
1021.6305	2015-08	2015.0	保定市	0.3043478260869565	29.368152184180097	105.63506081699792	20835.370518010182	443.4088449786885	0.0022513031864260123	0.00039153098894365425	0.000685179230651395	1
1021.6305	2015-12	2015.0	保定市	0.1071428571428571	29.368152184180097	105.63506081699792	20835.370518010182	443.4088449786885	0.00274071692260558	0.0007830619778873085	0.0002936482417077407	1
1021.6305	2015-11	2015.0	保定市	0.2058823529411764	29.368152184180097	105.63506081699792	20835.370518010182	443.4088449786885	0.0033280134060210613	0.0007830619778873085	0.000685179230651395	1
1021.6305	2015-10	2015.0	保定市	0.2	29.368152184180097	105.63506081699792	20835.370518010182	443.4088449786885	0.002447068680897839	0.0005872964834154814	0.0004894137361795679	1
1021.6305	2015-07	2015.0	保定市	0.1041666666666666	29.368152184180097	105.63506081699792	20835.370518010182	443.4088449786885	0.004698371867323851	0.00039153098894365425	0.0004894137361795679	1
1021.6305	2015-09	2015.0	保定市	0.1851851851851851	29.368152184180097	105.63506081699792	20835.370518010182	443.4088449786885	0.0026428341753696664	0.0002936482417077407	0.0004894137361795679	1
1021.6305	2015-05	2015.0	保定市	0.1153846153846153	29.368152184180097	105.63506081699792	20835.370518010182	443.4088449786885	0.002544951428133753	9.788274723591356e-05	0.0002936482417077407	1
1021.6305	2015-04	2015.0	保定市	0.05	29.368152184180097	105.63506081699792	20835.370518010182	443.4088449786885	0.0019576549447182716	0.000685179230651395	9.788274723591356e-05	1
1021.6305	2015-03	2015.0	保定市	0.1428571428571428	29.368152184180097	105.63506081699792	20835.370518010182	443.4088449786885	0.00137035846130279	0.00019576549447182712	0.00019576549447182712	1
1021.6305	2015-02	2015.0	保定市	3.846153846153846e-08	29.368152184180097	105.63506081699792	20835.370518010182	443.4088449786885	0.002544951428133753	9.788274723591357e-11	9.788274723591357e-11	1
1021.6305	2015-01	2015.0	保定市	0.1578947368421052	29.368152184180097	105.63506081699792	20835.370518010182	443.4088449786885	0.0018597721974823577	0.0004894137361795679	0.0002936482417077407	1
1021.6305	2015-06	2015.0	保定市	0.0526315789473684	29.368152184180097	105.63506081699792	20835.370518010182	443.4088449786885	0.0018597721974823577	0.0004894137361795679	9.788274723591356e-05	1
1002.1566	2016-12	2016.0	保定市	0.2807017543859649	34.696442651777176	107.25868591794935	23958.311505407437	471.9721448723682	0.005687733833215288	0.0006984936286404739	0.0015965568654639404	1
1002.1566	2016-11	2016.0	保定市	0.025	34.696442651777176	107.25868591794935	23958.311505407437	471.9721448723682	0.003991392163659851	0.0016963416695554366	9.978480409149627e-05	1
1002.1566	2016-10	2016.0	保定市	0.16	34.696442651777176	107.25868591794935	23958.311505407437	471.9721448723682	0.0024946201022874068	0.0015965568654639404	0.0003991392163659851	1
1002.1566	2016-09	2016.0	保定市	0.0588235294117647	34.696442651777176	107.25868591794935	23958.311505407437	471.9721448723682	0.0050890250086663095	0.002195265690012918	0.0002993544122744888	1
1002.1566	2016-08	2016.0	保定市	0.1555555555555555	34.696442651777176	107.25868591794935	23958.311505407437	471.9721448723682	0.004490316184117332	0.001796126473646933	0.0006984936286404739	1
1002.1566	2016-07	2016.0	保定市	0.1176470588235294	34.696442651777176	107.25868591794935	23958.311505407437	471.9721448723682	0.0016963416695554366	0.0007982784327319702	0.00019956960818299255	1
1002.1566	2016-06	2016.0	保定市	0.2727272727272727	34.696442651777176	107.25868591794935	23958.311505407437	471.9721448723682	0.003292898535019377	0.0016963416695554366	0.0008980632368234665	1
1002.1566	2016-04	2016.0	保定市	0.1	34.696442651777176	107.25868591794935	23958.311505407437	471.9721448723682	0.0019956960818299256	0.001097632845006459	0.00019956960818299255	1
1002.1566	2016-03	2016.0	保定市	0.1304347826086956	34.696442651777176	107.25868591794935	23958.311505407437	471.9721448723682	0.004590100988208829	0.0011974176490979552	0.0005987088245489776	1
1002.1566	2016-02	2016.0	保定市	0.1052631578947368	34.696442651777176	107.25868591794935	23958.311505407437	471.9721448723682	0.0018959112777384292	0.0006984936286404739	0.00019956960818299255	1
1002.1566	2016-01	2016.0	保定市	0.0294117647058823	34.696442651777176	107.25868591794935	23958.311505407437	471.9721448723682	0.003392683339110873	0.0008980632368234665	9.978480409149627e-05	1
1002.1566	2016-05	2016.0	保定市	0.1739130434782608	34.696442651777176	107.25868591794935	23958.311505407437	471.9721448723682	0.004590100988208829	0.0008980632368234665	0.0007982784327319702	1
982.6827	2017-08	2017.0	保定市	0.1020408163265306	35.47221475378652	112.06058679978797	26296.891153166733	451.7022636096067	0.004986350120949519	0.0007123357315642171	0.0005088112368315836	1
982.6827	2017-12	2017.0	保定市	0.1219512195121951	35.56040473538564	112.06058679978797	26296.891153166733	451.7022636096067	0.0041722521420189855	0.0010176224736631672	0.0005088112368315836	1
982.6827	2017-11	2017.0	保定市	0.1627906976744186	35.64859471698475	112.06058679978797	26296.891153166733	451.7022636096067	0.004375776636751619	0.0013229092157621173	0.0007123357315642171	1
982.6827	2017-10	2017.0	保定市	0.1785714285714285	35.73678469858387	112.06058679978797	26296.891153166733	451.7022636096067	0.0028493429262568684	0.002137007194692651	0.0005088112368315836	1
982.6827	2017-09	2017.0	保定市	0.196078431372549	35.82497468018298	112.06058679978797	26296.891153166733	451.7022636096067	0.0051898746156821525	0.0016281959578610676	0.0010176224736631672	1
982.6827	2017-07	2017.0	保定市	0.2702702702702703	35.9131646617821	112.06058679978797	26296.891153166733	451.7022636096067	0.0037652031525537187	0.0012211469683958006	0.0010176224736631672	1
982.6827	2017-06	2017.0	保定市	0.1698113207547169	36.00135464338121	112.06058679978797	26296.891153166733	451.7022636096067	0.005393399110414786	0.0017299582052273843	0.0009158602262968505	1
982.6827	2017-05	2017.0	保定市	0.1379310344827586	36.08954462498033	112.06058679978797	26296.891153166733	451.7022636096067	0.002951105173623185	0.001831720452593701	0.0004070489894652669	1
982.6827	2017-04	2017.0	保定市	0.3714285714285714	36.17773460657944	112.06058679978797	26296.891153166733	451.7022636096067	0.0035616786578210853	0.001119384721029484	0.0013229092157621173	1
982.6827	2017-03	2017.0	保定市	0.1568627450980392	36.26592458817856	112.06058679978797	26296.891153166733	451.7022636096067	0.0051898746156821525	0.0024422939367916012	0.0008140979789305338	1
982.6827	2017-02	2017.0	保定市	0.1363636363636363	36.35411456977767	112.06058679978797	26296.891153166733	451.7022636096067	0.002238769442058968	0.0014246714631284342	0.00030528674209895015	1
982.6827	2017-01	2017.0	保定市	0.2	36.44230455137679	112.06058679978797	26296.891153166733	451.7022636096067	0.003052867420989502	0.0007123357315642171	0.0006105734841979003	1
963.2088	2018-12	2018.0	保定市	0.3076923076923077	37.26905838069586	105.12777707180416	29729.81559138579	484.8689090049842	0.0013496554433472783	0.0014534750928355306	0.00041527859795300877	1
963.2088	2018-11	2018.0	保定市	0.2727272727272727	37.26905838069586	105.12777707180416	29729.81559138579	484.8689090049842	0.001142016144370774	0.0015572947423237828	0.0003114589484647566	1
963.2088	2018-10	2018.0	保定市	3.333333333333333e-07	37.26905838069586	105.12777707180416	29729.81559138579	484.8689090049842	0.0003114589484647566	0.00041527859795300877	1.0381964948825218e-10	1
963.2088	2018-09	2018.0	保定市	1.4285714285714285e-07	37.26905838069586	105.12777707180416	29729.81559138579	484.8689090049842	0.0007267375464177653	0.0008305571959060175	1.0381964948825218e-10	1
963.2088	2018-08	2018.0	保定市	0.2083333333333333	37.26905838069586	105.12777707180416	29729.81559138579	484.8689090049842	0.0024916715877180526	0.0023878519382298	0.0005190982474412609	1
963.2088	2018-07	2018.0	保定市	0.1538461538461538	37.26905838069586	105.12777707180416	29729.81559138579	484.8689090049842	0.0013496554433472783	0.001142016144370774	0.00020763929897650438	1
963.2088	2018-05	2018.0	保定市	0.2368421052631578	37.26905838069586	105.12777707180416	29729.81559138579	484.8689090049842	0.003945146680553583	0.0009343768453942697	0.0009343768453942697	1
963.2088	2018-04	2018.0	保定市	0.1875	37.26905838069586	105.12777707180416	29729.81559138579	484.8689090049842	0.00332222878362407	0.001764934041300287	0.0006229178969295132	1
963.2088	2018-03	2018.0	保定市	0.2272727272727272	37.26905838069586	105.12777707180416	29729.81559138579	484.8689090049842	0.004568064577483096	0.0014534750928355306	0.0010381964948825218	1
963.2088	2018-02	2018.0	保定市	0.1578947368421052	37.26905838069586	105.12777707180416	29729.81559138579	484.8689090049842	0.0019725733402767916	0.0006229178969295132	0.0003114589484647566	1
963.2088	2018-01	2018.0	保定市	2e-07	37.26905838069586	105.12777707180416	29729.81559138579	484.8689090049842	0.0005190982474412609	0.0008305571959060175	1.0381964948825218e-10	1
963.2088	2018-06	2018.0	保定市	0.3461538461538461	37.26905838069586	105.12777707180416	29729.81559138579	484.8689090049842	0.0026993108866945567	0.0013496554433472783	0.0009343768453942697	1
943.7349	2019-08	2019.0	保定市	0.1578947368421052	39.968851422152554	104.97651406131106	32304.29435215334	505.03589514385874	0.0020132772455485116	0.004556364292557158	0.00031788588087608075	1
943.7349	2019-12	2019.0	保定市	0.1052631578947368	39.968851422152554	104.97651406131106	32304.29435215334	505.03589514385874	0.010066386227742558	0.019073152852564845	0.0010596196029202692	1
943.7349	2019-11	2019.0	保定市	0.0566037735849056	39.968851422152554	104.97651406131106	32304.29435215334	505.03589514385874	0.005615983895477427	0.01483467444088377	0.00031788588087608075	1
943.7349	2019-10	2019.0	保定市	0.1538461538461538	39.968851422152554	104.97651406131106	32304.29435215334	505.03589514385874	0.00137750548379635	0.002225201166132565	0.00021192392058405385	1
943.7349	2019-09	2019.0	保定市	0.15	39.968851422152554	104.97651406131106	32304.29435215334	505.03589514385874	0.0021192392058405384	0.00445040233226513	0.00031788588087608075	1
943.7349	2019-07	2019.0	保定市	0.2	39.968851422152554	104.97651406131106	32304.29435215334	505.03589514385874	0.0010596196029202692	0.003920592530804996	0.00021192392058405385	1
943.7349	2019-03	2019.0	保定市	0.3333333333333333	39.968851422152554	104.97651406131106	32304.29435215334	505.03589514385874	0.0009536576426282423	0.0015894294043804038	0.00031788588087608075	1
943.7349	2019-05	2019.0	保定市	0.5714285714285714	39.968851422152554	104.97651406131106	32304.29435215334	505.03589514385874	0.0007417337220441885	0.001271543523504323	0.0004238478411681077	1
943.7349	2019-04	2019.0	保定市	0.2	39.968851422152554	104.97651406131106	32304.29435215334	505.03589514385874	0.0005298098014601346	0.0009536576426282423	0.00010596196029202692	1
943.7349	2019-02	2019.0	保定市	1.0	39.968851422152554	104.97651406131106	32304.29435215334	505.03589514385874	1.0596196029202692e-10	0.0004238478411681077	1.0596196029202692e-10	1
943.7349	2019-01	2019.0	保定市	0.7142857142857143	39.968851422152554	104.97651406131106	32304.29435215334	505.03589514385874	0.0007417337220441885	0.00010596196029202692	0.0005298098014601346	1
943.7349	2019-06	2019.0	保定市	0.2	39.968851422152554	104.97651406131106	32304.29435215334	505.03589514385874	0.0005298098014601346	0.0015894294043804038	0.00010596196029202692	1
924.261	2020-11	2020.0	保定市	0.2835820895522388	42.78012379620043	24.863106849688563	37746.0262847832	588.7839041136649	0.007249034634156369	0.01720293293777407	0.002055696388790612	1
924.261	2020-01	2020.0	保定市	0.25	42.78012379620043	24.863106849688563	37746.0262847832	588.7839041136649	0.0030294473097966916	0.006058894619593383	0.0007573618274491729	1
924.261	2020-02	2020.0	保定市	1.6666666666666665e-07	42.78012379620043	24.863106849688563	37746.0262847832	588.7839041136649	0.0006491672806707196	0.001190140014562986	1.0819454677845325e-10	1
924.261	2020-03	2020.0	保定市	0.048780487804878	42.78012379620043	24.863106849688563	37746.0262847832	588.7839041136649	0.004435976417916584	0.0068162564470425555	0.00021638909355690654	1
924.261	2020-04	2020.0	保定市	0.048780487804878	42.78012379620043	24.863106849688563	37746.0262847832	588.7839041136649	0.004435976417916584	0.017635711124887883	0.00021638909355690654	1
924.261	2020-05	2020.0	保定市	0.054054054054054	42.78012379620043	24.863106849688563	37746.0262847832	588.7839041136649	0.0040031982308027705	0.022071687542804468	0.00021638909355690654	1
924.261	2020-06	2020.0	保定市	0.0714285714285714	42.78012379620043	24.863106849688563	37746.0262847832	588.7839041136649	0.009088341929390075	0.033648504048098965	0.0006491672806707196	1
924.261	2020-07	2020.0	保定市	0.024390243902439	42.78012379620043	24.863106849688563	37746.0262847832	588.7839041136649	0.004435976417916584	0.029753500364074648	0.00010819454677845327	1
924.261	2020-08	2020.0	保定市	0.0227272727272727	42.78012379620043	24.863106849688563	37746.0262847832	588.7839041136649	0.004760560058251944	0.01817668385878015	0.00010819454677845327	1
924.261	2020-09	2020.0	保定市	0.0845070422535211	42.78012379620043	24.863106849688563	37746.0262847832	588.7839041136649	0.007681812821270182	0.026615858507499503	0.0006491672806707196	1
924.261	2020-12	2020.0	保定市	0.057471264367816	42.78012379620043	24.863106849688563	37746.0262847832	588.7839041136649	0.009412925569725434	0.01893404568622932	0.0005409727338922663	1
247.24844	2014-01	2014.0	保山市	0.25	20.26204088486868	90.92069499002704	19081.374183796674	401.6607748869922	0.0016178059606766378	0.0016178059606766378	0.00040445149016915945	0
247.24844	2014-12	2014.0	保山市	2.5e-07	20.26204088486868	90.92069499002704	19081.374183796674	401.6607748869922	0.0016178059606766378	0.0008089029803383189	4.044514901691594e-10	0
247.24844	2014-11	2014.0	保山市	0.1666666666666666	20.26204088486868	90.92069499002704	19081.374183796674	401.6607748869922	0.0024267089410149566	4.044514901691594e-10	0.00040445149016915945	0
247.24844	2014-10	2014.0	保山市	3.333333333333333e-07	20.26204088486868	90.92069499002704	19081.374183796674	401.6607748869922	0.0012133544705074783	4.044514901691594e-10	4.044514901691594e-10	0
247.24844	2014-08	2014.0	保山市	3.333333333333333e-07	20.26204088486868	90.92069499002704	19081.374183796674	401.6607748869922	0.0012133544705074783	0.00040445149016915945	4.044514901691594e-10	0
247.24844	2014-07	2014.0	保山市	1.0	20.26204088486868	90.92069499002704	19081.374183796674	401.6607748869922	4.044514901691594e-10	4.044514901691594e-10	4.044514901691594e-10	0
247.24844	2014-09	2014.0	保山市	0.1111111111111111	20.26204088486868	90.92069499002704	19081.374183796674	401.6607748869922	0.003640063411522435	4.044514901691594e-10	0.00040445149016915945	0
247.24844	2014-05	2014.0	保山市	1.6666666666666665e-07	20.26204088486868	90.92069499002704	19081.374183796674	401.6607748869922	0.0024267089410149566	4.044514901691594e-10	4.044514901691594e-10	0
247.24844	2014-04	2014.0	保山市	1e-06	20.26204088486868	90.92069499002704	19081.374183796674	401.6607748869922	0.00040445149016915945	0.00040445149016915945	4.044514901691594e-10	0
247.24844	2014-03	2014.0	保山市	3.333333333333333e-07	20.26204088486868	90.92069499002704	19081.374183796674	401.6607748869922	0.0012133544705074783	0.00040445149016915945	4.044514901691594e-10	0
247.24844	2014-02	2014.0	保山市	1e-06	20.26204088486868	90.92069499002704	19081.374183796674	401.6607748869922	0.00040445149016915945	4.044514901691594e-10	4.044514901691594e-10	0
247.24844	2014-06	2014.0	保山市	0.2	20.26204088486868	90.92069499002704	19081.374183796674	401.6607748869922	0.0020222574508457973	0.00040445149016915945	0.00040445149016915945	0
246.56055	2015-08	2015.0	保山市	0.2	22.386310380959156	88.41641535922919	21186.033207664404	436.2822844124901	0.0020278994348447064	0.0008111597739378825	0.00040557988696894126	0
246.56055	2015-12	2015.0	保山市	2e-07	22.386310380959156	88.41641535922919	21186.033207664404	436.2822844124901	0.0020278994348447064	0.00040557988696894126	4.055798869689413e-10	0
246.56055	2015-11	2015.0	保山市	1.4285714285714285e-07	22.386310380959156	88.41641535922919	21186.033207664404	436.2822844124901	0.002839059208782589	4.055798869689413e-10	4.055798869689413e-10	0
246.56055	2015-10	2015.0	保山市	2e-07	22.386310380959156	88.41641535922919	21186.033207664404	436.2822844124901	0.0020278994348447064	0.0008111597739378825	4.055798869689413e-10	0
246.56055	2015-07	2015.0	保山市	1.25e-07	22.386310380959156	88.41641535922919	21186.033207664404	436.2822844124901	0.00324463909575153	0.00040557988696894126	4.055798869689413e-10	0
246.56055	2015-09	2015.0	保山市	1.6666666666666665e-07	22.386310380959156	88.41641535922919	21186.033207664404	436.2822844124901	0.002433479321813648	0.001216739660906824	4.055798869689413e-10	0
246.56055	2015-05	2015.0	保山市	2e-07	22.386310380959156	88.41641535922919	21186.033207664404	436.2822844124901	0.0020278994348447064	0.001216739660906824	4.055798869689413e-10	0
246.56055	2015-04	2015.0	保山市	1.0	22.386310380959156	88.41641535922919	21186.033207664404	436.2822844124901	0.00040557988696894126	0.0008111597739378825	0.00040557988696894126	0
246.56055	2015-03	2015.0	保山市	0.3333333333333333	22.386310380959156	88.41641535922919	21186.033207664404	436.2822844124901	0.001216739660906824	0.00040557988696894126	0.00040557988696894126	0
246.56055	2015-02	2015.0	保山市	1e-06	22.386310380959156	88.41641535922919	21186.033207664404	436.2822844124901	0.00040557988696894126	0.00040557988696894126	4.055798869689413e-10	0
246.56055	2015-01	2015.0	保山市	3.333333333333333e-07	22.386310380959156	88.41641535922919	21186.033207664404	436.2822844124901	0.001216739660906824	4.055798869689413e-10	4.055798869689413e-10	0
246.56055	2015-06	2015.0	保山市	0.25	22.386310380959156	88.41641535922919	21186.033207664404	436.2822844124901	0.001622319547875765	0.0008111597739378825	0.00040557988696894126	0
245.87266	2016-12	2016.0	保山市	0.4	24.947482977570587	85.53207989859466	23388.69234180002	467.6811159077223	0.002033572988554319	0.002847002183976047	0.0008134291954217277	0
245.87266	2016-11	2016.0	保山市	1.25e-07	24.947482977570587	85.53207989859466	23388.69234180002	467.6811159077223	0.0032537167816869108	0.0016268583908434554	4.0671459771086384e-10	0
245.87266	2016-10	2016.0	保山市	1e-06	24.947482977570587	85.53207989859466	23388.69234180002	467.6811159077223	0.00040671459771086384	4.0671459771086384e-10	4.0671459771086384e-10	0
245.87266	2016-09	2016.0	保山市	0.2	24.947482977570587	85.53207989859466	23388.69234180002	467.6811159077223	0.002033572988554319	0.0016268583908434554	0.00040671459771086384	0
245.87266	2016-08	2016.0	保山市	1e-06	24.947482977570587	85.53207989859466	23388.69234180002	467.6811159077223	0.00040671459771086384	0.0008134291954217277	4.0671459771086384e-10	0
245.87266	2016-07	2016.0	保山市	0.1428571428571428	24.947482977570587	85.53207989859466	23388.69234180002	467.6811159077223	0.002847002183976047	4.0671459771086384e-10	0.00040671459771086384	0
245.87266	2016-06	2016.0	保山市	0.75	24.947482977570587	85.53207989859466	23388.69234180002	467.6811159077223	0.0016268583908434554	0.0008134291954217277	0.0012201437931325914	0
245.87266	2016-04	2016.0	保山市	2.5e-07	24.947482977570587	85.53207989859466	23388.69234180002	467.6811159077223	0.0016268583908434554	4.0671459771086384e-10	4.0671459771086384e-10	0
245.87266	2016-03	2016.0	保山市	1.25e-07	24.947482977570587	85.53207989859466	23388.69234180002	467.6811159077223	0.0032537167816869108	0.0008134291954217277	4.0671459771086384e-10	0
245.87266	2016-02	2016.0	保山市	1.0	24.947482977570587	85.53207989859466	23388.69234180002	467.6811159077223	4.0671459771086384e-10	4.0671459771086384e-10	4.0671459771086384e-10	0
245.87266	2016-01	2016.0	保山市	0.5	24.947482977570587	85.53207989859466	23388.69234180002	467.6811159077223	0.002440287586265183	4.0671459771086384e-10	0.0012201437931325914	0
245.87266	2016-05	2016.0	保山市	3.333333333333333e-07	24.947482977570587	85.53207989859466	23388.69234180002	467.6811159077223	0.0012201437931325914	0.0032537167816869108	4.0671459771086384e-10	0
245.18477	2017-08	2017.0	保山市	5e-07	25.40887398135261	92.33852494182246	25415.56720672332	363.4809780395414	0.0008157113510761701	0.0036707010798427654	4.07855675538085e-10	0
245.18477	2017-12	2017.0	保山市	5e-07	25.800272366647597	92.33852494182246	25415.56720672332	363.4809780395414	0.0008157113510761701	0.0012235670266142551	4.07855675538085e-10	0
245.18477	2017-11	2017.0	保山市	0.5	26.191670751942585	92.33852494182246	25415.56720672332	363.4809780395414	0.0008157113510761701	0.0012235670266142551	0.00040785567553808504	0
245.18477	2017-10	2017.0	保山市	0.3333333333333333	26.583069137237572	92.33852494182246	25415.56720672332	363.4809780395414	0.0012235670266142551	0.0008157113510761701	0.00040785567553808504	0
245.18477	2017-09	2017.0	保山市	0.6666666666666666	26.97446752253256	92.33852494182246	25415.56720672332	363.4809780395414	0.0048942681064570205	0.0032628454043046803	0.0032628454043046803	0
245.18477	2017-07	2017.0	保山市	0.2222222222222222	27.365865907827548	92.33852494182246	25415.56720672332	363.4809780395414	0.0036707010798427654	0.0024471340532285103	0.0008157113510761701	0
245.18477	2017-05	2017.0	保山市	2.5e-07	27.75726429312254	92.33852494182246	25415.56720672332	363.4809780395414	0.0016314227021523402	0.00407855675538085	4.07855675538085e-10	0
245.18477	2017-04	2017.0	保山市	0.2857142857142857	28.148662678417526	92.33852494182246	25415.56720672332	363.4809780395414	0.0028549897287665953	0.0048942681064570205	0.0008157113510761701	0
245.18477	2017-03	2017.0	保山市	0.25	28.540061063712518	92.33852494182246	25415.56720672332	363.4809780395414	0.0032628454043046803	0.0008157113510761701	0.0008157113510761701	0
245.18477	2017-02	2017.0	保山市	0.1666666666666666	28.931459449007505	92.33852494182246	25415.56720672332	363.4809780395414	0.0024471340532285103	0.0048942681064570205	0.00040785567553808504	0
245.18477	2017-01	2017.0	保山市	1.4285714285714285e-07	29.322857834302493	92.33852494182246	25415.56720672332	363.4809780395414	0.0028549897287665953	0.00407855675538085	4.07855675538085e-10	0
245.18477	2017-06	2017.0	保山市	0.2857142857142857	29.71425621959748	92.33852494182246	25415.56720672332	363.4809780395414	0.0028549897287665953	0.0012235670266142551	0.0008157113510761701	0
244.49688	2018-11	2018.0	保山市	5e-07	30.190356621319665	96.44294847443453	27057.645888978215	396.32407579188737	0.0008180063483836685	0.0008180063483836685	4.090031741918342e-10	0
244.49688	2018-12	2018.0	保山市	1.0	30.190356621319665	96.44294847443453	27057.645888978215	396.32407579188737	4.090031741918342e-10	0.0008180063483836685	4.090031741918342e-10	0
244.49688	2018-10	2018.0	保山市	1e-06	30.190356621319665	96.44294847443453	27057.645888978215	396.32407579188737	0.00040900317419183426	0.00040900317419183426	4.090031741918342e-10	0
244.49688	2018-09	2018.0	保山市	0.5	30.190356621319665	96.44294847443453	27057.645888978215	396.32407579188737	0.001636012696767337	0.0028630222193428397	0.0008180063483836685	0
244.49688	2018-08	2018.0	保山市	0.1666666666666666	30.190356621319665	96.44294847443453	27057.645888978215	396.32407579188737	0.0024540190451510053	0.004908038090302011	0.00040900317419183426	0
244.49688	2018-07	2018.0	保山市	5e-07	30.190356621319665	96.44294847443453	27057.645888978215	396.32407579188737	0.0008180063483836685	0.003272025393534674	4.090031741918342e-10	0
244.49688	2018-06	2018.0	保山市	1e-06	30.190356621319665	96.44294847443453	27057.645888978215	396.32407579188737	0.00040900317419183426	0.00040900317419183426	4.090031741918342e-10	0
244.49688	2018-05	2018.0	保山市	5e-07	30.190356621319665	96.44294847443453	27057.645888978215	396.32407579188737	0.0008180063483836685	0.007362057135453017	4.090031741918342e-10	0
244.49688	2018-04	2018.0	保山市	0.3333333333333333	30.190356621319665	96.44294847443453	27057.645888978215	396.32407579188737	0.0036810285677265084	0.00858906665802852	0.0012270095225755027	0
244.49688	2018-03	2018.0	保山市	0.4545454545454545	30.190356621319665	96.44294847443453	27057.645888978215	396.32407579188737	0.004499034916110177	0.0020450158709591714	0.0020450158709591714	0
244.49688	2018-02	2018.0	保山市	5e-07	30.190356621319665	96.44294847443453	27057.645888978215	396.32407579188737	0.0008180063483836685	0.0024540190451510053	4.090031741918342e-10	0
244.49688	2018-01	2018.0	保山市	0.5	30.190356621319665	96.44294847443453	27057.645888978215	396.32407579188737	0.0008180063483836685	0.0020450158709591714	0.00040900317419183426	0
243.80899	2019-12	2019.0	保山市	0.1	39.41610192470753	199.25434250804287	27568.79473558379	438.82713266643697	0.004101571480198495	0.004101571480198495	0.0004101571480198495	0
243.80899	2019-11	2019.0	保山市	0.3333333333333333	39.41610192470753	199.25434250804287	27568.79473558379	438.82713266643697	0.0012304714440595484	0.0024609428881190967	0.0004101571480198495	0
243.80899	2019-10	2019.0	保山市	1.0	39.41610192470753	199.25434250804287	27568.79473558379	438.82713266643697	0.0004101571480198495	0.0028711000361389466	0.0004101571480198495	0
243.80899	2019-09	2019.0	保山市	0.6	39.41610192470753	199.25434250804287	27568.79473558379	438.82713266643697	0.0020507857400992474	0.006562514368317592	0.0012304714440595484	0
243.80899	2019-08	2019.0	保山市	0.3333333333333333	39.41610192470753	199.25434250804287	27568.79473558379	438.82713266643697	0.0012304714440595484	0.0020507857400992474	0.0004101571480198495	0
243.80899	2019-04	2019.0	保山市	1e-06	39.41610192470753	199.25434250804287	27568.79473558379	438.82713266643697	0.0004101571480198495	0.0004101571480198495	4.101571480198495e-10	0
243.80899	2019-06	2019.0	保山市	1.0	39.41610192470753	199.25434250804287	27568.79473558379	438.82713266643697	4.101571480198495e-10	0.0012304714440595484	4.101571480198495e-10	0
243.80899	2019-05	2019.0	保山市	1.0	39.41610192470753	199.25434250804287	27568.79473558379	438.82713266643697	4.101571480198495e-10	0.000820314296039699	4.101571480198495e-10	0
243.80899	2019-02	2019.0	保山市	1e-06	39.41610192470753	199.25434250804287	27568.79473558379	438.82713266643697	0.0004101571480198495	4.101571480198495e-10	4.101571480198495e-10	0
243.80899	2019-01	2019.0	保山市	1.0	39.41610192470753	199.25434250804287	27568.79473558379	438.82713266643697	4.101571480198495e-10	4.101571480198495e-10	4.101571480198495e-10	0
243.80899	2019-07	2019.0	保山市	0.5714285714285714	39.41610192470753	199.25434250804287	27568.79473558379	438.82713266643697	0.0028711000361389466	0.000820314296039699	0.001640628592079398	0
243.1211	2020-07	2020.0	保山市	1.25e-07	43.311748754016	194.80003998007575	26959.11625934565	478.97940573648276	0.003290541215879658	0.0024679059119097433	4.1131765198495725e-10	0
243.1211	2020-09	2020.0	保山市	0.1	43.311748754016	194.80003998007575	26959.11625934565	478.97940573648276	0.004113176519849573	0.0028792235638947007	0.00041131765198495725	0
243.1211	2020-08	2020.0	保山市	1e-07	43.311748754016	194.80003998007575	26959.11625934565	478.97940573648276	0.004113176519849573	0.0020565882599247864	4.1131765198495725e-10	0
243.1211	2020-06	2020.0	保山市	1.6666666666666665e-07	43.311748754016	194.80003998007575	26959.11625934565	478.97940573648276	0.0024679059119097433	0.00452449417183453	4.1131765198495725e-10	0
243.1211	2020-11	2020.0	保山市	0.1666666666666666	43.311748754016	194.80003998007575	26959.11625934565	478.97940573648276	0.004935811823819487	0.0037018588678646154	0.0008226353039699145	0
243.1211	2020-04	2020.0	保山市	0.0714285714285714	43.311748754016	194.80003998007575	26959.11625934565	478.97940573648276	0.005758447127789401	0.020154564947262907	0.00041131765198495725	0
243.1211	2020-03	2020.0	保山市	1.0	43.311748754016	194.80003998007575	26959.11625934565	478.97940573648276	0.00041131765198495725	0.004113176519849573	0.00041131765198495725	0
243.1211	2020-02	2020.0	保山市	1e-06	43.311748754016	194.80003998007575	26959.11625934565	478.97940573648276	0.00041131765198495725	0.0024679059119097433	4.1131765198495725e-10	0
243.1211	2020-01	2020.0	保山市	0.2	43.311748754016	194.80003998007575	26959.11625934565	478.97940573648276	0.0020565882599247864	0.005758447127789401	0.00041131765198495725	0
243.1211	2020-05	2020.0	保山市	1.4285714285714285e-07	43.311748754016	194.80003998007575	26959.11625934565	478.97940573648276	0.0028792235638947007	0.007403717735729231	4.1131765198495725e-10	0
243.1211	2020-12	2020.0	保山市	0.2941176470588235	43.311748754016	194.80003998007575	26959.11625934565	478.97940573648276	0.006992400083744273	0.004113176519849573	0.0020565882599247864	0
615.37604	2014-01	2014.0	信阳市	1.6666666666666665e-07	28.55713231863886	151.7121141083101	12518.979451978665	321.0394736850658	0.0009750135868143322	1.6250226446905537e-10	1.6250226446905537e-10	1
615.37604	2014-12	2014.0	信阳市	5e-08	28.55713231863886	151.7121141083101	12518.979451978665	321.0394736850658	0.0032500452893811076	0.00016250226446905538	1.6250226446905537e-10	1
615.37604	2014-11	2014.0	信阳市	5.555555555555557e-08	28.55713231863886	151.7121141083101	12518.979451978665	321.0394736850658	0.0029250407604429966	1.6250226446905537e-10	1.6250226446905537e-10	1
615.37604	2014-10	2014.0	信阳市	1e-07	28.55713231863886	151.7121141083101	12518.979451978665	321.0394736850658	0.0016250226446905538	1.6250226446905537e-10	1.6250226446905537e-10	1
615.37604	2014-08	2014.0	信阳市	5e-08	28.55713231863886	151.7121141083101	12518.979451978665	321.0394736850658	0.0032500452893811076	1.6250226446905537e-10	1.6250226446905537e-10	1
615.37604	2014-07	2014.0	信阳市	6.666666666666668e-08	28.55713231863886	151.7121141083101	12518.979451978665	321.0394736850658	0.0024375339670358307	1.6250226446905537e-10	1.6250226446905537e-10	1
615.37604	2014-09	2014.0	信阳市	5.88235294117647e-08	28.55713231863886	151.7121141083101	12518.979451978665	321.0394736850658	0.0027625384959739413	1.6250226446905537e-10	1.6250226446905537e-10	1
615.37604	2014-05	2014.0	信阳市	0.04	28.55713231863886	151.7121141083101	12518.979451978665	321.0394736850658	0.004062556611726384	0.00016250226446905538	0.00016250226446905538	1
615.37604	2014-04	2014.0	信阳市	7.692307692307692e-08	28.55713231863886	151.7121141083101	12518.979451978665	321.0394736850658	0.0021125294380977197	0.00032500452893811075	1.6250226446905537e-10	1
615.37604	2014-03	2014.0	信阳市	3.846153846153846e-08	28.55713231863886	151.7121141083101	12518.979451978665	321.0394736850658	0.004225058876195439	1.6250226446905537e-10	1.6250226446905537e-10	1
615.37604	2014-02	2014.0	信阳市	0.2	28.55713231863886	151.7121141083101	12518.979451978665	321.0394736850658	0.0008125113223452769	1.6250226446905537e-10	0.00016250226446905538	1
615.37604	2014-06	2014.0	信阳市	0.2777777777777778	28.55713231863886	151.7121141083101	12518.979451978665	321.0394736850658	0.0029250407604429966	0.00016250226446905538	0.0008125113223452769	1
616.72005	2015-08	2015.0	信阳市	3.448275862068965e-08	30.447266956863164	156.4080817544362	14760.716795246077	345.4890107756347	0.004702295636407476	1.6214812539336122e-10	1.6214812539336122e-10	1
616.72005	2015-12	2015.0	信阳市	0.0238095238095238	30.447266956863164	156.4080817544362	14760.716795246077	345.4890107756347	0.0068102212665211714	0.00032429625078672246	0.00016214812539336123	1
616.72005	2015-11	2015.0	信阳市	0.1176470588235294	30.447266956863164	156.4080817544362	14760.716795246077	345.4890107756347	0.0027565181316871407	1.6214812539336122e-10	0.00032429625078672246	1
616.72005	2015-10	2015.0	信阳市	1.25e-07	30.447266956863164	156.4080817544362	14760.716795246077	345.4890107756347	0.0012971850031468898	1.6214812539336122e-10	1.6214812539336122e-10	1
616.72005	2015-07	2015.0	信阳市	0.0434782608695652	30.447266956863164	156.4080817544362	14760.716795246077	345.4890107756347	0.0037294068840473082	0.00016214812539336123	0.00016214812539336123	1
616.72005	2015-09	2015.0	信阳市	0.1153846153846153	30.447266956863164	156.4080817544362	14760.716795246077	345.4890107756347	0.004215851260227391	1.6214812539336122e-10	0.00048644437618008366	1
616.72005	2015-05	2015.0	信阳市	4.7619047619047627e-08	30.447266956863164	156.4080817544362	14760.716795246077	345.4890107756347	0.0034051106332605857	1.6214812539336122e-10	1.6214812539336122e-10	1
616.72005	2015-04	2015.0	信阳市	0.0606060606060606	30.447266956863164	156.4080817544362	14760.716795246077	345.4890107756347	0.00535088813798092	0.00016214812539336123	0.00032429625078672246	1
616.72005	2015-03	2015.0	信阳市	6.25e-08	30.447266956863164	156.4080817544362	14760.716795246077	345.4890107756347	0.0025943700062937797	1.6214812539336122e-10	1.6214812539336122e-10	1
616.72005	2015-02	2015.0	信阳市	6.25e-08	30.447266956863164	156.4080817544362	14760.716795246077	345.4890107756347	0.0025943700062937797	1.6214812539336122e-10	1.6214812539336122e-10	1
616.72005	2015-01	2015.0	信阳市	0.15	30.447266956863164	156.4080817544362	14760.716795246077	345.4890107756347	0.0032429625078672242	0.00016214812539336123	0.00048644437618008366	1
616.72005	2015-06	2015.0	信阳市	0.03125	30.447266956863164	156.4080817544362	14760.716795246077	345.4890107756347	0.005188740012587559	1.6214812539336122e-10	0.00016214812539336123	1
618.06406	2016-12	2016.0	信阳市	0.0465116279069767	32.97070857024109	109.58411010017309	15314.626124677108	364.8650918158871	0.006957207639609395	0.00016179552650254407	0.00032359105300508814	1
618.06406	2016-11	2016.0	信阳市	0.0277777777777777	32.97070857024109	109.58411010017309	15314.626124677108	364.8650918158871	0.005824638954091587	1.6179552650254406e-10	0.00016179552650254407	1
618.06406	2016-10	2016.0	信阳市	0.0294117647058823	32.97070857024109	109.58411010017309	15314.626124677108	364.8650918158871	0.005501047901086498	1.6179552650254406e-10	0.00016179552650254407	1
618.06406	2016-09	2016.0	信阳市	1.9607843137254905e-08	32.97070857024109	109.58411010017309	15314.626124677108	364.8650918158871	0.008251571851629747	1.6179552650254406e-10	1.6179552650254406e-10	1
618.06406	2016-08	2016.0	信阳市	0.1818181818181818	32.97070857024109	109.58411010017309	15314.626124677108	364.8650918158871	0.007119003166111939	0.00016179552650254407	0.0012943642120203526	1
618.06406	2016-07	2016.0	信阳市	0.1052631578947368	32.97070857024109	109.58411010017309	15314.626124677108	364.8650918158871	0.0030741150035483375	1.6179552650254406e-10	0.00032359105300508814	1
618.06406	2016-06	2016.0	信阳市	0.0392156862745098	32.97070857024109	109.58411010017309	15314.626124677108	364.8650918158871	0.008251571851629747	1.6179552650254406e-10	0.00032359105300508814	1
618.06406	2016-04	2016.0	信阳市	5.2631578947368416e-08	32.97070857024109	109.58411010017309	15314.626124677108	364.8650918158871	0.0030741150035483375	1.6179552650254406e-10	1.6179552650254406e-10	1
618.06406	2016-03	2016.0	信阳市	2.7777777777777777e-08	32.97070857024109	109.58411010017309	15314.626124677108	364.8650918158871	0.005824638954091587	0.00016179552650254407	1.6179552650254406e-10	1
618.06406	2016-02	2016.0	信阳市	1e-07	32.97070857024109	109.58411010017309	15314.626124677108	364.8650918158871	0.0016179552650254407	1.6179552650254406e-10	1.6179552650254406e-10	1
618.06406	2016-01	2016.0	信阳市	0.0476190476190476	32.97070857024109	109.58411010017309	15314.626124677108	364.8650918158871	0.0033977060565534255	1.6179552650254406e-10	0.00016179552650254407	1
618.06406	2016-05	2016.0	信阳市	3.846153846153846e-08	32.97070857024109	109.58411010017309	15314.626124677108	364.8650918158871	0.004206683689066146	1.6179552650254406e-10	1.6179552650254406e-10	1
619.4080700000001	2017-08	2017.0	信阳市	0.2413793103448276	33.33382031605159	72.56928376796898	16217.192649750268	395.32904374332736	0.004681889275352838	0.0017758890354786627	0.0011301112043955125	1
619.4080700000001	2017-12	2017.0	信阳市	0.0263157894736842	33.76847288312633	72.56928376796898	16217.192649750268	395.32904374332736	0.006134889395289925	0.000322888915541575	0.0001614444577707875	1
619.4080700000001	2017-11	2017.0	信阳市	0.0232558139534883	34.203125450201064	72.56928376796898	16217.192649750268	395.32904374332736	0.006942111684143863	0.00064577783108315	0.0001614444577707875	1
619.4080700000001	2017-10	2017.0	信阳市	0.21875	34.63777801727579	72.56928376796898	16217.192649750268	395.32904374332736	0.0051662226486652	0.00064577783108315	0.0011301112043955125	1
619.4080700000001	2017-09	2017.0	信阳市	0.064516129032258	35.07243058435053	72.56928376796898	16217.192649750268	395.32904374332736	0.005004778190894413	0.0008072222888539375	0.000322888915541575	1
619.4080700000001	2017-07	2017.0	信阳市	0.03125	35.50708315142527	72.56928376796898	16217.192649750268	395.32904374332736	0.0051662226486652	0.00064577783108315	0.0001614444577707875	1
619.4080700000001	2017-06	2017.0	信阳市	0.0434782608695652	35.94173571850001	72.56928376796898	16217.192649750268	395.32904374332736	0.007426445057456226	0.0001614444577707875	0.000322888915541575	1
619.4080700000001	2017-05	2017.0	信阳市	0.0512820512820512	36.37638828557474	72.56928376796898	16217.192649750268	395.32904374332736	0.006296333853060713	0.0004843333733123625	0.000322888915541575	1
619.4080700000001	2017-04	2017.0	信阳市	3.125e-08	36.81104085264948	72.56928376796898	16217.192649750268	395.32904374332736	0.0051662226486652	0.000322888915541575	1.614444577707875e-10	1
619.4080700000001	2017-03	2017.0	信阳市	0.1739130434782608	37.24569341972422	72.56928376796898	16217.192649750268	395.32904374332736	0.007426445057456226	0.0001614444577707875	0.0012915556621663	1
619.4080700000001	2017-02	2017.0	信阳市	4.545454545454545e-08	37.68034598679895	72.56928376796898	16217.192649750268	395.32904374332736	0.0035517780709573253	0.0001614444577707875	1.614444577707875e-10	1
619.4080700000001	2017-01	2017.0	信阳市	9.09090909090909e-08	38.11499855387368	72.56928376796898	16217.192649750268	395.32904374332736	0.0017758890354786627	1.614444577707875e-10	1.614444577707875e-10	1
620.75208	2018-12	2018.0	信阳市	1.4285714285714285e-07	38.46618604967058	72.4121617119672	17819.013993477074	503.06718263432964	0.0011276643648137272	0.00032218981851820776	1.6109490925910388e-10	1
620.75208	2018-11	2018.0	信阳市	2.5e-07	38.46618604967058	72.4121617119672	17819.013993477074	503.06718263432964	0.0006443796370364155	1.6109490925910388e-10	1.6109490925910388e-10	1
620.75208	2018-10	2018.0	信阳市	3.333333333333333e-07	38.46618604967058	72.4121617119672	17819.013993477074	503.06718263432964	0.00048328472777731167	1.6109490925910388e-10	1.6109490925910388e-10	1
620.75208	2018-09	2018.0	信阳市	3.333333333333333e-07	38.46618604967058	72.4121617119672	17819.013993477074	503.06718263432964	0.00048328472777731167	0.00032218981851820776	1.6109490925910388e-10	1
620.75208	2018-08	2018.0	信阳市	8.333333333333335e-08	38.46618604967058	72.4121617119672	17819.013993477074	503.06718263432964	0.0019331389111092467	0.0024164236388865582	1.6109490925910388e-10	1
620.75208	2018-07	2018.0	信阳市	7.142857142857142e-08	38.46618604967058	72.4121617119672	17819.013993477074	503.06718263432964	0.0022553287296274544	0.0022553287296274544	1.6109490925910388e-10	1
620.75208	2018-05	2018.0	信阳市	1.4285714285714285e-07	38.46618604967058	72.4121617119672	17819.013993477074	503.06718263432964	0.0011276643648137272	0.0009665694555546233	1.6109490925910388e-10	1
620.75208	2018-04	2018.0	信阳市	4.545454545454545e-08	38.46618604967058	72.4121617119672	17819.013993477074	503.06718263432964	0.0035440880037002857	0.00048328472777731167	1.6109490925910388e-10	1
620.75208	2018-03	2018.0	信阳市	0.0952380952380952	38.46618604967058	72.4121617119672	17819.013993477074	503.06718263432964	0.003382993094441182	0.00032218981851820776	0.00032218981851820776	1
620.75208	2018-02	2018.0	信阳市	0.0476190476190476	38.46618604967058	72.4121617119672	17819.013993477074	503.06718263432964	0.003382993094441182	0.00048328472777731167	0.00016109490925910388	1
620.75208	2018-01	2018.0	信阳市	0.0714285714285714	38.46618604967058	72.4121617119672	17819.013993477074	503.06718263432964	0.0022553287296274544	1.6109490925910388e-10	0.00016109490925910388	1
620.75208	2018-06	2018.0	信阳市	0.0833333333333333	38.46618604967058	72.4121617119672	17819.013993477074	503.06718263432964	0.0019331389111092467	0.0020942338203683505	0.00016109490925910388	1
622.09609	2019-08	2019.0	信阳市	0.3846153846153846	44.333987053350555	58.463637024306	19129.29560447808	316.81600827936404	0.0020897093244871545	0.000321493742228793	0.0008037343555719824	1
622.09609	2019-12	2019.0	信阳市	0.0217391304347826	44.333987053350555	58.463637024306	19129.29560447808	316.81600827936404	0.007394356071262239	0.0020897093244871545	0.0001607468711143965	1
622.09609	2019-11	2019.0	信阳市	0.054054054054054	44.333987053350555	58.463637024306	19129.29560447808	316.81600827936404	0.00594763423123267	0.002893443680059137	0.000321493742228793	1
622.09609	2019-10	2019.0	信阳市	0.1176470588235294	44.333987053350555	58.463637024306	19129.29560447808	316.81600827936404	0.0027326968089447404	0.0024112030667159472	0.000321493742228793	1
622.09609	2019-09	2019.0	信阳市	0.1071428571428571	44.333987053350555	58.463637024306	19129.29560447808	316.81600827936404	0.004500912391203101	0.0016074687111439648	0.0004822406133431895	1
622.09609	2019-07	2019.0	信阳市	0.1666666666666666	44.333987053350555	58.463637024306	19129.29560447808	316.81600827936404	0.000964481226686379	0.001285974968915172	0.0001607468711143965	1
622.09609	2019-03	2019.0	信阳市	0.5	44.333987053350555	58.463637024306	19129.29560447808	316.81600827936404	0.000642987484457586	0.0004822406133431895	0.000321493742228793	1
622.09609	2019-05	2019.0	信阳市	0.3333333333333333	44.333987053350555	58.463637024306	19129.29560447808	316.81600827936404	0.0014467218400295685	0.0001607468711143965	0.0004822406133431895	1
622.09609	2019-04	2019.0	信阳市	0.25	44.333987053350555	58.463637024306	19129.29560447808	316.81600827936404	0.001928962453372758	0.0008037343555719824	0.0004822406133431895	1
622.09609	2019-02	2019.0	信阳市	1e-06	44.333987053350555	58.463637024306	19129.29560447808	316.81600827936404	0.0001607468711143965	0.0004822406133431895	1.607468711143965e-10	1
622.09609	2019-01	2019.0	信阳市	2.5e-07	44.333987053350555	58.463637024306	19129.29560447808	316.81600827936404	0.000642987484457586	0.0001607468711143965	1.607468711143965e-10	1
622.09609	2019-06	2019.0	信阳市	0.0416666666666666	44.333987053350555	58.463637024306	19129.29560447808	316.81600827936404	0.003857924906745516	0.0001607468711143965	0.0001607468711143965	1
623.4401	2020-11	2020.0	信阳市	0.0677966101694915	44.992293565973696	39.26600165757704	19464.259677874426	401.7065953890358	0.009463619680543487	0.017483636358970173	0.0006416013342741347	1
623.4401	2020-01	2020.0	信阳市	0.0909090909090909	44.992293565973696	39.26600165757704	19464.259677874426	401.7065953890358	0.003528807338507741	0.0014436030021168032	0.00032080066713706737	1
623.4401	2020-02	2020.0	信阳市	2.5e-07	44.992293565973696	39.26600165757704	19464.259677874426	401.7065953890358	0.0006416013342741347	0.00016040033356853368	1.6040033356853368e-10	1
623.4401	2020-03	2020.0	信阳市	0.1764705882352941	44.992293565973696	39.26600165757704	19464.259677874426	401.7065953890358	0.0027268056706650726	0.00016040033356853368	0.00048120100070560105	1
623.4401	2020-04	2020.0	信阳市	0.027027027027027	44.992293565973696	39.26600165757704	19464.259677874426	401.7065953890358	0.005934812342035746	0.00048120100070560105	0.00016040033356853368	1
623.4401	2020-05	2020.0	信阳市	0.08	44.992293565973696	39.26600165757704	19464.259677874426	401.7065953890358	0.004010008339213342	0.0006416013342741347	0.00032080066713706737	1
623.4401	2020-06	2020.0	信阳市	0.0434782608695652	44.992293565973696	39.26600165757704	19464.259677874426	401.7065953890358	0.0073784153441525495	0.0014436030021168032	0.00032080066713706737	1
623.4401	2020-07	2020.0	信阳市	0.16	44.992293565973696	39.26600165757704	19464.259677874426	401.7065953890358	0.004010008339213342	0.002085204336390938	0.0006416013342741347	1
623.4401	2020-08	2020.0	信阳市	0.1212121212121212	44.992293565973696	39.26600165757704	19464.259677874426	401.7065953890358	0.005293211007761612	0.004010008339213342	0.0006416013342741347	1
623.4401	2020-09	2020.0	信阳市	0.1219512195121951	44.992293565973696	39.26600165757704	19464.259677874426	401.7065953890358	0.006576413676309881	0.008340817345563752	0.0008020016678426684	1
623.4401	2020-12	2020.0	信阳市	0.1129032258064516	44.992293565973696	39.26600165757704	19464.259677874426	401.7065953890358	0.009944820681249088	0.01347362801975683	0.0011228023349797358	1
512.34796	2014-01	2014.0	六安市	7.142857142857142e-08	21.38800357475806	298.5861405596306	18511.36481542739	362.4685067546673	0.0027325179551803036	1.9517985394145027e-10	1.9517985394145027e-10	0
512.34796	2014-12	2014.0	六安市	0.0833333333333333	21.38800357475806	298.5861405596306	18511.36481542739	362.4685067546673	0.0023421582472974035	1.9517985394145027e-10	0.00019517985394145026	0
512.34796	2014-11	2014.0	六安市	7.692307692307692e-08	21.38800357475806	298.5861405596306	18511.36481542739	362.4685067546673	0.0025373381012388533	1.9517985394145027e-10	1.9517985394145027e-10	0
512.34796	2014-10	2014.0	六安市	6.666666666666668e-08	21.38800357475806	298.5861405596306	18511.36481542739	362.4685067546673	0.002927697809121754	1.9517985394145027e-10	1.9517985394145027e-10	0
512.34796	2014-08	2014.0	六安市	0.0952380952380952	21.38800357475806	298.5861405596306	18511.36481542739	362.4685067546673	0.004098776932770456	0.0009758992697072513	0.0003903597078829005	0
512.34796	2014-07	2014.0	六安市	0.0434782608695652	21.38800357475806	298.5861405596306	18511.36481542739	362.4685067546673	0.004489136640653356	0.0003903597078829005	0.00019517985394145026	0
512.34796	2014-09	2014.0	六安市	1e-07	21.38800357475806	298.5861405596306	18511.36481542739	362.4685067546673	0.0019517985394145027	0.00019517985394145026	1.9517985394145027e-10	0
512.34796	2014-05	2014.0	六安市	0.0454545454545454	21.38800357475806	298.5861405596306	18511.36481542739	362.4685067546673	0.004293956786711906	0.00019517985394145026	0.00019517985394145026	0
512.34796	2014-04	2014.0	六安市	0.0555555555555555	21.38800357475806	298.5861405596306	18511.36481542739	362.4685067546673	0.0035132373709461048	1.9517985394145027e-10	0.00019517985394145026	0
512.34796	2014-03	2014.0	六安市	0.0714285714285714	21.38800357475806	298.5861405596306	18511.36481542739	362.4685067546673	0.005465035910360607	1.9517985394145027e-10	0.0003903597078829005	0
512.34796	2014-02	2014.0	六安市	9.09090909090909e-08	21.38800357475806	298.5861405596306	18511.36481542739	362.4685067546673	0.002146978393355953	1.9517985394145027e-10	1.9517985394145027e-10	0
512.34796	2014-06	2014.0	六安市	7.692307692307692e-08	21.38800357475806	298.5861405596306	18511.36481542739	362.4685067546673	0.0025373381012388533	0.00019517985394145026	1.9517985394145027e-10	0
500.18495	2015-08	2015.0	六安市	0.0769230769230769	20.322252798689764	310.4051811235024	20659.25814041386	387.4766723788871	0.0025990386156160834	0.0007997041894203334	0.00019992604735508335	0
500.18495	2015-12	2015.0	六安市	5e-07	20.322252798689764	310.4051811235024	20659.25814041386	387.4766723788871	0.0003998520947101667	1.9992604735508333e-10	1.9992604735508333e-10	0
500.18495	2015-11	2015.0	六安市	5.2631578947368416e-08	20.322252798689764	310.4051811235024	20659.25814041386	387.4766723788871	0.0037985948997465834	0.0007997041894203334	1.9992604735508333e-10	0
500.18495	2015-10	2015.0	六安市	0.0833333333333333	20.322252798689764	310.4051811235024	20659.25814041386	387.4766723788871	0.002399112568261	0.00059977814206525	0.00019992604735508335	0
500.18495	2015-07	2015.0	六安市	5.555555555555557e-08	20.322252798689764	310.4051811235024	20659.25814041386	387.4766723788871	0.0035986688523915	0.0009996302367754168	1.9992604735508333e-10	0
500.18495	2015-09	2015.0	六安市	0.125	20.322252798689764	310.4051811235024	20659.25814041386	387.4766723788871	0.0015994083788406668	0.00019992604735508335	0.00019992604735508335	0
500.18495	2015-05	2015.0	六安市	6.25e-08	20.322252798689764	310.4051811235024	20659.25814041386	387.4766723788871	0.0031988167576813336	0.00019992604735508335	1.9992604735508333e-10	0
500.18495	2015-04	2015.0	六安市	0.0476190476190476	20.322252798689764	310.4051811235024	20659.25814041386	387.4766723788871	0.00419844699445675	0.0009996302367754168	0.00019992604735508335	0
500.18495	2015-03	2015.0	六安市	5.88235294117647e-08	20.322252798689764	310.4051811235024	20659.25814041386	387.4766723788871	0.003398742805036417	0.0007997041894203334	1.9992604735508333e-10	0
500.18495	2015-02	2015.0	六安市	1.4285714285714285e-07	20.322252798689764	310.4051811235024	20659.25814041386	387.4766723788871	0.0013994823314855834	0.00019992604735508335	1.9992604735508333e-10	0
500.18495	2015-01	2015.0	六安市	6.25e-08	20.322252798689764	310.4051811235024	20659.25814041386	387.4766723788871	0.0031988167576813336	0.0015994083788406668	1.9992604735508333e-10	0
500.18495	2015-06	2015.0	六安市	8.333333333333335e-08	20.322252798689764	310.4051811235024	20659.25814041386	387.4766723788871	0.002399112568261	0.00059977814206525	1.9992604735508333e-10	0
488.02194	2016-12	2016.0	六安市	5.2631578947368416e-08	22.70690739846655	127.18690475268387	20134.60706295295	358.9182896162414	0.0038932675854696204	0.0008196352811514991	2.0490882028787476e-10	0
488.02194	2016-11	2016.0	六安市	8.333333333333335e-08	22.70690739846655	127.18690475268387	20134.60706295295	358.9182896162414	0.002458905843454497	0.0014343617420151233	2.0490882028787476e-10	0
488.02194	2016-10	2016.0	六安市	0.1052631578947368	22.70690739846655	127.18690475268387	20134.60706295295	358.9182896162414	0.0038932675854696204	0.0006147264608636243	0.00040981764057574955	0
488.02194	2016-09	2016.0	六安市	4.166666666666666e-08	22.70690739846655	127.18690475268387	20134.60706295295	358.9182896162414	0.004917811686908994	0.0008196352811514991	2.0490882028787476e-10	0
488.02194	2016-08	2016.0	六安市	9.09090909090909e-08	22.70690739846655	127.18690475268387	20134.60706295295	358.9182896162414	0.0022539970231666225	0.0008196352811514991	2.0490882028787476e-10	0
488.02194	2016-07	2016.0	六安市	7.142857142857142e-08	22.70690739846655	127.18690475268387	20134.60706295295	358.9182896162414	0.0028687234840302465	0.0008196352811514991	2.0490882028787476e-10	0
488.02194	2016-06	2016.0	六安市	6.25e-08	22.70690739846655	127.18690475268387	20134.60706295295	358.9182896162414	0.0032785411246059964	0.0006147264608636243	2.0490882028787476e-10	0
488.02194	2016-04	2016.0	六安市	0.05	22.70690739846655	127.18690475268387	20134.60706295295	358.9182896162414	0.0040981764057574956	0.00020490882028787477	0.00020490882028787477	0
488.02194	2016-03	2016.0	六安市	7.142857142857142e-08	22.70690739846655	127.18690475268387	20134.60706295295	358.9182896162414	0.0028687234840302465	0.0006147264608636243	2.0490882028787476e-10	0
488.02194	2016-02	2016.0	六安市	2.5e-07	22.70690739846655	127.18690475268387	20134.60706295295	358.9182896162414	0.0008196352811514991	0.0006147264608636243	2.0490882028787476e-10	0
488.02194	2016-01	2016.0	六安市	3.846153846153846e-08	22.70690739846655	127.18690475268387	20134.60706295295	358.9182896162414	0.005327629327484744	0.00040981764057574955	2.0490882028787476e-10	0
488.02194	2016-05	2016.0	六安市	1.1111111111111115e-07	22.70690739846655	127.18690475268387	20134.60706295295	358.9182896162414	0.0018441793825908729	0.0018441793825908729	2.0490882028787476e-10	0
475.85893	2017-08	2017.0	六安市	5.88235294117647e-08	23.57811993373104	103.39198636032742	23701.457068379492	258.52199516356666	0.003572487333588549	0.0014710241961835202	2.101463137405029e-10	0
475.85893	2017-12	2017.0	六安市	1e-07	23.868941255665508	103.39198636032742	23701.457068379492	258.52199516356666	0.002101463137405029	0.0031521947061075436	2.101463137405029e-10	0
475.85893	2017-11	2017.0	六安市	0.0714285714285714	24.159762577599984	103.39198636032742	23701.457068379492	258.52199516356666	0.0029420483923670404	0.0012608778824430174	0.0002101463137405029	0
475.85893	2017-10	2017.0	六安市	0.1111111111111111	24.450583899534454	103.39198636032742	23701.457068379492	258.52199516356666	0.001891316823664526	0.0012608778824430174	0.0002101463137405029	0
475.85893	2017-09	2017.0	六安市	1e-07	24.741405221468924	103.39198636032742	23701.457068379492	258.52199516356666	0.002101463137405029	0.0002101463137405029	2.101463137405029e-10	0
475.85893	2017-07	2017.0	六安市	0.0588235294117647	25.032226543403393	103.39198636032742	23701.457068379492	258.52199516356666	0.003572487333588549	0.001891316823664526	0.0002101463137405029	0
475.85893	2017-05	2017.0	六安市	7.142857142857142e-08	25.32304786533787	103.39198636032742	23701.457068379492	258.52199516356666	0.0029420483923670404	0.0012608778824430174	2.101463137405029e-10	0
475.85893	2017-04	2017.0	六安市	0.0416666666666666	25.61386918727234	103.39198636032742	23701.457068379492	258.52199516356666	0.00504351152977207	0.0002101463137405029	0.0002101463137405029	0
475.85893	2017-03	2017.0	六安市	5e-08	25.904690509206812	103.39198636032742	23701.457068379492	258.52199516356666	0.004202926274810058	0.0006304389412215087	2.101463137405029e-10	0
475.85893	2017-02	2017.0	六安市	6.25e-08	26.19551183114128	103.39198636032742	23701.457068379492	258.52199516356666	0.0033623410198480464	0.0010507315687025144	2.101463137405029e-10	0
475.85893	2017-01	2017.0	六安市	7.142857142857142e-08	26.486333153075755	103.39198636032742	23701.457068379492	258.52199516356666	0.0029420483923670404	0.0006304389412215087	2.101463137405029e-10	0
475.85893	2017-06	2017.0	六安市	6.666666666666668e-08	26.777154475010224	103.39198636032742	23701.457068379492	258.52199516356666	0.0031521947061075436	0.001891316823664526	2.101463137405029e-10	0
463.69592	2018-11	2018.0	六安市	2.5e-07	27.77798433076573	92.32343471989142	26399.671577873705	277.6388457332124	0.0008626342884362666	0.0015096100047634665	2.1565857210906662e-10	0
463.69592	2018-12	2018.0	六安市	0.0833333333333333	27.77798433076573	92.32343471989142	26399.671577873705	277.6388457332124	0.0025879028653087994	0.00021565857210906664	0.00021565857210906664	0
463.69592	2018-10	2018.0	六安市	5e-07	27.77798433076573	92.32343471989142	26399.671577873705	277.6388457332124	0.0004313171442181333	0.00021565857210906664	2.1565857210906662e-10	0
463.69592	2018-09	2018.0	六安市	3.333333333333333e-07	27.77798433076573	92.32343471989142	26399.671577873705	277.6388457332124	0.0006469757163271999	0.0015096100047634665	2.1565857210906662e-10	0
463.69592	2018-08	2018.0	六安市	8.333333333333335e-08	27.77798433076573	92.32343471989142	26399.671577873705	277.6388457332124	0.0025879028653087994	0.0006469757163271999	2.1565857210906662e-10	0
463.69592	2018-07	2018.0	六安市	7.142857142857142e-08	27.77798433076573	92.32343471989142	26399.671577873705	277.6388457332124	0.003019220009526933	0.0028035614374178662	2.1565857210906662e-10	0
463.69592	2018-06	2018.0	六安市	0.2222222222222222	27.77798433076573	92.32343471989142	26399.671577873705	277.6388457332124	0.0019409271489815997	0.0032348785816359994	0.0004313171442181333	0
463.69592	2018-05	2018.0	六安市	1.25e-07	27.77798433076573	92.32343471989142	26399.671577873705	277.6388457332124	0.001725268576872533	0.0028035614374178662	2.1565857210906662e-10	0
463.69592	2018-04	2018.0	六安市	3.703703703703704e-08	27.77798433076573	92.32343471989142	26399.671577873705	277.6388457332124	0.005822781446944799	0.002372244293199733	2.1565857210906662e-10	0
463.69592	2018-03	2018.0	六安市	0.0294117647058823	27.77798433076573	92.32343471989142	26399.671577873705	277.6388457332124	0.007332391451708266	0.0043131714421813325	0.00021565857210906664	0
463.69592	2018-02	2018.0	六安市	0.1666666666666666	27.77798433076573	92.32343471989142	26399.671577873705	277.6388457332124	0.0012939514326543997	0.0010782928605453331	0.00021565857210906664	0
463.69592	2018-01	2018.0	六安市	8.333333333333335e-08	27.77798433076573	92.32343471989142	26399.671577873705	277.6388457332124	0.0025879028653087994	0.0008626342884362666	2.1565857210906662e-10	0
451.53291	2019-12	2019.0	六安市	0.0606060606060606	35.87778352634363	80.90218717390943	27946.888743945598	296.61182393106185	0.007308437384995924	0.006644033986359931	0.0004429355990906621	0
451.53291	2019-11	2019.0	六安市	6.25e-08	35.87778352634363	80.90218717390943	27946.888743945598	296.61182393106185	0.003543484792725297	0.005979630587723938	2.2146779954533103e-10	0
451.53291	2019-10	2019.0	六安市	7.142857142857142e-08	35.87778352634363	80.90218717390943	27946.888743945598	296.61182393106185	0.0031005491936346346	0.0011073389977266552	2.2146779954533103e-10	0
451.53291	2019-09	2019.0	六安市	9.09090909090909e-08	35.87778352634363	80.90218717390943	27946.888743945598	296.61182393106185	0.0024361457949986414	0.0019932101959079795	2.2146779954533103e-10	0
451.53291	2019-08	2019.0	六安市	0.25	35.87778352634363	80.90218717390943	27946.888743945598	296.61182393106185	0.0026576135945439723	0.0033220169931799655	0.0006644033986359931	0
451.53291	2019-04	2019.0	六安市	2.5e-07	35.87778352634363	80.90218717390943	27946.888743945598	296.61182393106185	0.0008858711981813242	2.2146779954533103e-10	2.2146779954533103e-10	0
451.53291	2019-06	2019.0	六安市	5e-07	35.87778352634363	80.90218717390943	27946.888743945598	296.61182393106185	0.0004429355990906621	0.0015502745968173173	2.2146779954533103e-10	0
451.53291	2019-05	2019.0	六安市	0.25	35.87778352634363	80.90218717390943	27946.888743945598	296.61182393106185	0.0008858711981813242	2.2146779954533103e-10	0.00022146779954533105	0
451.53291	2019-03	2019.0	六安市	2.5e-07	35.87778352634363	80.90218717390943	27946.888743945598	296.61182393106185	0.0008858711981813242	0.0011073389977266552	2.2146779954533103e-10	0
451.53291	2019-01	2019.0	六安市	5e-07	35.87778352634363	80.90218717390943	27946.888743945598	296.61182393106185	0.0004429355990906621	2.2146779954533103e-10	2.2146779954533103e-10	0
451.53291	2019-07	2019.0	六安市	0.1428571428571428	35.87778352634363	80.90218717390943	27946.888743945598	296.61182393106185	0.0015502745968173173	0.0011073389977266552	0.00022146779954533105	0
439.3699	2020-07	2020.0	六安市	0.0476190476190476	38.008976035909605	39.82976530709091	30243.42359365082	389.14818698322307	0.004779571836850909	0.0022759865889766234	0.00022759865889766234	0
439.3699	2020-09	2020.0	六安市	0.0952380952380952	38.008976035909605	39.82976530709091	30243.42359365082	389.14818698322307	0.004779571836850909	0.008193551720315844	0.0004551973177953247	0
439.3699	2020-08	2020.0	六安市	4.7619047619047627e-08	38.008976035909605	39.82976530709091	30243.42359365082	389.14818698322307	0.004779571836850909	0.004096775860157922	2.2759865889766233e-10	0
439.3699	2020-06	2020.0	六安市	0.0588235294117647	38.008976035909605	39.82976530709091	30243.42359365082	389.14818698322307	0.0038691772012602594	0.0036415785423625975	0.00022759865889766234	0
439.3699	2020-11	2020.0	六安市	4.347826086956521e-08	38.008976035909605	39.82976530709091	30243.42359365082	389.14818698322307	0.0052347691546462335	0.006600361108032207	2.2759865889766233e-10	0
439.3699	2020-04	2020.0	六安市	0.12	38.008976035909605	39.82976530709091	30243.42359365082	389.14818698322307	0.005689966472441558	0.003413979883464935	0.0006827959766929869	0
439.3699	2020-03	2020.0	六安市	9.09090909090909e-08	38.008976035909605	39.82976530709091	30243.42359365082	389.14818698322307	0.0025035852478742858	0.0006827959766929869	2.2759865889766233e-10	0
439.3699	2020-02	2020.0	六安市	2.5e-07	38.008976035909605	39.82976530709091	30243.42359365082	389.14818698322307	0.0009103946355906494	2.2759865889766233e-10	2.2759865889766233e-10	0
439.3699	2020-01	2020.0	六安市	7.692307692307692e-08	38.008976035909605	39.82976530709091	30243.42359365082	389.14818698322307	0.00295878256566961	0.0025035852478742858	2.2759865889766233e-10	0
439.3699	2020-05	2020.0	六安市	5.555555555555557e-08	38.008976035909605	39.82976530709091	30243.42359365082	389.14818698322307	0.004096775860157922	0.0025035852478742858	2.2759865889766233e-10	0
439.3699	2020-12	2020.0	六安市	3.448275862068965e-08	38.008976035909605	39.82976530709091	30243.42359365082	389.14818698322307	0.006600361108032207	0.014111116851655064	2.2759865889766233e-10	0
292.26408	2014-01	2014.0	六盘水市	2e-07	35.67766521291293	126.83734518453312	44049.682738980446	463.8270977398249	0.0017107815643988822	3.421563128797764e-10	3.421563128797764e-10	0
292.26408	2014-12	2014.0	六盘水市	1e-06	35.67766521291293	126.83734518453312	44049.682738980446	463.8270977398249	0.00034215631287977643	3.421563128797764e-10	3.421563128797764e-10	0
292.26408	2014-11	2014.0	六盘水市	0.2	35.67766521291293	126.83734518453312	44049.682738980446	463.8270977398249	0.0017107815643988822	0.0006843126257595529	0.00034215631287977643	0
292.26408	2014-10	2014.0	六盘水市	3.333333333333333e-07	35.67766521291293	126.83734518453312	44049.682738980446	463.8270977398249	0.0010264689386393292	3.421563128797764e-10	3.421563128797764e-10	0
292.26408	2014-08	2014.0	六盘水市	2.5e-07	35.67766521291293	126.83734518453312	44049.682738980446	463.8270977398249	0.0013686252515191057	3.421563128797764e-10	3.421563128797764e-10	0
292.26408	2014-07	2014.0	六盘水市	0.1666666666666666	35.67766521291293	126.83734518453312	44049.682738980446	463.8270977398249	0.0020529378772786585	3.421563128797764e-10	0.00034215631287977643	0
292.26408	2014-09	2014.0	六盘水市	3.333333333333333e-07	35.67766521291293	126.83734518453312	44049.682738980446	463.8270977398249	0.0010264689386393292	0.00034215631287977643	3.421563128797764e-10	0
292.26408	2014-05	2014.0	六盘水市	0.3333333333333333	35.67766521291293	126.83734518453312	44049.682738980446	463.8270977398249	0.0010264689386393292	0.00034215631287977643	0.00034215631287977643	0
292.26408	2014-04	2014.0	六盘水市	3.333333333333333e-07	35.67766521291293	126.83734518453312	44049.682738980446	463.8270977398249	0.0010264689386393292	3.421563128797764e-10	3.421563128797764e-10	0
292.26408	2014-03	2014.0	六盘水市	2.5e-07	35.67766521291293	126.83734518453312	44049.682738980446	463.8270977398249	0.0013686252515191057	3.421563128797764e-10	3.421563128797764e-10	0
292.26408	2014-02	2014.0	六盘水市	5e-07	35.67766521291293	126.83734518453312	44049.682738980446	463.8270977398249	0.0006843126257595529	0.00034215631287977643	3.421563128797764e-10	0
292.26408	2014-06	2014.0	六盘水市	0.25	35.67766521291293	126.83734518453312	44049.682738980446	463.8270977398249	0.0013686252515191057	0.00034215631287977643	0.00034215631287977643	0
294.0801	2015-08	2015.0	六盘水市	2.5e-07	40.84193388127928	126.30028349419085	44295.44875698832	478.6110994929612	0.0013601736397668525	0.0010201302298251393	3.400434099417131e-10	0
294.0801	2015-12	2015.0	六盘水市	1.4285714285714285e-07	40.84193388127928	126.54647492298865	44295.44875698832	478.6110994929612	0.002380303869591992	0.0020402604596502787	3.400434099417131e-10	0
294.0801	2015-11	2015.0	六盘水市	0.3333333333333333	40.84193388127928	126.79266635178647	44295.44875698832	478.6110994929612	0.0010201302298251393	0.0017002170497085656	0.0003400434099417131	0
294.0801	2015-10	2015.0	六盘水市	1.0	40.84193388127928	127.03885778058427	44295.44875698832	478.6110994929612	3.400434099417131e-10	3.400434099417131e-10	3.400434099417131e-10	0
294.0801	2015-07	2015.0	六盘水市	1e-06	40.84193388127928	127.28504920938205	44295.44875698832	478.6110994929612	0.0003400434099417131	0.0010201302298251393	3.400434099417131e-10	0
294.0801	2015-09	2015.0	六盘水市	1e-06	40.84193388127928	127.53124063817987	44295.44875698832	478.6110994929612	0.0003400434099417131	3.400434099417131e-10	3.400434099417131e-10	0
294.0801	2015-05	2015.0	六盘水市	1.0	40.84193388127928	127.77743206697765	44295.44875698832	478.6110994929612	3.400434099417131e-10	3.400434099417131e-10	3.400434099417131e-10	0
294.0801	2015-04	2015.0	六盘水市	2.5e-07	40.84193388127928	128.02362349577547	44295.44875698832	478.6110994929612	0.0013601736397668525	0.0003400434099417131	3.400434099417131e-10	0
294.0801	2015-03	2015.0	六盘水市	3.333333333333333e-07	40.84193388127928	128.26981492457327	44295.44875698832	478.6110994929612	0.0010201302298251393	0.0003400434099417131	3.400434099417131e-10	0
294.0801	2015-02	2015.0	六盘水市	0.125	40.84193388127928	128.51600635337107	44295.44875698832	478.6110994929612	0.002720347279533705	0.0003400434099417131	0.0003400434099417131	0
294.0801	2015-01	2015.0	六盘水市	5e-07	40.84193388127928	128.76219778216887	44295.44875698832	478.6110994929612	0.0006800868198834262	0.0003400434099417131	3.400434099417131e-10	0
294.0801	2015-06	2015.0	六盘水市	2.5e-07	40.84193388127928	129.00838921096667	44295.44875698832	478.6110994929612	0.0013601736397668525	0.0010201302298251393	3.400434099417131e-10	0
295.89612	2016-12	2016.0	六盘水市	0.1428571428571428	44.39733782247635	128.46129918837732	45179.94355586684	567.8682099650377	0.0023656950959681394	0.0016897822114058138	0.00033795644228116274	0
295.89612	2016-11	2016.0	六盘水市	3.333333333333333e-07	44.39733782247635	128.7059796525889	45179.94355586684	567.8682099650377	0.0010138693268434882	0.0006759128845623255	3.3795644228116276e-10	0
295.89612	2016-10	2016.0	六盘水市	3.333333333333333e-07	44.39733782247635	128.95066011680046	45179.94355586684	567.8682099650377	0.0010138693268434882	0.00033795644228116274	3.3795644228116276e-10	0
295.89612	2016-09	2016.0	六盘水市	2.5e-07	44.39733782247635	129.19534058101203	45179.94355586684	567.8682099650377	0.001351825769124651	0.001351825769124651	3.3795644228116276e-10	0
295.89612	2016-08	2016.0	六盘水市	5e-07	44.39733782247635	129.44002104522357	45179.94355586684	567.8682099650377	0.0006759128845623255	0.0006759128845623255	3.3795644228116276e-10	0
295.89612	2016-07	2016.0	六盘水市	5e-07	44.39733782247635	129.68470150943514	45179.94355586684	567.8682099650377	0.0006759128845623255	0.0016897822114058138	3.3795644228116276e-10	0
295.89612	2016-06	2016.0	六盘水市	0.1666666666666666	44.39733782247635	129.92938197364668	45179.94355586684	567.8682099650377	0.0020277386536869764	0.0006759128845623255	0.00033795644228116274	0
295.89612	2016-04	2016.0	六盘水市	0.6666666666666666	44.39733782247635	130.17406243785825	45179.94355586684	567.8682099650377	0.0020277386536869764	0.00033795644228116274	0.001351825769124651	0
295.89612	2016-03	2016.0	六盘水市	0.1111111111111111	44.39733782247635	130.41874290206982	45179.94355586684	567.8682099650377	0.003041607980530465	0.0010138693268434882	0.00033795644228116274	0
295.89612	2016-02	2016.0	六盘水市	1.0	44.39733782247635	130.6634233662814	45179.94355586684	567.8682099650377	3.3795644228116276e-10	0.00033795644228116274	3.3795644228116276e-10	0
[truncated: 18,148 more rows]
