# Supplementary material for: Effectiveness of roadside alcohol testing in reducing fatal accidents and fatal drinking-driving accidents: A multi-city study in China
Source: PLoS One. 2026 Jan 23;21(1):e0338886. doi: 10.1371/journal.pone.0338886 (PMC12829829; doi:10.1371/journal.pone.0338886)
Supplement: S1 File — (ZIP) [file pone.0338886.s001.zip › supple_df_ENG.csv]

population_10,000	year_month	occur_year	city	percentage_alcohol_mortality	gdp(100,000,000)_per_100k	passenger_volume(10,000)_per_100k	fiscal_income(10,000)_per_100k	hospital_beds_per_100k	mortality_rate	roadside_check_rate	alcohol_mortality_rate	city_size
249.458	2014-01	2014.0	Sanming	0.3333333333333333	64.98915248258224	113.5662115466331	36447.41800222884	498.07983708680416	0.0012026072525234	0.0036078217575704	0.0004008690841744	0
249.458	2014-12	2014.0	Sanming	0.1333333333333333	64.98915248258224	113.5662115466331	36447.41800222884	498.07983708680416	0.0060130362626173	0.0072156435151408	0.0008017381683489	0
249.458	2014-11	2014.0	Sanming	8.333333333333335e-08	64.98915248258224	113.5662115466331	36447.41800222884	498.07983708680416	0.0048104290100938	0.0092199889360132	4.008690841744903e-10	0
249.458	2014-10	2014.0	Sanming	2e-07	64.98915248258224	113.5662115466331	36447.41800222884	498.07983708680416	0.0020043454208724	0.0064139053467918	4.008690841744903e-10	0
249.458	2014-08	2014.0	Sanming	1.25e-07	64.98915248258224	113.5662115466331	36447.41800222884	498.07983708680416	0.0032069526733959	0.0044095599259193	4.008690841744903e-10	0
249.458	2014-07	2014.0	Sanming	0.0526315789473684	64.98915248258224	113.5662115466331	36447.41800222884	498.07983708680416	0.0076165125993153	0.0060130362626173	0.0004008690841744	0
249.458	2014-09	2014.0	Sanming	1e-07	64.98915248258224	113.5662115466331	36447.41800222884	498.07983708680416	0.0040086908417449	0.0064139053467918	4.008690841744903e-10	0
249.458	2014-05	2014.0	Sanming	7.142857142857142e-08	64.98915248258224	113.5662115466331	36447.41800222884	498.07983708680416	0.0056121671784428	0.0052112980942683	4.008690841744903e-10	0
249.458	2014-04	2014.0	Sanming	0.0769230769230769	64.98915248258224	113.5662115466331	36447.41800222884	498.07983708680416	0.0052112980942683	0.0076165125993153	0.0004008690841744	0
249.458	2014-03	2014.0	Sanming	9.09090909090909e-08	64.98915248258224	113.5662115466331	36447.41800222884	498.07983708680416	0.0044095599259193	0.0044095599259193	4.008690841744903e-10	0
249.458	2014-02	2014.0	Sanming	3.333333333333333e-07	64.98915248258224	113.5662115466331	36447.41800222884	498.07983708680416	0.0012026072525234	0.0016034763366979	4.008690841744903e-10	0
249.458	2014-06	2014.0	Sanming	2e-07	64.98915248258224	113.5662115466331	36447.41800222884	498.07983708680416	0.0020043454208724	0.0084182507676642	4.008690841744903e-10	0
249.3225	2015-08	2015.0	Sanming	0.1666666666666666	68.70811098075785	91.04673665633868	37574.66734851448	503.40422545097215	0.0024065216737358	0.0012032608368679	0.0004010869456226	0
249.3225	2015-12	2015.0	Sanming	0.1111111111111111	68.70811098075785	91.04673665633868	37574.66734851448	503.40422545097215	0.0036097825106037	0.0104282605861885	0.0004010869456226	0
249.3225	2015-11	2015.0	Sanming	0.4285714285714285	68.70811098075785	91.04673665633868	37574.66734851448	503.40422545097215	0.0028076086193584	0.0096260866949432	0.0012032608368679	0
249.3225	2015-10	2015.0	Sanming	2.5e-07	68.70811098075785	91.04673665633868	37574.66734851448	503.40422545097215	0.0016043477824905	0.0040108694562263	4.0108694562263735e-10	0
249.3225	2015-07	2015.0	Sanming	2e-07	68.70811098075785	91.04673665633868	37574.66734851448	503.40422545097215	0.0020054347281131	0.0052141302930942	4.0108694562263735e-10	0
249.3225	2015-09	2015.0	Sanming	3.333333333333333e-07	68.70811098075785	91.04673665633868	37574.66734851448	503.40422545097215	0.0012032608368679	0.0036097825106037	4.0108694562263735e-10	0
249.3225	2015-05	2015.0	Sanming	0.1666666666666666	68.70811098075785	91.04673665633868	37574.66734851448	503.40422545097215	0.0048130433474716	0.004411956401849	0.0008021738912452	0
249.3225	2015-04	2015.0	Sanming	1.25e-07	68.70811098075785	91.04673665633868	37574.66734851448	503.40422545097215	0.003208695564981	0.0020054347281131	4.0108694562263735e-10	0
249.3225	2015-03	2015.0	Sanming	0.125	68.70811098075785	91.04673665633868	37574.66734851448	503.40422545097215	0.003208695564981	0.0036097825106037	0.0004010869456226	0
249.3225	2015-02	2015.0	Sanming	1e-06	68.70811098075785	91.04673665633868	37574.66734851448	503.40422545097215	0.0004010869456226	0.0036097825106037	4.0108694562263735e-10	0
249.3225	2015-01	2015.0	Sanming	0.0833333333333333	68.70811098075785	91.04673665633868	37574.66734851448	503.40422545097215	0.0048130433474716	0.0068184780755848	0.0004010869456226	0
249.3225	2015-06	2015.0	Sanming	0.2	68.70811098075785	91.04673665633868	37574.66734851448	503.40422545097215	0.0020054347281131	0.0060163041843395	0.0004010869456226	0
249.187	2016-12	2016.0	Sanming	0.1851851851851851	74.67563315903317	94.02577180992589	38002.70479599658	509.33636184873205	0.0108352361880836	0.0132430664521022	0.0020065252200154	0
249.187	2016-11	2016.0	Sanming	1e-07	74.67563315903317	94.02577180992589	38002.70479599658	509.33636184873205	0.0040130504400309	0.0128417614080991	4.0130504400309804e-10	0
249.187	2016-10	2016.0	Sanming	0.0666666666666666	74.67563315903317	94.02577180992589	38002.70479599658	509.33636184873205	0.0060195756600464	0.0080261008800619	0.000401305044003	0
249.187	2016-09	2016.0	Sanming	1e-07	74.67563315903317	94.02577180992589	38002.70479599658	509.33636184873205	0.0040130504400309	0.0112365412320867	4.0130504400309804e-10	0
249.187	2016-08	2016.0	Sanming	1e-07	74.67563315903317	94.02577180992589	38002.70479599658	509.33636184873205	0.0040130504400309	0.0172561168921332	4.0130504400309804e-10	0
249.187	2016-07	2016.0	Sanming	1.4285714285714285e-07	74.67563315903317	94.02577180992589	38002.70479599658	509.33636184873205	0.0028091353080216	0.0196639471561518	4.0130504400309804e-10	0
249.187	2016-06	2016.0	Sanming	1.4285714285714285e-07	74.67563315903317	94.02577180992589	38002.70479599658	509.33636184873205	0.0028091353080216	0.0120391513200929	4.0130504400309804e-10	0
249.187	2016-04	2016.0	Sanming	1.1111111111111118e-07	74.67563315903317	94.02577180992589	38002.70479599658	509.33636184873205	0.0036117453960278	0.008427405924065	4.0130504400309804e-10	0
249.187	2016-03	2016.0	Sanming	6.666666666666668e-08	74.67563315903317	94.02577180992589	38002.70479599658	509.33636184873205	0.0060195756600464	0.0040130504400309	4.0130504400309804e-10	0
249.187	2016-02	2016.0	Sanming	1.4285714285714285e-07	74.67563315903317	94.02577180992589	38002.70479599658	509.33636184873205	0.0028091353080216	0.0012039151320092	4.0130504400309804e-10	0
249.187	2016-01	2016.0	Sanming	1.4285714285714285e-07	74.67563315903317	94.02577180992589	38002.70479599658	509.33636184873205	0.0028091353080216	0.0064208807040495	4.0130504400309804e-10	0
249.187	2016-05	2016.0	Sanming	0.0666666666666666	74.67563315903317	94.02577180992589	38002.70479599658	509.33636184873205	0.0060195756600464	0.0116378462760898	0.000401305044003	0
249.0515	2017-08	2017.0	Sanming	0.2727272727272727	76.23864202322072	93.5147951327336	40457.45558649516	416.1789830617362	0.0044167571767285	0.0072274208346466	0.0012045701391077	0
249.0515	2017-12	2017.0	Sanming	0.2	77.76102255032517	93.5147951327336	40457.45558649516	416.1789830617362	0.0060228506955388	0.0180685520866166	0.0012045701391077	0
249.0515	2017-11	2017.0	Sanming	0.0714285714285714	79.28340307742963	93.5147951327336	40457.45558649516	416.1789830617362	0.0056213273158362	0.008833514353457	0.0004015233797025	0
249.0515	2017-10	2017.0	Sanming	0.3333333333333333	80.80578360453404	93.5147951327336	40457.45558649516	416.1789830617362	0.0036137104173233	0.0060228506955388	0.0012045701391077	0
249.0515	2017-09	2017.0	Sanming	0.1538461538461538	82.32816413163852	93.5147951327336	40457.45558649516	416.1789830617362	0.0052198039361336	0.0120457013910777	0.0008030467594051	0
249.0515	2017-07	2017.0	Sanming	0.1875	83.85054465874296	93.5147951327336	40457.45558649516	416.1789830617362	0.0064243740752414	0.0100380844925647	0.0012045701391077	0
249.0515	2017-06	2017.0	Sanming	0.217391304347826	85.37292518584741	93.5147951327336	40457.45558649516	416.1789830617362	0.0092350377331596	0.0096365611128621	0.0020076168985129	0
249.0515	2017-05	2017.0	Sanming	9.09090909090909e-08	86.89530571295187	93.5147951327336	40457.45558649516	416.1789830617362	0.0044167571767285	0.0132502715301855	4.0152337970259164e-10	0
249.0515	2017-04	2017.0	Sanming	0.2857142857142857	88.41768624005631	93.5147951327336	40457.45558649516	416.1789830617362	0.0056213273158362	0.0120457013910777	0.0016060935188103	0
249.0515	2017-03	2017.0	Sanming	1.6666666666666665e-07	89.94006676716076	93.5147951327336	40457.45558649516	416.1789830617362	0.0024091402782155	0.0120457013910777	4.0152337970259164e-10	0
249.0515	2017-02	2017.0	Sanming	2e-07	91.4624472942652	93.5147951327336	40457.45558649516	416.1789830617362	0.0020076168985129	0.0084319909737544	4.0152337970259164e-10	0
249.0515	2017-01	2017.0	Sanming	0.0666666666666666	92.98482782136963	93.5147951327336	40457.45558649516	416.1789830617362	0.0060228506955388	0.0080304675940518	0.0004015233797025	0
248.916	2018-12	2018.0	Sanming	2e-07	94.55865432515388	82.95971331694226	43244.34749071977	442.4785871538993	0.0020087097655433	0.0036156775779781	4.0174195310867926e-10	0
248.916	2018-11	2018.0	Sanming	1e-06	94.55865432515388	82.95971331694226	43244.34749071977	442.4785871538993	0.0004017419531086	0.0028121936717607	4.0174195310867926e-10	0
248.916	2018-10	2018.0	Sanming	5e-07	94.55865432515388	82.95971331694226	43244.34749071977	442.4785871538993	0.0008034839062173	0.0020087097655433	4.0174195310867926e-10	0
248.916	2018-09	2018.0	Sanming	0.1666666666666666	94.55865432515388	82.95971331694226	43244.34749071977	442.4785871538993	0.002410451718652	0.0028121936717607	0.0004017419531086	0
248.916	2018-08	2018.0	Sanming	2e-07	94.55865432515388	82.95971331694226	43244.34749071977	442.4785871538993	0.0020087097655433	0.0040174195310867	4.0174195310867926e-10	0
248.916	2018-07	2018.0	Sanming	5e-07	94.55865432515388	82.95971331694226	43244.34749071977	442.4785871538993	0.0008034839062173	0.0036156775779781	4.0174195310867926e-10	0
248.916	2018-05	2018.0	Sanming	1.6666666666666665e-07	94.55865432515388	82.95971331694226	43244.34749071977	442.4785871538993	0.002410451718652	0.0120522585932603	4.0174195310867926e-10	0
248.916	2018-04	2018.0	Sanming	0.0769230769230769	94.55865432515388	82.95971331694226	43244.34749071977	442.4785871538993	0.0052226453904128	0.0184801298429992	0.0004017419531086	0
248.916	2018-03	2018.0	Sanming	0.1	94.55865432515388	82.95971331694226	43244.34749071977	442.4785871538993	0.0040174195310867	0.0144627103119124	0.0004017419531086	0
248.916	2018-02	2018.0	Sanming	0.2	94.55865432515388	82.95971331694226	43244.34749071977	442.4785871538993	0.0040174195310867	0.0108470327339343	0.0008034839062173	0
248.916	2018-01	2018.0	Sanming	0.1	94.55865432515388	82.95971331694226	43244.34749071977	442.4785871538993	0.0040174195310867	0.0120522585932603	0.0004017419531086	0
248.916	2018-06	2018.0	Sanming	3.333333333333333e-07	94.55865432515388	82.95971331694226	43244.34749071977	442.4785871538993	0.001205225859326	0.0076330971090649	4.0174195310867926e-10	0
248.7805	2019-08	2019.0	Sanming	0.25	104.59019095146124	63.83136942003091	43315.57336688366	460.8882127015582	0.001607843058439	0.0008039215292195	0.0004019607646097	0
248.7805	2019-12	2019.0	Sanming	0.25	104.59019095146124	63.83136942003091	43315.57336688366	460.8882127015582	0.0064313722337562	0.0172843128782199	0.001607843058439	0
248.7805	2019-11	2019.0	Sanming	0.25	104.59019095146124	63.83136942003091	43315.57336688366	460.8882127015582	0.0048235291753171	0.0313529396395617	0.0012058822938292	0
248.7805	2019-10	2019.0	Sanming	0.4	104.59019095146124	63.83136942003091	43315.57336688366	460.8882127015582	0.0020098038230488	0.0144705875259515	0.0008039215292195	0
248.7805	2019-09	2019.0	Sanming	5e-07	104.59019095146124	63.83136942003091	43315.57336688366	460.8882127015582	0.0008039215292195	0.013666665996732	4.0196076460976645e-10	0
248.7805	2019-07	2019.0	Sanming	1.0	104.59019095146124	63.83136942003091	43315.57336688366	460.8882127015582	0.0004019607646097	0.0040196076460976	0.0004019607646097	0
248.7805	2019-03	2019.0	Sanming	1e-06	104.59019095146124	63.83136942003091	43315.57336688366	460.8882127015582	0.0004019607646097	0.0036176468814878	4.0196076460976645e-10	0
248.7805	2019-05	2019.0	Sanming	0.125	104.59019095146124	63.83136942003091	43315.57336688366	460.8882127015582	0.0032156861168781	0.0076372545275855	0.0004019607646097	0
248.7805	2019-04	2019.0	Sanming	5e-07	104.59019095146124	63.83136942003091	43315.57336688366	460.8882127015582	0.0008039215292195	0.0024117645876585	4.0196076460976645e-10	0
248.7805	2019-02	2019.0	Sanming	1e-06	104.59019095146124	63.83136942003091	43315.57336688366	460.8882127015582	0.0004019607646097	4.0196076460976645e-10	4.0196076460976645e-10	0
248.7805	2019-01	2019.0	Sanming	1.0	104.59019095146124	63.83136942003091	43315.57336688366	460.8882127015582	4.0196076460976645e-10	0.0036176468814878	4.0196076460976645e-10	0
248.7805	2019-06	2019.0	Sanming	5e-07	104.59019095146124	63.83136942003091	43315.57336688366	460.8882127015582	0.0008039215292195	0.0048235291753171	4.0196076460976645e-10	0
248.645	2020-11	2020.0	Sanming	5.5555555555555574e-08	108.6689859035975	22.96446741338052	44704.538599207706	499.0247139496069	0.0072392366627118	0.0281525870216573	4.0217981459510543e-10	0
248.645	2020-01	2020.0	Sanming	0.0909090909090909	108.6689859035975	22.96446741338052	44704.538599207706	499.0247139496069	0.0044239779605461	0.0185002714713748	0.0004021798145951	0
248.645	2020-02	2020.0	Sanming	1.0	108.6689859035975	22.96446741338052	44704.538599207706	499.0247139496069	4.0217981459510543e-10	0.0032174385167608	4.0217981459510543e-10	0
248.645	2020-03	2020.0	Sanming	0.0769230769230769	108.6689859035975	22.96446741338052	44704.538599207706	499.0247139496069	0.0052283375897363	0.0164893723983993	0.0004021798145951	0
248.645	2020-04	2020.0	Sanming	6.666666666666668e-08	108.6689859035975	22.96446741338052	44704.538599207706	499.0247139496069	0.0060326972189265	0.0164893723983993	4.0217981459510543e-10	0
248.645	2020-05	2020.0	Sanming	1.1111111111111118e-07	108.6689859035975	22.96446741338052	44704.538599207706	499.0247139496069	0.0036196183313559	0.0164893723983993	4.0217981459510543e-10	0
248.645	2020-06	2020.0	Sanming	0.1153846153846153	108.6689859035975	22.96446741338052	44704.538599207706	499.0247139496069	0.0104566751794727	0.0273482273924671	0.0012065394437853	0
248.645	2020-07	2020.0	Sanming	0.0666666666666666	108.6689859035975	22.96446741338052	44704.538599207706	499.0247139496069	0.0060326972189265	0.0201089907297552	0.0004021798145951	0
248.645	2020-08	2020.0	Sanming	5.2631578947368416e-08	108.6689859035975	22.96446741338052	44704.538599207706	499.0247139496069	0.007641416477307	0.0221198898027308	4.0217981459510543e-10	0
248.645	2020-09	2020.0	Sanming	0.2666666666666666	108.6689859035975	22.96446741338052	44704.538599207706	499.0247139496069	0.0060326972189265	0.0253373283194916	0.0016087192583804	0
248.645	2020-12	2020.0	Sanming	0.1176470588235294	108.6689859035975	22.96446741338052	44704.538599207706	499.0247139496069	0.0068370568481167	0.019304631100565	0.0008043596291902	0
215.19488	2014-01	2014.0	Sanmenxia	1.4285714285714285e-07	57.62496301027237	131.9734001106346	42960.50166249308	563.6286513879884	0.0032528654956846	4.646950708120936e-10	4.646950708120936e-10	0
215.19488	2014-12	2014.0	Sanmenxia	1.4285714285714285e-07	57.62496301027237	131.9734001106346	42960.50166249308	563.6286513879884	0.0032528654956846	0.0065057309913693	4.646950708120936e-10	0
215.19488	2014-11	2014.0	Sanmenxia	9.09090909090909e-08	57.62496301027237	131.9734001106346	42960.50166249308	563.6286513879884	0.005111645778933	0.0027881704248725	4.646950708120936e-10	0
215.19488	2014-10	2014.0	Sanmenxia	3.333333333333333e-07	57.62496301027237	131.9734001106346	42960.50166249308	563.6286513879884	0.0013940852124362	4.646950708120936e-10	4.646950708120936e-10	0
215.19488	2014-08	2014.0	Sanmenxia	1.6666666666666665e-07	57.62496301027237	131.9734001106346	42960.50166249308	563.6286513879884	0.0027881704248725	4.646950708120936e-10	4.646950708120936e-10	0
215.19488	2014-07	2014.0	Sanmenxia	2e-07	57.62496301027237	131.9734001106346	42960.50166249308	563.6286513879884	0.0023234753540604	0.000464695070812	4.646950708120936e-10	0
215.19488	2014-09	2014.0	Sanmenxia	1.4285714285714285e-07	57.62496301027237	131.9734001106346	42960.50166249308	563.6286513879884	0.0032528654956846	0.0009293901416241	4.646950708120936e-10	0
215.19488	2014-05	2014.0	Sanmenxia	0.3333333333333333	57.62496301027237	131.9734001106346	42960.50166249308	563.6286513879884	0.0013940852124362	4.646950708120936e-10	0.000464695070812	0
215.19488	2014-04	2014.0	Sanmenxia	7.692307692307692e-08	57.62496301027237	131.9734001106346	42960.50166249308	563.6286513879884	0.0060410359205572	4.646950708120936e-10	4.646950708120936e-10	0
215.19488	2014-03	2014.0	Sanmenxia	0.1	57.62496301027237	131.9734001106346	42960.50166249308	563.6286513879884	0.0046469507081209	4.646950708120936e-10	0.000464695070812	0
215.19488	2014-02	2014.0	Sanmenxia	2e-07	57.62496301027237	131.9734001106346	42960.50166249308	563.6286513879884	0.0023234753540604	4.646950708120936e-10	4.646950708120936e-10	0
215.19488	2014-06	2014.0	Sanmenxia	2e-07	57.62496301027237	131.9734001106346	42960.50166249308	563.6286513879884	0.0023234753540604	4.646950708120936e-10	4.646950708120936e-10	0
213.2436	2015-08	2015.0	Sanmenxia	2.5e-07	58.66709716024303	151.46996205278845	44052.81096361157	591.8114306830311	0.0018757890037497	4.689472509374256e-10	4.689472509374256e-10	0
213.2436	2015-12	2015.0	Sanmenxia	0.1428571428571428	58.66709716024303	151.46996205278845	44052.81096361157	591.8114306830311	0.0065652615131239	0.0014068417528122	0.0009378945018748	0
213.2436	2015-11	2015.0	Sanmenxia	2e-07	58.66709716024303	151.46996205278845	44052.81096361157	591.8114306830311	0.0023447362546871	0.0004689472509374	4.689472509374256e-10	0
213.2436	2015-10	2015.0	Sanmenxia	0.3333333333333333	58.66709716024303	151.46996205278845	44052.81096361157	591.8114306830311	0.0014068417528122	0.0004689472509374	0.0004689472509374	0
213.2436	2015-07	2015.0	Sanmenxia	2e-07	58.66709716024303	151.46996205278845	44052.81096361157	591.8114306830311	0.0023447362546871	4.689472509374256e-10	4.689472509374256e-10	0
213.2436	2015-09	2015.0	Sanmenxia	1.25e-07	58.66709716024303	151.46996205278845	44052.81096361157	591.8114306830311	0.0037515780074994	0.0004689472509374	4.689472509374256e-10	0
213.2436	2015-05	2015.0	Sanmenxia	0.1428571428571428	58.66709716024303	151.46996205278845	44052.81096361157	591.8114306830311	0.0032826307565619	0.0009378945018748	0.0004689472509374	0
213.2436	2015-04	2015.0	Sanmenxia	3.333333333333333e-07	58.66709716024303	151.46996205278845	44052.81096361157	591.8114306830311	0.0014068417528122	4.689472509374256e-10	4.689472509374256e-10	0
213.2436	2015-03	2015.0	Sanmenxia	1.25e-07	58.66709716024303	151.46996205278845	44052.81096361157	591.8114306830311	0.0037515780074994	4.689472509374256e-10	4.689472509374256e-10	0
213.2436	2015-02	2015.0	Sanmenxia	1.0	58.66709716024303	151.46996205278845	44052.81096361157	591.8114306830311	4.689472509374256e-10	4.689472509374256e-10	4.689472509374256e-10	0
213.2436	2015-01	2015.0	Sanmenxia	0.1666666666666666	58.66709716024303	151.46996205278845	44052.81096361157	591.8114306830311	0.0028136835056245	0.0004689472509374	0.0004689472509374	0
213.2436	2015-06	2015.0	Sanmenxia	2.5e-07	58.66709716024303	151.46996205278845	44052.81096361157	591.8114306830311	0.0018757890037497	0.0004689472509374	4.689472509374256e-10	0
211.29232	2016-12	2016.0	Sanmenxia	8.333333333333335e-08	62.75017946700572	110.51040567872982	47385.347465539686	597.4661076181094	0.0056793356237462	4.732779686455239e-10	4.732779686455239e-10	0
211.29232	2016-11	2016.0	Sanmenxia	1.6666666666666665e-07	62.75017946700572	110.51040567872982	47385.347465539686	597.4661076181094	0.0028396678118731	0.0004732779686455	4.732779686455239e-10	0
211.29232	2016-10	2016.0	Sanmenxia	1.4285714285714285e-07	62.75017946700572	110.51040567872982	47385.347465539686	597.4661076181094	0.0033129457805186	4.732779686455239e-10	4.732779686455239e-10	0
211.29232	2016-09	2016.0	Sanmenxia	2e-07	62.75017946700572	110.51040567872982	47385.347465539686	597.4661076181094	0.0023663898432276	0.000946555937291	4.732779686455239e-10	0
211.29232	2016-08	2016.0	Sanmenxia	1.25e-07	62.75017946700572	110.51040567872982	47385.347465539686	597.4661076181094	0.0037862237491641	0.0042595017178097	4.732779686455239e-10	0
211.29232	2016-07	2016.0	Sanmenxia	2e-07	62.75017946700572	110.51040567872982	47385.347465539686	597.4661076181094	0.0023663898432276	0.000946555937291	4.732779686455239e-10	0
211.29232	2016-06	2016.0	Sanmenxia	2e-07	62.75017946700572	110.51040567872982	47385.347465539686	597.4661076181094	0.0023663898432276	0.0004732779686455	4.732779686455239e-10	0
211.29232	2016-04	2016.0	Sanmenxia	0.1428571428571428	62.75017946700572	110.51040567872982	47385.347465539686	597.4661076181094	0.0033129457805186	0.0004732779686455	0.0004732779686455	0
211.29232	2016-03	2016.0	Sanmenxia	0.125	62.75017946700572	110.51040567872982	47385.347465539686	597.4661076181094	0.0037862237491641	0.0004732779686455	0.0004732779686455	0
211.29232	2016-02	2016.0	Sanmenxia	2.5e-07	62.75017946700572	110.51040567872982	47385.347465539686	597.4661076181094	0.001893111874582	0.0014198339059365	4.732779686455239e-10	0
211.29232	2016-01	2016.0	Sanmenxia	3.333333333333333e-07	62.75017946700572	110.51040567872982	47385.347465539686	597.4661076181094	0.0014198339059365	4.732779686455239e-10	4.732779686455239e-10	0
211.29232	2016-05	2016.0	Sanmenxia	1.1111111111111118e-07	62.75017946700572	110.51040567872982	47385.347465539686	597.4661076181094	0.0042595017178097	0.0004732779686455	4.732779686455239e-10	0
209.34104	2017-08	2017.0	Sanmenxia	0.1666666666666666	64.07829356052028	109.43864614411012	51678.352223720685	522.6877634695996	0.0057322730411581	0.001910757680386	0.000955378840193	0
209.34104	2017-12	2017.0	Sanmenxia	1.25e-07	64.82150958440462	109.43864614411012	51678.352223720685	522.6877634695996	0.003821515360772	0.0004776894200965	4.776894200965084e-10	0
209.34104	2017-11	2017.0	Sanmenxia	0.0588235294117647	65.564725608289	109.43864614411012	51678.352223720685	522.6877634695996	0.0081207201416406	0.000955378840193	0.0004776894200965	0
209.34104	2017-10	2017.0	Sanmenxia	1e-07	66.30794163217332	109.43864614411012	51678.352223720685	522.6877634695996	0.004776894200965	0.0014330682602895	4.776894200965084e-10	0
209.34104	2017-09	2017.0	Sanmenxia	0.0714285714285714	67.05115765605768	109.43864614411012	51678.352223720685	522.6877634695996	0.0066876518813511	0.0023884471004825	0.0004776894200965	0
209.34104	2017-07	2017.0	Sanmenxia	0.1	67.79437367994204	109.43864614411012	51678.352223720685	522.6877634695996	0.004776894200965	0.0014330682602895	0.0004776894200965	0
209.34104	2017-06	2017.0	Sanmenxia	0.2	68.5375897038264	109.43864614411012	51678.352223720685	522.6877634695996	0.0071653413014476	0.0023884471004825	0.0014330682602895	0
209.34104	2017-05	2017.0	Sanmenxia	3.333333333333333e-07	69.28080572771074	109.43864614411012	51678.352223720685	522.6877634695996	0.0014330682602895	0.001910757680386	4.776894200965084e-10	0
209.34104	2017-04	2017.0	Sanmenxia	1.25e-07	70.02402175159509	109.43864614411012	51678.352223720685	522.6877634695996	0.003821515360772	0.0014330682602895	4.776894200965084e-10	0
209.34104	2017-03	2017.0	Sanmenxia	9.09090909090909e-08	70.76723777547944	109.43864614411012	51678.352223720685	522.6877634695996	0.0052545836210615	0.0057322730411581	4.776894200965084e-10	0
209.34104	2017-02	2017.0	Sanmenxia	1.0	71.5104537993638	109.43864614411012	51678.352223720685	522.6877634695996	4.776894200965084e-10	0.0033438259406755	4.776894200965084e-10	0
209.34104	2017-01	2017.0	Sanmenxia	2.5e-07	72.25366982324815	109.43864614411012	51678.352223720685	522.6877634695996	0.001910757680386	0.000955378840193	4.776894200965084e-10	0
207.38976	2018-12	2018.0	Sanmenxia	0.5	73.68369585846476	109.8897071870858	57959.32258178996	586.721350176595	0.0009643677682061	0.0014465516523091	0.000482183884103	0
207.38976	2018-11	2018.0	Sanmenxia	1e-06	73.68369585846476	109.8897071870858	57959.32258178996	586.721350176595	0.000482183884103	0.0019287355364122	4.82183884103053e-10	0
207.38976	2018-10	2018.0	Sanmenxia	1e-06	73.68369585846476	109.8897071870858	57959.32258178996	586.721350176595	0.000482183884103	0.000482183884103	4.82183884103053e-10	0
207.38976	2018-09	2018.0	Sanmenxia	1.0	73.68369585846476	109.8897071870858	57959.32258178996	586.721350176595	4.82183884103053e-10	4.82183884103053e-10	4.82183884103053e-10	0
207.38976	2018-08	2018.0	Sanmenxia	2e-07	73.68369585846476	109.8897071870858	57959.32258178996	586.721350176595	0.0024109194205152	0.0110902293343702	4.82183884103053e-10	0
207.38976	2018-07	2018.0	Sanmenxia	5e-07	73.68369585846476	109.8897071870858	57959.32258178996	586.721350176595	0.0009643677682061	0.0057862066092366	4.82183884103053e-10	0
207.38976	2018-05	2018.0	Sanmenxia	0.2307692307692307	73.68369585846476	109.8897071870858	57959.32258178996	586.721350176595	0.0062683904933396	0.0081971260297519	0.0014465516523091	0
207.38976	2018-04	2018.0	Sanmenxia	0.125	73.68369585846476	109.8897071870858	57959.32258178996	586.721350176595	0.0077149421456488	0.0048218388410305	0.0009643677682061	0
207.38976	2018-03	2018.0	Sanmenxia	0.125	73.68369585846476	109.8897071870858	57959.32258178996	586.721350176595	0.0038574710728244	0.0043396549569274	0.000482183884103	0
207.38976	2018-02	2018.0	Sanmenxia	0.1666666666666666	73.68369585846476	109.8897071870858	57959.32258178996	586.721350176595	0.0028931033046183	0.0024109194205152	0.000482183884103	0
207.38976	2018-01	2018.0	Sanmenxia	3.333333333333333e-07	73.68369585846476	109.8897071870858	57959.32258178996	586.721350176595	0.0014465516523091	4.82183884103053e-10	4.82183884103053e-10	0
207.38976	2018-06	2018.0	Sanmenxia	0.625	73.68369585846476	109.8897071870858	57959.32258178996	586.721350176595	0.0038574710728244	0.0038574710728244	0.0024109194205152	0
205.43848	2019-08	2019.0	Sanmenxia	5e-07	70.28868204242944	111.66359875715592	63947.41627761265	599.4495286374782	0.0009735274521112	4.867637260556054e-10	4.867637260556054e-10	0
205.43848	2019-12	2019.0	Sanmenxia	0.1333333333333333	70.28868204242944	111.66359875715592	63947.41627761265	599.4495286374782	0.007301455890834	0.0126558568774457	0.0009735274521112	0
205.43848	2019-11	2019.0	Sanmenxia	1.6666666666666665e-07	70.28868204242944	111.66359875715592	63947.41627761265	599.4495286374782	0.0029205823563336	0.0102220382471677	4.867637260556054e-10	0
205.43848	2019-10	2019.0	Sanmenxia	3.333333333333333e-07	70.28868204242944	111.66359875715592	63947.41627761265	599.4495286374782	0.0014602911781668	0.0029205823563336	4.867637260556054e-10	0
205.43848	2019-09	2019.0	Sanmenxia	1.0	70.28868204242944	111.66359875715592	63947.41627761265	599.4495286374782	4.867637260556054e-10	4.867637260556054e-10	4.867637260556054e-10	0
205.43848	2019-07	2019.0	Sanmenxia	3.333333333333333e-07	70.28868204242944	111.66359875715592	63947.41627761265	599.4495286374782	0.0014602911781668	0.0004867637260556	4.867637260556054e-10	0
205.43848	2019-03	2019.0	Sanmenxia	5e-07	70.28868204242944	111.66359875715592	63947.41627761265	599.4495286374782	0.0009735274521112	0.0019470549042224	4.867637260556054e-10	0
205.43848	2019-05	2019.0	Sanmenxia	5e-07	70.28868204242944	111.66359875715592	63947.41627761265	599.4495286374782	0.0009735274521112	0.0029205823563336	4.867637260556054e-10	0
205.43848	2019-04	2019.0	Sanmenxia	1e-06	70.28868204242944	111.66359875715592	63947.41627761265	599.4495286374782	0.0004867637260556	0.0014602911781668	4.867637260556054e-10	0
205.43848	2019-02	2019.0	Sanmenxia	1e-06	70.28868204242944	111.66359875715592	63947.41627761265	599.4495286374782	0.0004867637260556	4.867637260556054e-10	4.867637260556054e-10	0
205.43848	2019-01	2019.0	Sanmenxia	1e-06	70.28868204242944	111.66359875715592	63947.41627761265	599.4495286374782	0.0004867637260556	0.0009735274521112	4.867637260556054e-10	0
205.43848	2019-06	2019.0	Sanmenxia	5e-07	70.28868204242944	111.66359875715592	63947.41627761265	599.4495286374782	0.0009735274521112	0.0019470549042224	4.867637260556054e-10	0
203.4872	2020-11	2020.0	Sanmenxia	0.0833333333333333	71.30669644085721	72.58441808624818	66502.51219732739	614.7806839938826	0.0117943536497627	0.0068800396290282	0.0009828628041468	0
203.4872	2020-01	2020.0	Sanmenxia	5e-07	71.30669644085721	72.58441808624818	66502.51219732739	614.7806839938826	0.0009828628041468	0.0014742942062203	4.914314020734474e-10	0
203.4872	2020-02	2020.0	Sanmenxia	3.333333333333333e-07	71.30669644085721	72.58441808624818	66502.51219732739	614.7806839938826	0.0014742942062203	0.0009828628041468	4.914314020734474e-10	0
203.4872	2020-03	2020.0	Sanmenxia	3.333333333333333e-07	71.30669644085721	72.58441808624818	66502.51219732739	614.7806839938826	0.0014742942062203	0.0019657256082937	4.914314020734474e-10	0
203.4872	2020-04	2020.0	Sanmenxia	2e-07	71.30669644085721	72.58441808624818	66502.51219732739	614.7806839938826	0.0024571570103672	0.0039314512165875	4.914314020734474e-10	0
203.4872	2020-05	2020.0	Sanmenxia	0.1428571428571428	71.30669644085721	72.58441808624818	66502.51219732739	614.7806839938826	0.0068800396290282	0.0068800396290282	0.0009828628041468	0
203.4872	2020-06	2020.0	Sanmenxia	7.692307692307692e-08	71.30669644085721	72.58441808624818	66502.51219732739	614.7806839938826	0.0063886082269548	0.0162172362684237	4.914314020734474e-10	0
203.4872	2020-07	2020.0	Sanmenxia	8.333333333333335e-08	71.30669644085721	72.58441808624818	66502.51219732739	614.7806839938826	0.0058971768248813	0.0167086676704972	4.914314020734474e-10	0
203.4872	2020-08	2020.0	Sanmenxia	0.1111111111111111	71.30669644085721	72.58441808624818	66502.51219732739	614.7806839938826	0.004422882618661	0.0103200594435423	0.0004914314020734	0
203.4872	2020-09	2020.0	Sanmenxia	0.0666666666666666	71.30669644085721	72.58441808624818	66502.51219732739	614.7806839938826	0.0073714710311017	0.0103200594435423	0.0004914314020734	0
203.4872	2020-12	2020.0	Sanmenxia	0.3333333333333333	71.30669644085721	72.58441808624818	66502.51219732739	614.7806839938826	0.0058971768248813	0.004422882618661	0.0019657256082937	0
2375.4358	2014-01	2014.0	Shanghai	0.1111111111111111	99.21421576621854	15.8034159458235	193040.5191333733	485.531960072337	0.0003788778463303	0.0021469744625386	4.209753848114944e-05	1
2375.4358	2014-12	2014.0	Shanghai	0.0666666666666666	99.21421576621854	15.8034159458235	193040.5191333733	485.531960072337	0.0006314630772172	0.0051779972331813	4.209753848114944e-05	1
2375.4358	2014-11	2014.0	Shanghai	0.0476190476190476	99.21421576621854	15.8034159458235	193040.5191333733	485.531960072337	0.0008840483081041	0.0020206818470951	4.209753848114944e-05	1
2375.4358	2014-10	2014.0	Shanghai	0.0714285714285714	99.21421576621854	15.8034159458235	193040.5191333733	485.531960072337	0.000589365538736	0.0034940956939354	4.209753848114944e-05	1
2375.4358	2014-08	2014.0	Shanghai	0.05	99.21421576621854	15.8034159458235	193040.5191333733	485.531960072337	0.0008419507696229	0.0061041430797666	4.209753848114944e-05	1
2375.4358	2014-07	2014.0	Shanghai	0.1111111111111111	99.21421576621854	15.8034159458235	193040.5191333733	485.531960072337	0.001136633538991	0.0077880446190126	0.0001262926154434	1
2375.4358	2014-09	2014.0	Shanghai	3.571428571428571e-08	99.21421576621854	15.8034159458235	193040.5191333733	485.531960072337	0.0011787310774721	0.0054305824640682	4.209753848114944e-11	1
2375.4358	2014-05	2014.0	Shanghai	0.0384615384615384	99.21421576621854	15.8034159458235	193040.5191333733	485.531960072337	0.0010945360005098	0.0053463873871059	4.209753848114944e-05	1
2375.4358	2014-04	2014.0	Shanghai	0.0416666666666666	99.21421576621854	15.8034159458235	193040.5191333733	485.531960072337	0.0010103409235475	0.0060620455412855	4.209753848114944e-05	1
2375.4358	2014-03	2014.0	Shanghai	0.0952380952380952	99.21421576621854	15.8034159458235	193040.5191333733	485.531960072337	0.0008840483081041	0.0030731203091239	8.419507696229887e-05	1
2375.4358	2014-02	2014.0	Shanghai	7.142857142857142e-08	99.21421576621854	15.8034159458235	193040.5191333733	485.531960072337	0.000589365538736	0.002273267077982	4.209753848114944e-11	1
2375.4358	2014-06	2014.0	Shanghai	0.032258064516129	99.21421576621854	15.8034159458235	193040.5191333733	485.531960072337	0.0013050236929156	0.0078301421574937	4.209753848114944e-05	1
2394.04475	2015-08	2015.0	Shanghai	2.6315789473684208e-08	104.94143854244996	15.730700104916584	230551.0955883344	503.8544079011055	0.0015872719171185	0.0085629142897182	4.177031360838179e-11	1
2394.04475	2015-12	2015.0	Shanghai	4e-08	104.94143854244996	15.730700104916584	230551.0955883344	503.8544079011055	0.0010442578402095	0.0034251657158873	4.177031360838179e-11	1
2394.04475	2015-11	2015.0	Shanghai	0.04	104.94143854244996	15.730700104916584	230551.0955883344	503.8544079011055	0.0010442578402095	0.0023391375620693	4.177031360838179e-05	1
2394.04475	2015-10	2015.0	Shanghai	1.1111111111111118e-07	104.94143854244996	15.730700104916584	230551.0955883344	503.8544079011055	0.0003759328224754	0.0007518656449508	4.177031360838179e-11	1
2394.04475	2015-07	2015.0	Shanghai	4e-08	104.94143854244996	15.730700104916584	230551.0955883344	503.8544079011055	0.0010442578402095	0.0080616705264176	4.177031360838179e-11	1
2394.04475	2015-09	2015.0	Shanghai	0.0869565217391304	104.94143854244996	15.730700104916584	230551.0955883344	503.8544079011055	0.0009607172129927	0.0068085611181662	8.354062721676358e-05	1
2394.04475	2015-05	2015.0	Shanghai	4.347826086956521e-08	104.94143854244996	15.730700104916584	230551.0955883344	503.8544079011055	0.0009607172129927	0.0042605719880549	4.177031360838179e-11	1
2394.04475	2015-04	2015.0	Shanghai	4.7619047619047627e-08	104.94143854244996	15.730700104916584	230551.0955883344	503.8544079011055	0.000877176585776	0.0038010985383627	4.177031360838179e-11	1
2394.04475	2015-03	2015.0	Shanghai	0.0277777777777777	104.94143854244996	15.730700104916584	230551.0955883344	503.8544079011055	0.0015037312899017	0.003508706343104	4.177031360838179e-05	1
2394.04475	2015-02	2015.0	Shanghai	5e-08	104.94143854244996	15.730700104916584	230551.0955883344	503.8544079011055	0.0008354062721676	0.0028403813253699	4.177031360838179e-11	1
2394.04475	2015-01	2015.0	Shanghai	5e-08	104.94143854244996	15.730700104916584	230551.0955883344	503.8544079011055	0.0008354062721676	0.0055554517099147	4.177031360838179e-11	1
2394.04475	2015-06	2015.0	Shanghai	0.0833333333333333	104.94143854244996	15.730700104916584	230551.0955883344	503.8544079011055	0.0010024875266011	0.0066414798637327	8.354062721676358e-05	1
2412.6537	2016-12	2016.0	Shanghai	5e-08	116.79525329308557	14.10065605353972	265522.15098254674	525.7198743441713	0.0008289627309547	0.0023625437832209	4.1448136547735795e-11	1
2412.6537	2016-11	2016.0	Shanghai	0.05	116.79525329308557	14.10065605353972	265522.15098254674	525.7198743441713	0.0024868881928641	0.0043106062009645	0.0001243444096432	1
2412.6537	2016-10	2016.0	Shanghai	0.0333333333333333	116.79525329308557	14.10065605353972	265522.15098254674	525.7198743441713	0.001243444096432	0.0029842658314369	4.1448136547735806e-05	1
2412.6537	2016-09	2016.0	Shanghai	0.0333333333333333	116.79525329308557	14.10065605353972	265522.15098254674	525.7198743441713	0.001243444096432	0.0043106062009645	4.1448136547735806e-05	1
2412.6537	2016-08	2016.0	Shanghai	3.448275862068965e-08	116.79525329308557	14.10065605353972	265522.15098254674	525.7198743441713	0.0012019959598843	0.0053882577512056	4.1448136547735795e-11	1
2412.6537	2016-07	2016.0	Shanghai	0.0416666666666666	116.79525329308557	14.10065605353972	265522.15098254674	525.7198743441713	0.0009947552771456	0.0050981207953715	4.1448136547735806e-05	1
2412.6537	2016-06	2016.0	Shanghai	0.0303030303030303	116.79525329308557	14.10065605353972	265522.15098254674	525.7198743441713	0.0013677885060752	0.0062586686187081	4.1448136547735806e-05	1
2412.6537	2016-04	2016.0	Shanghai	3.0303030303030305e-08	116.79525329308557	14.10065605353972	265522.15098254674	525.7198743441713	0.0013677885060752	0.0037717804258439	4.1448136547735795e-11	1
2412.6537	2016-03	2016.0	Shanghai	0.1025641025641025	116.79525329308557	14.10065605353972	265522.15098254674	525.7198743441713	0.0016164773253616	0.005015224522276	0.0001657925461909	1
2412.6537	2016-02	2016.0	Shanghai	0.1304347826086956	116.79525329308557	14.10065605353972	265522.15098254674	525.7198743441713	0.0009533071405979	0.0017822698715526	0.0001243444096432	1
2412.6537	2016-01	2016.0	Shanghai	0.1052631578947368	116.79525329308557	14.10065605353972	265522.15098254674	525.7198743441713	0.0015750291888139	0.005636946570492	0.0001657925461909	1
2412.6537	2016-05	2016.0	Shanghai	0.0833333333333333	116.79525329308557	14.10065605353972	265522.15098254674	525.7198743441713	0.0014921329157184	0.0045592950202509	0.0001243444096432	1
2431.26265	2017-08	2017.0	Shanghai	0.0571428571428571	117.32544689199948	14.066764855701624	273202.2309477752	476.772840647225	0.0014395811986829	0.0025501152662383	8.226178278188084e-05	1
2431.26265	2017-12	2017.0	Shanghai	4.166666666666666e-08	118.74959451466664	14.066764855701624	273202.2309477752	476.772840647225	0.0009871413933825	0.0014395811986829	4.1130891390940416e-11	1
2431.26265	2017-11	2017.0	Shanghai	8.333333333333335e-08	120.17374213733378	14.066764855701624	273202.2309477752	476.772840647225	0.0004935706966912	0.0004935706966912	4.1130891390940416e-11	1
2431.26265	2017-10	2017.0	Shanghai	0.0357142857142857	121.5978897600009	14.066764855701624	273202.2309477752	476.772840647225	0.0011516649589463	0.0031670786371024	4.113089139094042e-05	1
2431.26265	2017-09	2017.0	Shanghai	4.545454545454545e-08	123.02203738266806	14.066764855701624	273202.2309477752	476.772840647225	0.0009048796106006	0.0023033299178926	4.1130891390940416e-11	1
2431.26265	2017-07	2017.0	Shanghai	5.88235294117647e-08	124.4461850053352	14.066764855701624	273202.2309477752	476.772840647225	0.0006992251536459	0.0037017802251846	4.1130891390940416e-11	1
2431.26265	2017-06	2017.0	Shanghai	0.0204081632653061	125.87033262800234	14.066764855701624	273202.2309477752	476.772840647225	0.002015413678156	0.0051002305324766	4.113089139094042e-05	1
2431.26265	2017-05	2017.0	Shanghai	0.037037037037037	127.2944802506695	14.066764855701624	273202.2309477752	476.772840647225	0.0011105340675553	0.0030848168543205	4.113089139094042e-05	1
2431.26265	2017-04	2017.0	Shanghai	6.666666666666668e-08	128.71862787333663	14.066764855701624	273202.2309477752	476.772840647225	0.0006169633708641	0.0022621990265017	4.1130891390940416e-11	1
2431.26265	2017-03	2017.0	Shanghai	0.0851063829787234	130.14277549600376	14.066764855701624	273202.2309477752	476.772840647225	0.0019331518953741	0.0018097592212013	0.0001645235655637	1
2431.26265	2017-02	2017.0	Shanghai	0.05	131.5669231186709	14.066764855701624	273202.2309477752	476.772840647225	0.0008226178278188	0.0023444608092836	4.113089139094042e-05	1
2431.26265	2017-01	2017.0	Shanghai	3.3333333333333334e-08	132.99107074133806	14.066764855701624	273202.2309477752	476.772840647225	0.0012339267417282	0.004113089139094	4.1130891390940416e-11	1
2449.8716	2018-12	2018.0	Shanghai	0.1666666666666666	133.3942154356171	12.86189855827546	290143.6956940927	526.5867811194677	0.0002449107945085	0.00028572926026	4.081846575142959e-05	1
2449.8716	2018-11	2018.0	Shanghai	1.1111111111111118e-07	133.3942154356171	12.86189855827546	290143.6956940927	526.5867811194677	0.0003673661917628	0.0006122769862714	4.0818465751429584e-11	1
2449.8716	2018-10	2018.0	Shanghai	2e-07	133.3942154356171	12.86189855827546	290143.6956940927	526.5867811194677	0.0002040923287571	0.00057145852052	4.0818465751429584e-11	1
2449.8716	2018-09	2018.0	Shanghai	2e-07	133.3942154356171	12.86189855827546	290143.6956940927	526.5867811194677	0.0002040923287571	0.0008163693150285	4.0818465751429584e-11	1
2449.8716	2018-08	2018.0	Shanghai	3.333333333333333e-07	133.3942154356171	12.86189855827546	290143.6956940927	526.5867811194677	0.0001224553972542	0.0006939139177743	4.0818465751429584e-11	1
2449.8716	2018-07	2018.0	Shanghai	6.25e-08	133.3942154356171	12.86189855827546	290143.6956940927	526.5867811194677	0.0006530954520228	0.00228583408208	4.0818465751429584e-11	1
2449.8716	2018-05	2018.0	Shanghai	5.5555555555555574e-08	133.3942154356171	12.86189855827546	290143.6956940927	526.5867811194677	0.0007347323835257	0.0030205664656057	4.0818465751429584e-11	1
2449.8716	2018-04	2018.0	Shanghai	3.448275862068965e-08	133.3942154356171	12.86189855827546	290143.6956940927	526.5867811194677	0.0011837355067914	0.0033062957258657	4.0818465751429584e-11	1
2449.8716	2018-03	2018.0	Shanghai	0.0263157894736842	133.3942154356171	12.86189855827546	290143.6956940927	526.5867811194677	0.0015511016985543	0.0019184678903171	4.081846575142959e-05	1
2449.8716	2018-02	2018.0	Shanghai	0.0526315789473684	133.3942154356171	12.86189855827546	290143.6956940927	526.5867811194677	0.0007755508492771	0.0012245539725428	4.081846575142959e-05	1
2449.8716	2018-01	2018.0	Shanghai	0.0606060606060606	133.3942154356171	12.86189855827546	290143.6956940927	526.5867811194677	0.0013470093697971	0.0046533050956629	8.163693150285917e-05	1
2449.8716	2018-06	2018.0	Shanghai	1.4285714285714285e-07	133.3942154356171	12.86189855827546	290143.6956940927	526.5867811194677	0.00028572926026	0.0012653724382943	4.0818465751429584e-11	1
2468.48055	2019-08	2019.0	Shanghai	0.0714285714285714	154.5728201099255	12.83380580009026	290263.5145332621	553.7090417828084	0.0005671505088423	0.0019040052796851	4.051075063159805e-05	1
2468.48055	2019-12	2019.0	Shanghai	0.0769230769230769	154.5728201099255	12.83380580009026	290263.5145332621	553.7090417828084	0.0015799192746323	0.0106948381667418	0.0001215322518947	1
2468.48055	2019-11	2019.0	Shanghai	0.0285714285714285	154.5728201099255	12.83380580009026	290263.5145332621	553.7090417828084	0.0014178762721059	0.0125583326957953	4.051075063159805e-05	1
2468.48055	2019-10	2019.0	Shanghai	0.0909090909090909	154.5728201099255	12.83380580009026	290263.5145332621	553.7090417828084	0.0008912365138951	0.0097630909022151	8.10215012631961e-05	1
2468.48055	2019-09	2019.0	Shanghai	5.5555555555555574e-08	154.5728201099255	12.83380580009026	290263.5145332621	553.7090417828084	0.0007291935113687	0.0039700535618966	4.0510750631598045e-11	1
2468.48055	2019-07	2019.0	Shanghai	0.25	154.5728201099255	12.83380580009026	290263.5145332621	553.7090417828084	0.0001620430025263	0.0011343010176847	4.051075063159805e-05	1
2468.48055	2019-03	2019.0	Shanghai	2.5e-07	154.5728201099255	12.83380580009026	290263.5145332621	553.7090417828084	0.0001620430025263	0.0019445160303167	4.0510750631598045e-11	1
2468.48055	2019-05	2019.0	Shanghai	1.6666666666666665e-07	154.5728201099255	12.83380580009026	290263.5145332621	553.7090417828084	0.0002430645037895	0.002511666539159	4.0510750631598045e-11	1
2468.48055	2019-04	2019.0	Shanghai	3.333333333333333e-07	154.5728201099255	12.83380580009026	290263.5145332621	553.7090417828084	0.0001215322518947	0.0006076612594739	4.0510750631598045e-11	1
2468.48055	2019-02	2019.0	Shanghai	5e-07	154.5728201099255	12.83380580009026	290263.5145332621	553.7090417828084	8.10215012631961e-05	0.0004861290075791	4.0510750631598045e-11	1
2468.48055	2019-01	2019.0	Shanghai	1.25e-07	154.5728201099255	12.83380580009026	290263.5145332621	553.7090417828084	0.0003240860050527	0.0010127687657899	4.0510750631598045e-11	1
2468.48055	2019-06	2019.0	Shanghai	1.6666666666666665e-07	154.5728201099255	12.83380580009026	290263.5145332621	553.7090417828084	0.0002430645037895	0.0015799192746323	4.0510750631598045e-11	1
2487.0895	2020-11	2020.0	Shanghai	0.0277777777777777	155.6075887096142	5.355657687429423	283315.04354789003	577.5345036839245	0.0014474750506566	0.0066342606488427	4.020764029601669e-05	1
2487.0895	2020-01	2020.0	Shanghai	0.0588235294117647	155.6075887096142	5.355657687429423	283315.04354789003	577.5345036839245	0.0013670597700645	0.0112581392828846	8.041528059203338e-05	1
2487.0895	2020-02	2020.0	Shanghai	3.333333333333333e-07	155.6075887096142	5.355657687429423	283315.04354789003	577.5345036839245	0.000120622920888	0.000120622920888	4.0207640296016687e-11	1
2487.0895	2020-03	2020.0	Shanghai	7.142857142857142e-08	155.6075887096142	5.355657687429423	283315.04354789003	577.5345036839245	0.0005629069641442	0.0034176494251614	4.0207640296016687e-11	1
2487.0895	2020-04	2020.0	Shanghai	2.1739130434782613e-08	155.6075887096142	5.355657687429423	283315.04354789003	577.5345036839245	0.0018495514536167	0.0069157141309148	4.0207640296016687e-11	1
2487.0895	2020-05	2020.0	Shanghai	0.0294117647058823	155.6075887096142	5.355657687429423	283315.04354789003	577.5345036839245	0.0013670597700645	0.0127458219738372	4.020764029601669e-05	1
2487.0895	2020-06	2020.0	Shanghai	0.0526315789473684	155.6075887096142	5.355657687429423	283315.04354789003	577.5345036839245	0.0022918354968729	0.0180130228526154	0.000120622920888	1
2487.0895	2020-07	2020.0	Shanghai	0.0555555555555555	155.6075887096142	5.355657687429423	283315.04354789003	577.5345036839245	0.0014474750506566	0.0160428484781106	8.041528059203338e-05	1
2487.0895	2020-08	2020.0	Shanghai	0.12	155.6075887096142	5.355657687429423	283315.04354789003	577.5345036839245	0.0010051910074004	0.0102529482754842	0.000120622920888	1
2487.0895	2020-09	2020.0	Shanghai	0.2222222222222222	155.6075887096142	5.355657687429423	283315.04354789003	577.5345036839245	0.0014474750506566	0.0106148170381484	0.0003216611223681	1
2487.0895	2020-12	2020.0	Shanghai	0.1111111111111111	155.6075887096142	5.355657687429423	283315.04354789003	577.5345036839245	0.0007237375253283	0.0080415280592033	8.041528059203338e-05	1
653.84352	2014-01	2014.0	Shangrao	1.6666666666666665e-07	23.70958727250214	147.78765414697386	29702.81023814383	320.4895263013389	0.0009176507553366	1.5294179255611494e-10	1.5294179255611494e-10	1
653.84352	2014-12	2014.0	Shangrao	0.125	23.70958727250214	147.78765414697386	29702.81023814383	320.4895263013389	0.0012235343404489	0.0001529417925561	0.0001529417925561	1
653.84352	2014-11	2014.0	Shangrao	1.4285714285714285e-07	23.70958727250214	147.78765414697386	29702.81023814383	320.4895263013389	0.0010705925478928	1.5294179255611494e-10	1.5294179255611494e-10	1
653.84352	2014-10	2014.0	Shangrao	7.692307692307692e-08	23.70958727250214	147.78765414697386	29702.81023814383	320.4895263013389	0.0019882433032294	0.0003058835851122	1.5294179255611494e-10	1
653.84352	2014-08	2014.0	Shangrao	1.6666666666666665e-07	23.70958727250214	147.78765414697386	29702.81023814383	320.4895263013389	0.0009176507553366	0.0006117671702244	1.5294179255611494e-10	1
653.84352	2014-07	2014.0	Shangrao	3.333333333333333e-07	23.70958727250214	147.78765414697386	29702.81023814383	320.4895263013389	0.0004588253776683	1.5294179255611494e-10	1.5294179255611494e-10	1
653.84352	2014-09	2014.0	Shangrao	2e-07	23.70958727250214	147.78765414697386	29702.81023814383	320.4895263013389	0.0007647089627805	0.0001529417925561	1.5294179255611494e-10	1
653.84352	2014-05	2014.0	Shangrao	2.5e-07	23.70958727250214	147.78765414697386	29702.81023814383	320.4895263013389	0.0006117671702244	0.0001529417925561	1.5294179255611494e-10	1
653.84352	2014-04	2014.0	Shangrao	2e-07	23.70958727250214	147.78765414697386	29702.81023814383	320.4895263013389	0.0007647089627805	1.5294179255611494e-10	1.5294179255611494e-10	1
653.84352	2014-03	2014.0	Shangrao	0.25	23.70958727250214	147.78765414697386	29702.81023814383	320.4895263013389	0.0012235343404489	1.5294179255611494e-10	0.0003058835851122	1
653.84352	2014-02	2014.0	Shangrao	2e-07	23.70958727250214	147.78765414697386	29702.81023814383	320.4895263013389	0.0007647089627805	1.5294179255611494e-10	1.5294179255611494e-10	1
653.84352	2014-06	2014.0	Shangrao	1e-07	23.70958727250214	147.78765414697386	29702.81023814383	320.4895263013389	0.0015294179255611	1.5294179255611494e-10	1.5294179255611494e-10	1
653.0544	2015-08	2015.0	Shangrao	1.1111111111111118e-07	25.278237157578296	125.67100076195796	34050.56301588352	357.0452936233184	0.0013781394015567	1.5312660017297178e-10	1.5312660017297178e-10	1
653.0544	2015-12	2015.0	Shangrao	0.0769230769230769	25.278237157578296	125.67100076195796	34050.56301588352	357.0452936233184	0.0019906458022486	0.0003062532003459	0.0001531266001729	1
653.0544	2015-11	2015.0	Shangrao	9.09090909090909e-08	25.278237157578296	125.67100076195796	34050.56301588352	357.0452936233184	0.0016843926019026	0.0001531266001729	1.5312660017297178e-10	1
653.0544	2015-10	2015.0	Shangrao	2e-07	25.278237157578296	125.67100076195796	34050.56301588352	357.0452936233184	0.0007656330008648	1.5312660017297178e-10	1.5312660017297178e-10	1
653.0544	2015-07	2015.0	Shangrao	5.88235294117647e-08	25.278237157578296	125.67100076195796	34050.56301588352	357.0452936233184	0.0026031522029405	0.0001531266001729	1.5312660017297178e-10	1
653.0544	2015-09	2015.0	Shangrao	1.1111111111111118e-07	25.278237157578296	125.67100076195796	34050.56301588352	357.0452936233184	0.0013781394015567	0.0001531266001729	1.5312660017297178e-10	1
653.0544	2015-05	2015.0	Shangrao	0.0833333333333333	25.278237157578296	125.67100076195796	34050.56301588352	357.0452936233184	0.0018375192020756	1.5312660017297178e-10	0.0001531266001729	1
653.0544	2015-04	2015.0	Shangrao	0.1052631578947368	25.278237157578296	125.67100076195796	34050.56301588352	357.0452936233184	0.0029094054032864	1.5312660017297178e-10	0.0003062532003459	1
653.0544	2015-03	2015.0	Shangrao	1e-07	25.278237157578296	125.67100076195796	34050.56301588352	357.0452936233184	0.0015312660017297	1.5312660017297178e-10	1.5312660017297178e-10	1
653.0544	2015-02	2015.0	Shangrao	9.09090909090909e-08	25.278237157578296	125.67100076195796	34050.56301588352	357.0452936233184	0.0016843926019026	0.0001531266001729	1.5312660017297178e-10	1
653.0544	2015-01	2015.0	Shangrao	1e-07	25.278237157578296	125.67100076195796	34050.56301588352	357.0452936233184	0.0015312660017297	1.5312660017297178e-10	1.5312660017297178e-10	1
653.0544	2015-06	2015.0	Shangrao	0.0666666666666666	25.278237157578296	125.67100076195796	34050.56301588352	357.0452936233184	0.0022968990025945	1.5312660017297178e-10	0.0001531266001729	1
652.26528	2016-12	2016.0	Shangrao	5.88235294117647e-08	27.86851386601476	125.0564800873657	34885.300042338604	384.5061322288993	0.0026063015342469	0.0004599355648671	1.5331185495570146e-10	1
652.26528	2016-11	2016.0	Shangrao	3.703703703703704e-08	27.86851386601476	125.0564800873657	34885.300042338604	384.5061322288993	0.0041394200838039	1.5331185495570146e-10	1.5331185495570146e-10	1
652.26528	2016-10	2016.0	Shangrao	0.0909090909090909	27.86851386601476	125.0564800873657	34885.300042338604	384.5061322288993	0.0016864304045127	0.0004599355648671	0.0001533118549557	1
652.26528	2016-09	2016.0	Shangrao	0.0588235294117647	27.86851386601476	125.0564800873657	34885.300042338604	384.5061322288993	0.0026063015342469	0.0003066237099114	0.0001533118549557	1
652.26528	2016-08	2016.0	Shangrao	0.25	27.86851386601476	125.0564800873657	34885.300042338604	384.5061322288993	0.0012264948396456	0.0006132474198228	0.0003066237099114	1
652.26528	2016-07	2016.0	Shangrao	1.4285714285714285e-07	27.86851386601476	125.0564800873657	34885.300042338604	384.5061322288993	0.0010731829846899	0.0001533118549557	1.5331185495570146e-10	1
652.26528	2016-06	2016.0	Shangrao	0.0625	27.86851386601476	125.0564800873657	34885.300042338604	384.5061322288993	0.0024529896792912	1.5331185495570146e-10	0.0001533118549557	1
652.26528	2016-04	2016.0	Shangrao	0.0526315789473684	27.86851386601476	125.0564800873657	34885.300042338604	384.5061322288993	0.0029129252441583	0.0003066237099114	0.0001533118549557	1
652.26528	2016-03	2016.0	Shangrao	0.0909090909090909	27.86851386601476	125.0564800873657	34885.300042338604	384.5061322288993	0.0016864304045127	0.0001533118549557	0.0001533118549557	1
652.26528	2016-02	2016.0	Shangrao	1.4285714285714285e-07	27.86851386601476	125.0564800873657	34885.300042338604	384.5061322288993	0.0010731829846899	0.0001533118549557	1.5331185495570146e-10	1
652.26528	2016-01	2016.0	Shangrao	3.703703703703704e-08	27.86851386601476	125.0564800873657	34885.300042338604	384.5061322288993	0.0041394200838039	0.0003066237099114	1.5331185495570146e-10	1
652.26528	2016-05	2016.0	Shangrao	0.0555555555555555	27.86851386601476	125.0564800873657	34885.300042338604	384.5061322288993	0.0027596133892026	0.0001533118549557	0.0001533118549557	1
651.4761599999999	2017-08	2017.0	Shangrao	0.1176470588235294	28.37422749165644	123.18179071970954	32845.16197799165	372.5539243063016	0.0052189169899939	0.0006139902341169	0.0006139902341169	1
651.4761599999999	2017-12	2017.0	Shangrao	0.1481481481481481	28.84618454566555	123.18179071970954	32845.16197799165	372.5539243063016	0.0041444340802892	0.0012279804682338	0.0006139902341169	1
651.4761599999999	2017-11	2017.0	Shangrao	3.846153846153846e-08	29.318141599674668	123.18179071970954	32845.16197799165	372.5539243063016	0.00399093652176	0.0009209853511753	1.5349755852923306e-10	1
651.4761599999999	2017-10	2017.0	Shangrao	0.1481481481481481	29.79009865368379	123.18179071970954	32845.16197799165	372.5539243063016	0.0041444340802892	0.0009209853511753	0.0006139902341169	1
651.4761599999999	2017-09	2017.0	Shangrao	0.0952380952380952	30.26205570769289	123.18179071970954	32845.16197799165	372.5539243063016	0.0032234487291138	0.0007674877926461	0.0003069951170584	1
651.4761599999999	2017-07	2017.0	Shangrao	0.0666666666666666	30.734012761702004	123.18179071970954	32845.16197799165	372.5539243063016	0.0023024633779384	0.0006139902341169	0.0001534975585292	1
651.4761599999999	2017-05	2017.0	Shangrao	0.2105263157894736	31.20596981571112	123.18179071970954	32845.16197799165	372.5539243063016	0.0029164536120554	0.0003069951170584	0.0006139902341169	1
651.4761599999999	2017-04	2017.0	Shangrao	0.2777777777777778	31.67792686972024	123.18179071970954	32845.16197799165	372.5539243063016	0.0027629560535261	0.0004604926755876	0.0007674877926461	1
651.4761599999999	2017-03	2017.0	Shangrao	0.05	32.14988392372935	123.18179071970954	32845.16197799165	372.5539243063016	0.0030699511705846	0.0001534975585292	0.0001534975585292	1
651.4761599999999	2017-02	2017.0	Shangrao	0.0833333333333333	32.62184097773846	123.18179071970954	32845.16197799165	372.5539243063016	0.0018419707023507	1.5349755852923306e-10	0.0001534975585292	1
651.4761599999999	2017-01	2017.0	Shangrao	0.1428571428571428	33.09379803174757	123.18179071970954	32845.16197799165	372.5539243063016	0.0021489658194092	0.0001534975585292	0.0003069951170584	1
651.4761599999999	2017-06	2017.0	Shangrao	0.1428571428571428	33.56575508575669	123.18179071970954	32845.16197799165	372.5539243063016	0.0042979316388185	0.0012279804682338	0.0006139902341169	1
650.68704	2018-11	2018.0	Shangrao	1.0	34.07899133814007	115.78530901737338	34245.57218782166	397.7180796470143	1.5368371252637827e-10	0.0003073674250527	1.5368371252637827e-10	1
650.68704	2018-12	2018.0	Shangrao	5e-07	34.07899133814007	115.78530901737338	34245.57218782166	397.7180796470143	0.0003073674250527	1.5368371252637827e-10	1.5368371252637827e-10	1
650.68704	2018-10	2018.0	Shangrao	1.0	34.07899133814007	115.78530901737338	34245.57218782166	397.7180796470143	1.5368371252637827e-10	0.0001536837125263	1.5368371252637827e-10	1
650.68704	2018-09	2018.0	Shangrao	0.1428571428571428	34.07899133814007	115.78530901737338	34245.57218782166	397.7180796470143	0.0010757859876846	1.5368371252637827e-10	0.0001536837125263	1
650.68704	2018-08	2018.0	Shangrao	0.0434782608695652	34.07899133814007	115.78530901737338	34245.57218782166	397.7180796470143	0.0035347253881067	0.0006147348501055	0.0001536837125263	1
650.68704	2018-07	2018.0	Shangrao	0.2857142857142857	34.07899133814007	115.78530901737338	34245.57218782166	397.7180796470143	0.0021515719753692	0.0007684185626318	0.0006147348501055	1
650.68704	2018-06	2018.0	Shangrao	0.25	34.07899133814007	115.78530901737338	34245.57218782166	397.7180796470143	0.001229469700211	0.0006147348501055	0.0003073674250527	1
650.68704	2018-05	2018.0	Shangrao	0.3529411764705882	34.07899133814007	115.78530901737338	34245.57218782166	397.7180796470143	0.0026126231129484	0.0003073674250527	0.0009221022751582	1
650.68704	2018-04	2018.0	Shangrao	0.0416666666666666	34.07899133814007	115.78530901737338	34245.57218782166	397.7180796470143	0.003688409100633	0.0001536837125263	0.0001536837125263	1
650.68704	2018-03	2018.0	Shangrao	0.1875	34.07899133814007	115.78530901737338	34245.57218782166	397.7180796470143	0.002458939400422	0.0004610511375791	0.0004610511375791	1
650.68704	2018-02	2018.0	Shangrao	0.3	34.07899133814007	115.78530901737338	34245.57218782166	397.7180796470143	0.0030736742505275	0.0007684185626318	0.0009221022751582	1
650.68704	2018-01	2018.0	Shangrao	0.1111111111111111	34.07899133814007	115.78530901737338	34245.57218782166	397.7180796470143	0.0013831534127374	0.0006147348501055	0.0001536837125263	1
649.89792	2019-12	2019.0	Shangrao	0.1111111111111111	38.66761106113403	108.01696364869116	35760.508357989514	431.0061493965083	0.0055393314691636	0.0043083689204606	0.0006154812743515	1
649.89792	2019-11	2019.0	Shangrao	0.0285714285714285	38.66761106113403	108.01696364869116	35760.508357989514	431.0061493965083	0.0053854611505757	0.0026157954159939	0.0001538703185878	1
649.89792	2019-10	2019.0	Shangrao	0.2	38.66761106113403	108.01696364869116	35760.508357989514	431.0061493965083	0.0007693515929393	0.0003077406371757	0.0001538703185878	1
649.89792	2019-09	2019.0	Shangrao	2e-07	38.66761106113403	108.01696364869116	35760.508357989514	431.0061493965083	0.0007693515929393	0.0001538703185878	1.5387031858787915e-10	1
649.89792	2019-08	2019.0	Shangrao	5e-07	38.66761106113403	108.01696364869116	35760.508357989514	431.0061493965083	0.0003077406371757	1.5387031858787915e-10	1.5387031858787915e-10	1
649.89792	2019-04	2019.0	Shangrao	5e-07	38.66761106113403	108.01696364869116	35760.508357989514	431.0061493965083	0.0003077406371757	1.5387031858787915e-10	1.5387031858787915e-10	1
649.89792	2019-06	2019.0	Shangrao	1.25e-07	38.66761106113403	108.01696364869116	35760.508357989514	431.0061493965083	0.001230962548703	1.5387031858787915e-10	1.5387031858787915e-10	1
649.89792	2019-05	2019.0	Shangrao	2.5e-07	38.66761106113403	108.01696364869116	35760.508357989514	431.0061493965083	0.0006154812743515	0.0001538703185878	1.5387031858787915e-10	1
649.89792	2019-03	2019.0	Shangrao	1.0	38.66761106113403	108.01696364869116	35760.508357989514	431.0061493965083	1.5387031858787915e-10	0.0001538703185878	1.5387031858787915e-10	1
649.89792	2019-02	2019.0	Shangrao	1.0	38.66761106113403	108.01696364869116	35760.508357989514	431.0061493965083	1.5387031858787915e-10	1.5387031858787915e-10	1.5387031858787915e-10	1
649.89792	2019-07	2019.0	Shangrao	0.4	38.66761106113403	108.01696364869116	35760.508357989514	431.0061493965083	0.0007693515929393	0.0003077406371757	0.0003077406371757	1
649.1088	2020-07	2020.0	Shangrao	0.1666666666666666	40.42465608230855	79.21630395397506	34971.42543746134	457.8277170175477	0.0027730328105242	0.001694631161987	0.0004621721350873	1
649.1088	2020-09	2020.0	Shangrao	0.1764705882352941	40.42465608230855	79.21630395397506	34971.42543746134	457.8277170175477	0.0026189754321617	0.0030811475672491	0.0004621721350873	1
649.1088	2020-08	2020.0	Shangrao	0.1176470588235294	40.42465608230855	79.21630395397506	34971.42543746134	457.8277170175477	0.0026189754321617	0.0018486885403494	0.0003081147567249	1
649.1088	2020-06	2020.0	Shangrao	0.1363636363636363	40.42465608230855	79.21630395397506	34971.42543746134	457.8277170175477	0.003389262323974	0.0007702868918122	0.0004621721350873	1
649.1088	2020-11	2020.0	Shangrao	0.1818181818181818	40.42465608230855	79.21630395397506	34971.42543746134	457.8277170175477	0.003389262323974	0.003389262323974	0.0006162295134498	1
649.1088	2020-04	2020.0	Shangrao	0.1904761904761904	40.42465608230855	79.21630395397506	34971.42543746134	457.8277170175477	0.0032352049456115	0.0018486885403494	0.0006162295134498	1
649.1088	2020-03	2020.0	Shangrao	0.125	40.42465608230855	79.21630395397506	34971.42543746134	457.8277170175477	0.0024649180537993	0.0003081147567249	0.0003081147567249	1
649.1088	2020-02	2020.0	Shangrao	5e-07	40.42465608230855	79.21630395397506	34971.42543746134	457.8277170175477	0.0003081147567249	1.540573783624563e-10	1.540573783624563e-10	1
649.1088	2020-01	2020.0	Shangrao	0.0333333333333333	40.42465608230855	79.21630395397506	34971.42543746134	457.8277170175477	0.0046217213508736	0.0024649180537993	0.0001540573783624	1
649.1088	2020-05	2020.0	Shangrao	0.0769230769230769	40.42465608230855	79.21630395397506	34971.42543746134	457.8277170175477	0.0020027459187119	0.0013865164052621	0.0001540573783624	1
649.1088	2020-12	2020.0	Shangrao	0.1111111111111111	40.42465608230855	79.21630395397506	34971.42543746134	457.8277170175477	0.0041595492157863	0.0024649180537993	0.0004621721350873	1
911.865	2014-01	2014.0	Dongguan	0.1428571428571428	64.49767564277606	60.57914274591085	49920.97514434702	285.06412681701784	0.0015353149863192	0.0001096653561656	0.0002193307123313	1
911.865	2014-12	2014.0	Dongguan	0.1428571428571428	64.49767564277606	60.57914274591085	49920.97514434702	285.06412681701784	0.0015353149863192	1.0966535616566047e-10	0.0002193307123313	1
911.865	2014-11	2014.0	Dongguan	1.1111111111111118e-07	64.49767564277606	60.57914274591085	49920.97514434702	285.06412681701784	0.0009869882054909	0.0004386614246626	1.0966535616566047e-10	1
911.865	2014-10	2014.0	Dongguan	0.1428571428571428	64.49767564277606	60.57914274591085	49920.97514434702	285.06412681701784	0.0007676574931596	0.0001096653561656	0.0001096653561656	1
911.865	2014-08	2014.0	Dongguan	0.2	64.49767564277606	60.57914274591085	49920.97514434702	285.06412681701784	0.0010966535616566	0.0001096653561656	0.0002193307123313	1
911.865	2014-07	2014.0	Dongguan	0.1428571428571428	64.49767564277606	60.57914274591085	49920.97514434702	285.06412681701784	0.0007676574931596	0.0003289960684969	0.0001096653561656	1
911.865	2014-09	2014.0	Dongguan	0.0666666666666666	64.49767564277606	60.57914274591085	49920.97514434702	285.06412681701784	0.0016449803424849	0.0001096653561656	0.0001096653561656	1
911.865	2014-05	2014.0	Dongguan	0.1666666666666666	64.49767564277606	60.57914274591085	49920.97514434702	285.06412681701784	0.0013159842739879	0.0002193307123313	0.0002193307123313	1
911.865	2014-04	2014.0	Dongguan	0.074074074074074	64.49767564277606	60.57914274591085	49920.97514434702	285.06412681701784	0.0029609646164728	0.0003289960684969	0.0002193307123313	1
911.865	2014-03	2014.0	Dongguan	0.1538461538461538	64.49767564277606	60.57914274591085	49920.97514434702	285.06412681701784	0.0014256496301535	0.0004386614246626	0.0002193307123313	1
911.865	2014-02	2014.0	Dongguan	1.4285714285714285e-07	64.49767564277606	60.57914274591085	49920.97514434702	285.06412681701784	0.0007676574931596	0.0001096653561656	1.0966535616566047e-10	1
911.865	2014-06	2014.0	Dongguan	7.142857142857142e-08	64.49767564277606	60.57914274591085	49920.97514434702	285.06412681701784	0.0015353149863192	0.0006579921369939	1.0966535616566047e-10	1
934.33125	2015-08	2015.0	Dongguan	0.1666666666666666	67.16112406600979	52.743606724060655	55437.3194731526	285.92643133792217	0.0012843410728261	0.0001070284227355	0.000214056845471	1
934.33125	2015-12	2015.0	Dongguan	0.1333333333333333	67.16112406600979	52.743606724060655	55437.3194731526	285.92643133792217	0.0032108526820653	0.0008562273818841	0.000428113690942	1
934.33125	2015-11	2015.0	Dongguan	0.0909090909090909	67.16112406600979	52.743606724060655	55437.3194731526	285.92643133792217	0.0011773126500906	0.0005351421136775	0.0001070284227355	1
934.33125	2015-10	2015.0	Dongguan	0.5	67.16112406600979	52.743606724060655	55437.3194731526	285.92643133792217	0.0010702842273551	0.0008562273818841	0.0005351421136775	1
934.33125	2015-07	2015.0	Dongguan	0.1363636363636363	67.16112406600979	52.743606724060655	55437.3194731526	285.92643133792217	0.0023546253001812	0.0001070284227355	0.0003210852682065	1
934.33125	2015-09	2015.0	Dongguan	5.5555555555555574e-08	67.16112406600979	52.743606724060655	55437.3194731526	285.92643133792217	0.0019265116092392	0.0007491989591485	1.0702842273551269e-10	1
934.33125	2015-05	2015.0	Dongguan	0.0909090909090909	67.16112406600979	52.743606724060655	55437.3194731526	285.92643133792217	0.0011773126500906	0.0007491989591485	0.0001070284227355	1
934.33125	2015-04	2015.0	Dongguan	0.0588235294117647	67.16112406600979	52.743606724060655	55437.3194731526	285.92643133792217	0.0018194831865037	0.0003210852682065	0.0001070284227355	1
934.33125	2015-03	2015.0	Dongguan	0.2105263157894736	67.16112406600979	52.743606724060655	55437.3194731526	285.92643133792217	0.0020335400319747	0.0005351421136775	0.000428113690942	1
934.33125	2015-02	2015.0	Dongguan	0.1	67.16112406600979	52.743606724060655	55437.3194731526	285.92643133792217	0.0010702842273551	0.000428113690942	0.0001070284227355	1
934.33125	2015-01	2015.0	Dongguan	1e-07	67.16112406600979	52.743606724060655	55437.3194731526	285.92643133792217	0.0010702842273551	0.000642170536413	1.0702842273551269e-10	1
934.33125	2015-06	2015.0	Dongguan	0.1428571428571428	67.16112406600979	52.743606724060655	55437.3194731526	285.92643133792217	0.0014983979182971	0.0012843410728261	0.000214056845471	1
956.7975	2016-12	2016.0	Dongguan	0.0588235294117647	71.35978929710832	50.94076855342954	56935.17175786935	286.89456232901944	0.0017767604952981	0.0007316072627698	0.0001045153232528	1
956.7975	2016-11	2016.0	Dongguan	1.25e-07	71.35978929710832	50.94076855342954	56935.17175786935	286.89456232901944	0.0008361225860226	0.0005225766162641	1.0451532325283039e-10	1
956.7975	2016-10	2016.0	Dongguan	0.0909090909090909	71.35978929710832	50.94076855342954	56935.17175786935	286.89456232901944	0.0011496685557811	0.0003135459697584	0.0001045153232528	1
956.7975	2016-09	2016.0	Dongguan	0.1052631578947368	71.35978929710832	50.94076855342954	56935.17175786935	286.89456232901944	0.0019857911418037	0.0010451532325283	0.0002090306465056	1
956.7975	2016-08	2016.0	Dongguan	0.2222222222222222	71.35978929710832	50.94076855342954	56935.17175786935	286.89456232901944	0.0018812758185509	0.0010451532325283	0.0004180612930113	1
956.7975	2016-07	2016.0	Dongguan	1.6666666666666665e-07	71.35978929710832	50.94076855342954	56935.17175786935	286.89456232901944	0.0006270919395169	0.0004180612930113	1.0451532325283039e-10	1
956.7975	2016-06	2016.0	Dongguan	1e-07	71.35978929710832	50.94076855342954	56935.17175786935	286.89456232901944	0.0010451532325283	0.0007316072627698	1.0451532325283039e-10	1
956.7975	2016-04	2016.0	Dongguan	0.0666666666666666	71.35978929710832	50.94076855342954	56935.17175786935	286.89456232901944	0.0015677298487924	0.0004180612930113	0.0001045153232528	1
956.7975	2016-03	2016.0	Dongguan	0.1764705882352941	71.35978929710832	50.94076855342954	56935.17175786935	286.89456232901944	0.0017767604952981	0.0011496685557811	0.0003135459697584	1
956.7975	2016-02	2016.0	Dongguan	1.4285714285714285e-07	71.35978929710832	50.94076855342954	56935.17175786935	286.89456232901944	0.0007316072627698	0.0002090306465056	1.0451532325283039e-10	1
956.7975	2016-01	2016.0	Dongguan	0.25	71.35978929710832	50.94076855342954	56935.17175786935	286.89456232901944	0.0012541838790339	0.0007316072627698	0.0003135459697584	1
956.7975	2016-05	2016.0	Dongguan	0.2352941176470588	71.35978929710832	50.94076855342954	56935.17175786935	286.89456232901944	0.0017767604952981	0.0013586992022867	0.0004180612930113	1
979.26375	2017-08	2017.0	Dongguan	0.2	70.8623687163718	44.10456324968631	60460.54497575347	296.6105913754083	0.0020423506945907	0.0013275279514839	0.0004084701389181	1
979.26375	2017-12	2017.0	Dongguan	0.2083333333333333	72.00208304060459	44.10456324968631	60460.54497575347	296.6105913754083	0.0024508208335088	0.0009190578125658	0.0005105876736476	1
979.26375	2017-11	2017.0	Dongguan	0.3076923076923077	73.14179736483739	44.10456324968631	60460.54497575347	296.6105913754083	0.0013275279514839	0.0009190578125658	0.0004084701389181	1
979.26375	2017-10	2017.0	Dongguan	0.3333333333333333	74.28151168907019	44.10456324968631	60460.54497575347	296.6105913754083	0.001531763020943	0.0018381156251316	0.0005105876736476	1
979.26375	2017-09	2017.0	Dongguan	1.4285714285714285e-07	75.42122601330297	44.10456324968631	60460.54497575347	296.6105913754083	0.0007148227431067	0.0010211753472953	1.0211753472953532e-10	1
979.26375	2017-07	2017.0	Dongguan	0.1904761904761904	76.56094033753577	44.10456324968631	60460.54497575347	296.6105913754083	0.0021444682293202	0.0010211753472953	0.0004084701389181	1
979.26375	2017-06	2017.0	Dongguan	0.2272727272727272	77.70065466176857	44.10456324968631	60460.54497575347	296.6105913754083	0.0022465857640497	0.0008169402778362	0.0005105876736476	1
979.26375	2017-05	2017.0	Dongguan	0.1904761904761904	78.84036898600137	44.10456324968631	60460.54497575347	296.6105913754083	0.0021444682293202	0.0010211753472953	0.0004084701389181	1
979.26375	2017-04	2017.0	Dongguan	0.4545454545454545	79.98008331023416	44.10456324968631	60460.54497575347	296.6105913754083	0.0011232928820248	0.0013275279514839	0.0005105876736476	1
979.26375	2017-03	2017.0	Dongguan	0.1904761904761904	81.11979763446696	44.10456324968631	60460.54497575347	296.6105913754083	0.0021444682293202	0.0011232928820248	0.0004084701389181	1
979.26375	2017-02	2017.0	Dongguan	0.2727272727272727	82.25951195869975	44.10456324968631	60460.54497575347	296.6105913754083	0.0011232928820248	0.0008169402778362	0.0003063526041886	1
979.26375	2017-01	2017.0	Dongguan	2e-07	83.39922628293255	44.10456324968631	60460.54497575347	296.6105913754083	0.0005105876736476	0.0010211753472953	1.0211753472953532e-10	1
1001.73	2018-12	2018.0	Dongguan	1e-06	82.64294770047817	33.54197238776916	64878.85957293882	301.8677687600451	9.98272987731225e-05	0.0007986183901849	9.98272987731225e-11	1
1001.73	2018-11	2018.0	Dongguan	5e-07	82.64294770047817	33.54197238776916	64878.85957293882	301.8677687600451	0.0001996545975462	0.0003993091950924	9.98272987731225e-11	1
1001.73	2018-10	2018.0	Dongguan	5e-07	82.64294770047817	33.54197238776916	64878.85957293882	301.8677687600451	0.0001996545975462	0.0001996545975462	9.98272987731225e-11	1
1001.73	2018-09	2018.0	Dongguan	1e-06	82.64294770047817	33.54197238776916	64878.85957293882	301.8677687600451	9.98272987731225e-05	0.0007986183901849	9.98272987731225e-11	1
1001.73	2018-08	2018.0	Dongguan	1.25e-07	82.64294770047817	33.54197238776916	64878.85957293882	301.8677687600451	0.0007986183901849	0.0003993091950924	9.98272987731225e-11	1
1001.73	2018-07	2018.0	Dongguan	0.5	82.64294770047817	33.54197238776916	64878.85957293882	301.8677687600451	0.0003993091950924	9.98272987731225e-05	0.0001996545975462	1
1001.73	2018-05	2018.0	Dongguan	0.0833333333333333	82.64294770047817	33.54197238776916	64878.85957293882	301.8677687600451	0.0011979275852774	0.0004991364938656	9.98272987731225e-05	1
1001.73	2018-04	2018.0	Dongguan	0.125	82.64294770047817	33.54197238776916	64878.85957293882	301.8677687600451	0.0007986183901849	0.0009982729877312	9.98272987731225e-05	1
1001.73	2018-03	2018.0	Dongguan	0.1111111111111111	82.64294770047817	33.54197238776916	64878.85957293882	301.8677687600451	0.0008984456889581	0.0002994818963193	9.98272987731225e-05	1
1001.73	2018-02	2018.0	Dongguan	0.1428571428571428	82.64294770047817	33.54197238776916	64878.85957293882	301.8677687600451	0.0006987910914118	0.0001996545975462	9.98272987731225e-05	1
1001.73	2018-01	2018.0	Dongguan	0.25	82.64294770047817	33.54197238776916	64878.85957293882	301.8677687600451	0.0007986183901849	0.0001996545975462	0.0001996545975462	1
1001.73	2018-06	2018.0	Dongguan	0.4285714285714285	82.64294770047817	33.54197238776916	64878.85957293882	301.8677687600451	0.0006987910914118	0.0007986183901849	0.0002994818963193	1
1024.19625	2019-08	2019.0	Dongguan	1.6666666666666665e-07	92.57991327345712	31.77125477661141	65736.06376707589	314.2073601616878	0.0005858252263665	0.0030267636695603	9.76375377277548e-11	1
1024.19625	2019-12	2019.0	Dongguan	0.2	92.57991327345712	31.77125477661141	65736.06376707589	314.2073601616878	0.0014645630659163	0.0186487697060011	0.0002929126131832	1
1024.19625	2019-11	2019.0	Dongguan	0.1666666666666666	92.57991327345712	31.77125477661141	65736.06376707589	314.2073601616878	0.001171650452733	0.0095684786973199	0.0001952750754555	1
1024.19625	2019-10	2019.0	Dongguan	0.25	92.57991327345712	31.77125477661141	65736.06376707589	314.2073601616878	0.000390550150911	0.0104472165368697	9.763753772775482e-05	1
1024.19625	2019-09	2019.0	Dongguan	1.4285714285714285e-07	92.57991327345712	31.77125477661141	65736.06376707589	314.2073601616878	0.0006834627640942	0.0105448540745975	9.76375377277548e-11	1
1024.19625	2019-07	2019.0	Dongguan	0.2	92.57991327345712	31.77125477661141	65736.06376707589	314.2073601616878	0.0004881876886387	0.0031244012072881	9.763753772775482e-05	1
1024.19625	2019-03	2019.0	Dongguan	1.6666666666666665e-07	92.57991327345712	31.77125477661141	65736.06376707589	314.2073601616878	0.0005858252263665	0.0086897408577701	9.76375377277548e-11	1
1024.19625	2019-05	2019.0	Dongguan	0.2	92.57991327345712	31.77125477661141	65736.06376707589	314.2073601616878	0.0004881876886387	0.0046866018109322	9.763753772775482e-05	1
1024.19625	2019-04	2019.0	Dongguan	0.2727272727272727	92.57991327345712	31.77125477661141	65736.06376707589	314.2073601616878	0.0010740129150053	0.0072251777918538	0.0002929126131832	1
1024.19625	2019-02	2019.0	Dongguan	1.0	92.57991327345712	31.77125477661141	65736.06376707589	314.2073601616878	9.76375377277548e-11	0.0023433009054661	9.76375377277548e-11	1
1024.19625	2019-01	2019.0	Dongguan	5e-07	92.57991327345712	31.77125477661141	65736.06376707589	314.2073601616878	0.0001952750754555	0.0022456633677383	9.76375377277548e-11	1
1024.19625	2019-06	2019.0	Dongguan	0.25	92.57991327345712	31.77125477661141	65736.06376707589	314.2073601616878	0.000390550150911	0.001952750754555	9.763753772775482e-05	1
1046.6625	2020-11	2020.0	Dongguan	9.09090909090909e-08	92.19781925883464	7.910859517752859	66377.73876488363	314.3324615145761	0.001050959597769	0.0249364050016122	9.554178161537268e-11	1
1046.6625	2020-01	2020.0	Dongguan	0.1	92.19781925883464	7.910859517752859	66377.73876488363	314.3324615145761	0.0009554178161537	0.0337262489102265	9.554178161537268e-05	1
1046.6625	2020-02	2020.0	Dongguan	3.333333333333333e-07	92.19781925883464	7.910859517752859	66377.73876488363	314.3324615145761	0.0002866253448461	0.0019108356323074	9.554178161537268e-11	1
1046.6625	2020-03	2020.0	Dongguan	0.1111111111111111	92.19781925883464	7.910859517752859	66377.73876488363	314.3324615145761	0.0008598760345383	0.001050959597769	9.554178161537268e-05	1
1046.6625	2020-04	2020.0	Dongguan	0.0666666666666666	92.19781925883464	7.910859517752859	66377.73876488363	314.3324615145761	0.0028662534484611	0.0122293480467677	0.0001910835632307	1
1046.6625	2020-05	2020.0	Dongguan	0.25	92.19781925883464	7.910859517752859	66377.73876488363	314.3324615145761	0.0026751698852304	0.0300956612088423	0.0006687924713076	1
1046.6625	2020-06	2020.0	Dongguan	0.1538461538461538	92.19781925883464	7.910859517752859	66377.73876488363	314.3324615145761	0.0012420431609998	0.0245542378751507	0.0001910835632307	1
1046.6625	2020-07	2020.0	Dongguan	0.2	92.19781925883464	7.910859517752859	66377.73876488363	314.3324615145761	0.0019108356323074	0.0264650735074582	0.0003821671264614	1
1046.6625	2020-08	2020.0	Dongguan	0.2857142857142857	92.19781925883464	7.910859517752859	66377.73876488363	314.3324615145761	0.0006687924713076	0.0193949816679206	0.0001910835632307	1
1046.6625	2020-09	2020.0	Dongguan	0.3333333333333333	92.19781925883464	7.910859517752859	66377.73876488363	314.3324615145761	0.0008598760345383	0.0362103352322262	0.0002866253448461	1
1046.6625	2020-12	2020.0	Dongguan	1.6666666666666665e-07	92.19781925883464	7.910859517752859	66377.73876488363	314.3324615145761	0.0005732506896922	0.0180573967253054	9.554178161537268e-11	1
209.54072	2014-01	2014.0	Dongying	0.1	163.71471855207903	38.65597102081161	98422.39732687756	567.049688480597	0.0047723421013347	0.0004772342101334	0.0004772342101334	0
209.54072	2014-12	2014.0	Dongying	2.5e-07	163.71471855207903	38.65597102081161	98422.39732687756	567.049688480597	0.0019089368405339	0.0047723421013347	4.772342101334766e-10	0
209.54072	2014-11	2014.0	Dongying	1e-07	163.71471855207903	38.65597102081161	98422.39732687756	567.049688480597	0.0047723421013347	0.0062040447317351	4.772342101334766e-10	0
209.54072	2014-10	2014.0	Dongying	1e-06	163.71471855207903	38.65597102081161	98422.39732687756	567.049688480597	0.0004772342101334	0.0057268105216017	4.772342101334766e-10	0
209.54072	2014-08	2014.0	Dongying	2e-07	163.71471855207903	38.65597102081161	98422.39732687756	567.049688480597	0.0023861710506673	0.0066812789418686	4.772342101334766e-10	0
209.54072	2014-07	2014.0	Dongying	1.4285714285714285e-07	163.71471855207903	38.65597102081161	98422.39732687756	567.049688480597	0.0033406394709343	0.0104991526229364	4.772342101334766e-10	0
209.54072	2014-09	2014.0	Dongying	0.1818181818181818	163.71471855207903	38.65597102081161	98422.39732687756	567.049688480597	0.0052495763114682	0.0052495763114682	0.0009544684202669	0
209.54072	2014-05	2014.0	Dongying	1.4285714285714285e-07	163.71471855207903	38.65597102081161	98422.39732687756	567.049688480597	0.0033406394709343	0.0019089368405339	4.772342101334766e-10	0
209.54072	2014-04	2014.0	Dongying	1e-07	163.71471855207903	38.65597102081161	98422.39732687756	567.049688480597	0.0047723421013347	0.0038178736810678	4.772342101334766e-10	0
209.54072	2014-03	2014.0	Dongying	1.25e-07	163.71471855207903	38.65597102081161	98422.39732687756	567.049688480597	0.0038178736810678	0.0023861710506673	4.772342101334766e-10	0
209.54072	2014-02	2014.0	Dongying	3.333333333333333e-07	163.71471855207903	38.65597102081161	98422.39732687756	567.049688480597	0.0014317026304004	0.0019089368405339	4.772342101334766e-10	0
209.54072	2014-06	2014.0	Dongying	1.25e-07	163.71471855207903	38.65597102081161	98422.39732687756	567.049688480597	0.0038178736810678	0.0023861710506673	4.772342101334766e-10	0
211.1759	2015-08	2015.0	Dongying	0.125	163.4012214461972	33.14772187546022	104217.81083921036	569.0516768248649	0.0037883110714811	0.0042618499554163	0.0004735388839351	0
211.1759	2015-12	2015.0	Dongying	3.333333333333333e-07	163.4012214461972	33.14772187546022	104217.81083921036	569.0516768248649	0.0014206166518054	0.013259088750184	4.73538883935146e-10	0
211.1759	2015-11	2015.0	Dongying	5e-07	163.4012214461972	33.14772187546022	104217.81083921036	569.0516768248649	0.0009470777678702	0.0123120109823137	4.73538883935146e-10	0
211.1759	2015-10	2015.0	Dongying	5e-07	163.4012214461972	33.14772187546022	104217.81083921036	569.0516768248649	0.0009470777678702	0.0061560054911568	4.73538883935146e-10	0
211.1759	2015-07	2015.0	Dongying	1.6666666666666665e-07	163.4012214461972	33.14772187546022	104217.81083921036	569.0516768248649	0.0028412333036108	0.0052089277232866	4.73538883935146e-10	0
211.1759	2015-09	2015.0	Dongying	2e-07	163.4012214461972	33.14772187546022	104217.81083921036	569.0516768248649	0.0023676944196757	0.0104178554465732	4.73538883935146e-10	0
211.1759	2015-05	2015.0	Dongying	0.2857142857142857	163.4012214461972	33.14772187546022	104217.81083921036	569.0516768248649	0.003314772187546	0.0052089277232866	0.0009470777678702	0
211.1759	2015-04	2015.0	Dongying	5e-08	163.4012214461972	33.14772187546022	104217.81083921036	569.0516768248649	0.0094707776787029	0.0080501610268974	4.73538883935146e-10	0
211.1759	2015-03	2015.0	Dongying	0.3333333333333333	163.4012214461972	33.14772187546022	104217.81083921036	569.0516768248649	0.0014206166518054	0.0080501610268974	0.0004735388839351	0
211.1759	2015-02	2015.0	Dongying	1.6666666666666665e-07	163.4012214461972	33.14772187546022	104217.81083921036	569.0516768248649	0.0028412333036108	0.0056824666072217	4.73538883935146e-10	0
211.1759	2015-01	2015.0	Dongying	0.05	163.4012214461972	33.14772187546022	104217.81083921036	569.0516768248649	0.0094707776787029	0.0023676944196757	0.0004735388839351	0
211.1759	2015-06	2015.0	Dongying	3.333333333333333e-07	163.4012214461972	33.14772187546022	104217.81083921036	569.0516768248649	0.0014206166518054	0.0056824666072217	4.73538883935146e-10	0
212.81108	2016-12	2016.0	Dongying	0.0666666666666666	163.5065241903758	28.14703069031932	104254.86304566474	566.2299162242867	0.0070485051812151	0.0206756151982312	0.0004699003454143	0
212.81108	2016-11	2016.0	Dongying	0.3333333333333333	163.5065241903758	28.14703069031932	104254.86304566474	566.2299162242867	0.0042291031087291	0.0084582062174582	0.001409701036243	0
212.81108	2016-10	2016.0	Dongying	2e-07	163.5065241903758	28.14703069031932	104254.86304566474	566.2299162242867	0.0023495017270717	0.0018796013816573	4.699003454143458e-10	0
212.81108	2016-09	2016.0	Dongying	6.666666666666668e-08	163.5065241903758	28.14703069031932	104254.86304566474	566.2299162242867	0.0070485051812151	0.0075184055266295	4.699003454143458e-10	0
212.81108	2016-08	2016.0	Dongying	2.5e-07	163.5065241903758	28.14703069031932	104254.86304566474	566.2299162242867	0.0018796013816573	0.0046990034541434	4.699003454143458e-10	0
212.81108	2016-07	2016.0	Dongying	1.6666666666666665e-07	163.5065241903758	28.14703069031932	104254.86304566474	566.2299162242867	0.002819402072486	0.0061087044903864	4.699003454143458e-10	0
212.81108	2016-06	2016.0	Dongying	0.25	163.5065241903758	28.14703069031932	104254.86304566474	566.2299162242867	0.0018796013816573	0.013627110017016	0.0004699003454143	0
212.81108	2016-04	2016.0	Dongying	1.25e-07	163.5065241903758	28.14703069031932	104254.86304566474	566.2299162242867	0.0037592027633147	0.0089281065628725	4.699003454143458e-10	0
212.81108	2016-03	2016.0	Dongying	7.142857142857142e-08	163.5065241903758	28.14703069031932	104254.86304566474	566.2299162242867	0.0065786048358008	0.0112776082899443	4.699003454143458e-10	0
212.81108	2016-02	2016.0	Dongying	3.333333333333333e-07	163.5065241903758	28.14703069031932	104254.86304566474	566.2299162242867	0.001409701036243	0.0046990034541434	4.699003454143458e-10	0
212.81108	2016-01	2016.0	Dongying	0.25	163.5065241903758	28.14703069031932	104254.86304566474	566.2299162242867	0.0056388041449721	0.0103378075991156	0.001409701036243	0
212.81108	2016-05	2016.0	Dongying	1.4285714285714285e-07	163.5065241903758	28.14703069031932	104254.86304566474	566.2299162242867	0.0032893024179004	0.0126873093261873	4.699003454143458e-10	0
214.44626	2017-08	2017.0	Dongying	0.1333333333333333	164.6733886041767	28.44535502740873	108596.1583102452	522.8815834792363	0.0069947594329693	0.0116579323882822	0.0009326345910625	0
214.44626	2017-12	2017.0	Dongying	0.1538461538461538	167.08701105528544	28.44535502740873	108596.1583102452	522.8815834792363	0.0060621248419067	0.0135232015704074	0.0009326345910625	0
214.44626	2017-11	2017.0	Dongying	0.1111111111111111	169.5006335063942	28.44535502740873	108596.1583102452	522.8815834792363	0.0041968556597816	0.0083937113195632	0.0004663172955312	0
214.44626	2017-10	2017.0	Dongying	0.2	171.914255957503	28.44535502740873	108596.1583102452	522.8815834792363	0.0023315864776564	0.0055958075463754	0.0004663172955312	0
214.44626	2017-09	2017.0	Dongying	0.1333333333333333	174.32787840861175	28.44535502740873	108596.1583102452	522.8815834792363	0.0069947594329693	0.0125905669793448	0.0009326345910625	0
214.44626	2017-07	2017.0	Dongying	0.125	176.74150085972053	28.44535502740873	108596.1583102452	522.8815834792363	0.0037305383642503	0.0055958075463754	0.0004663172955312	0
214.44626	2017-06	2017.0	Dongying	1.25e-07	179.1551233108293	28.44535502740873	108596.1583102452	522.8815834792363	0.0037305383642503	0.0088600286150945	4.663172955312907e-10	0
214.44626	2017-05	2017.0	Dongying	0.1052631578947368	181.56874576193803	28.44535502740873	108596.1583102452	522.8815834792363	0.0088600286150945	0.0111916150927509	0.0009326345910625	0
214.44626	2017-04	2017.0	Dongying	0.1111111111111111	183.9823682130468	28.44535502740873	108596.1583102452	522.8815834792363	0.0041968556597816	0.0191190091167829	0.0004663172955312	0
214.44626	2017-03	2017.0	Dongying	0.0869565217391304	186.3959906641556	28.44535502740873	108596.1583102452	522.8815834792363	0.0107252977972196	0.0097926632061571	0.0009326345910625	0
214.44626	2017-02	2017.0	Dongying	9.09090909090909e-08	188.80961311526437	28.44535502740873	108596.1583102452	522.8815834792363	0.0051294902508441	0.0069947594329693	4.663172955312907e-10	0
214.44626	2017-01	2017.0	Dongying	0.4166666666666667	191.2232355663731	28.44535502740873	108596.1583102452	522.8815834792363	0.0055958075463754	0.0107252977972196	0.0023315864776564	0
216.08144	2018-12	2018.0	Dongying	1e-06	192.17152569882916	29.618462372335173	113191.44300408218	537.9453228375376	0.0004627884745677	0.0023139423728386	4.62788474567737e-10	0
216.08144	2018-11	2018.0	Dongying	1e-06	192.17152569882916	29.618462372335173	113191.44300408218	537.9453228375376	0.0004627884745677	0.0013883654237032	4.62788474567737e-10	0
216.08144	2018-10	2018.0	Dongying	1e-06	192.17152569882916	29.618462372335173	113191.44300408218	537.9453228375376	0.0004627884745677	0.0004627884745677	4.62788474567737e-10	0
216.08144	2018-09	2018.0	Dongying	1e-06	192.17152569882916	29.618462372335173	113191.44300408218	537.9453228375376	0.0004627884745677	0.0032395193219741	4.62788474567737e-10	0
216.08144	2018-08	2018.0	Dongying	1.4285714285714285e-07	192.17152569882916	29.618462372335173	113191.44300408218	537.9453228375376	0.0032395193219741	0.006941827118516	4.62788474567737e-10	0
216.08144	2018-07	2018.0	Dongying	5e-07	192.17152569882916	29.618462372335173	113191.44300408218	537.9453228375376	0.0009255769491354	0.0055534616948128	4.62788474567737e-10	0
216.08144	2018-05	2018.0	Dongying	5.88235294117647e-08	192.17152569882916	29.618462372335173	113191.44300408218	537.9453228375376	0.0078674040676515	0.0249905776266578	4.62788474567737e-10	0
216.08144	2018-04	2018.0	Dongying	9.09090909090909e-08	192.17152569882916	29.618462372335173	113191.44300408218	537.9453228375376	0.0050906732202451	0.0194371159318449	4.62788474567737e-10	0
216.08144	2018-03	2018.0	Dongying	0.1111111111111111	192.17152569882916	29.618462372335173	113191.44300408218	537.9453228375376	0.0041650962711096	0.0097185579659224	0.0004627884745677	0
216.08144	2018-02	2018.0	Dongying	0.0833333333333333	192.17152569882916	29.618462372335173	113191.44300408218	537.9453228375376	0.0055534616948128	0.0064790386439483	0.0004627884745677	0
216.08144	2018-01	2018.0	Dongying	1.1111111111111118e-07	192.17152569882916	29.618462372335173	113191.44300408218	537.9453228375376	0.0041650962711096	0.0060162501693805	4.62788474567737e-10	0
216.08144	2018-06	2018.0	Dongying	1.6666666666666665e-07	192.17152569882916	29.618462372335173	113191.44300408218	537.9453228375376	0.0027767308474064	0.0101813464404902	4.62788474567737e-10	0
217.71662	2019-08	2019.0	Dongying	0.3333333333333333	133.93557184564042	20.026032004355017	112578.40581945464	528.3014222800263	0.001377937981951	0.0036745012852027	0.0004593126606503	0
217.71662	2019-12	2019.0	Dongying	4.545454545454545e-08	133.93557184564042	20.026032004355017	112578.40581945464	528.3014222800263	0.0101048785343075	0.0339891368881254	4.5931266065034444e-10	0
217.71662	2019-11	2019.0	Dongying	1.4285714285714285e-07	133.93557184564042	20.026032004355017	112578.40581945464	528.3014222800263	0.0032151886245524	0.0220470077112165	4.5931266065034444e-10	0
217.71662	2019-10	2019.0	Dongying	0.4	133.93557184564042	20.026032004355017	112578.40581945464	528.3014222800263	0.0022965633032517	0.0110235038556082	0.0009186253213006	0
217.71662	2019-09	2019.0	Dongying	1e-06	133.93557184564042	20.026032004355017	112578.40581945464	528.3014222800263	0.0004593126606503	0.0059710645884544	4.5931266065034444e-10	0
217.71662	2019-07	2019.0	Dongying	3.333333333333333e-07	133.93557184564042	20.026032004355017	112578.40581945464	528.3014222800263	0.001377937981951	0.001377937981951	4.5931266065034444e-10	0
217.71662	2019-03	2019.0	Dongying	1.0	133.93557184564042	20.026032004355017	112578.40581945464	528.3014222800263	4.5931266065034444e-10	0.0032151886245524	4.5931266065034444e-10	0
217.71662	2019-05	2019.0	Dongying	0.3333333333333333	133.93557184564042	20.026032004355017	112578.40581945464	528.3014222800263	0.001377937981951	0.001377937981951	0.0004593126606503	0
217.71662	2019-04	2019.0	Dongying	1e-06	133.93557184564042	20.026032004355017	112578.40581945464	528.3014222800263	0.0004593126606503	0.001377937981951	4.5931266065034444e-10	0
217.71662	2019-02	2019.0	Dongying	1.0	133.93557184564042	20.026032004355017	112578.40581945464	528.3014222800263	0.0004593126606503	0.0009186253213006	0.0004593126606503	0
217.71662	2019-01	2019.0	Dongying	1e-06	133.93557184564042	20.026032004355017	112578.40581945464	528.3014222800263	0.0004593126606503	0.001377937981951	4.5931266065034444e-10	0
217.71662	2019-06	2019.0	Dongying	1.0	133.93557184564042	20.026032004355017	112578.40581945464	528.3014222800263	0.0004593126606503	0.0041338139458531	0.0004593126606503	0
219.3518	2020-11	2020.0	Dongying	0.1666666666666666	135.90041203217845	6.336852489927139	113671.78204145122	531.5205984177016	0.0054706640200809	0.0551625288691499	0.0009117773366801	0
219.3518	2020-01	2020.0	Dongying	1.1111111111111118e-07	135.90041203217845	6.336852489927139	113671.78204145122	531.5205984177016	0.0041029980150607	0.0227944334170041	4.5588866834008197e-10	0
219.3518	2020-02	2020.0	Dongying	3.333333333333333e-07	135.90041203217845	6.336852489927139	113671.78204145122	531.5205984177016	0.0013676660050202	0.0041029980150607	4.5588866834008197e-10	0
219.3518	2020-03	2020.0	Dongying	0.0833333333333333	135.90041203217845	6.336852489927139	113671.78204145122	531.5205984177016	0.0054706640200809	0.0629126362309313	0.00045588866834	0
219.3518	2020-04	2020.0	Dongying	8.333333333333335e-08	135.90041203217845	6.336852489927139	113671.78204145122	531.5205984177016	0.0054706640200809	0.0802364056278544	4.5588866834008197e-10	0
219.3518	2020-05	2020.0	Dongying	0.1428571428571428	135.90041203217845	6.336852489927139	113671.78204145122	531.5205984177016	0.0031912206783805	0.0620008588942511	0.00045588866834	0
219.3518	2020-06	2020.0	Dongying	0.1	135.90041203217845	6.336852489927139	113671.78204145122	531.5205984177016	0.0045588866834008	0.0679274115826722	0.00045588866834	0
219.3518	2020-07	2020.0	Dongying	0.2857142857142857	135.90041203217845	6.336852489927139	113671.78204145122	531.5205984177016	0.0031912206783805	0.0829717376378949	0.0009117773366801	0
219.3518	2020-08	2020.0	Dongying	0.25	135.90041203217845	6.336852489927139	113671.78204145122	531.5205984177016	0.0018235546733603	0.0474124215073685	0.00045588866834	0
219.3518	2020-09	2020.0	Dongying	3.333333333333333e-07	135.90041203217845	6.336852489927139	113671.78204145122	531.5205984177016	0.0013676660050202	0.0465006441706883	4.5588866834008197e-10	0
219.3518	2020-12	2020.0	Dongying	0.1428571428571428	135.90041203217845	6.336852489927139	113671.78204145122	531.5205984177016	0.0031912206783805	0.0606331928892309	0.00045588866834	0
363.9224	2014-01	2014.0	Zhongshan	0.5	77.57167187290477	56.825301218061874	69134.87600653328	363.9786943590172	0.0021982708401571	0.0013739192750982	0.0010991354200785	0
363.9224	2014-12	2014.0	Zhongshan	0.2857142857142857	77.57167187290477	56.825301218061874	69134.87600653328	363.9786943590172	0.0019234869851374	0.0021982708401571	0.0005495677100392	0
363.9224	2014-11	2014.0	Zhongshan	2e-07	77.57167187290477	56.825301218061874	69134.87600653328	363.9786943590172	0.0013739192750982	0.0008243515650589	2.7478385501964157e-10	0
363.9224	2014-10	2014.0	Zhongshan	1.6666666666666665e-07	77.57167187290477	56.825301218061874	69134.87600653328	363.9786943590172	0.0016487031301178	0.0019234869851374	2.7478385501964157e-10	0
363.9224	2014-08	2014.0	Zhongshan	0.1	77.57167187290477	56.825301218061874	69134.87600653328	363.9786943590172	0.0027478385501964	0.0027478385501964	0.0002747838550196	0
363.9224	2014-07	2014.0	Zhongshan	0.1	77.57167187290477	56.825301218061874	69134.87600653328	363.9786943590172	0.0027478385501964	0.0035721901152553	0.0002747838550196	0
363.9224	2014-09	2014.0	Zhongshan	0.1666666666666666	77.57167187290477	56.825301218061874	69134.87600653328	363.9786943590172	0.0032974062602356	0.0021982708401571	0.0005495677100392	0
363.9224	2014-05	2014.0	Zhongshan	9.09090909090909e-08	77.57167187290477	56.825301218061874	69134.87600653328	363.9786943590172	0.003022622405216	0.0027478385501964	2.7478385501964157e-10	0
363.9224	2014-04	2014.0	Zhongshan	0.0666666666666666	77.57167187290477	56.825301218061874	69134.87600653328	363.9786943590172	0.0041217578252946	0.0016487031301178	0.0002747838550196	0
363.9224	2014-03	2014.0	Zhongshan	0.0769230769230769	77.57167187290477	56.825301218061874	69134.87600653328	363.9786943590172	0.0035721901152553	0.0010991354200785	0.0002747838550196	0
363.9224	2014-02	2014.0	Zhongshan	1e-06	77.57167187290477	56.825301218061874	69134.87600653328	363.9786943590172	0.0002747838550196	0.0005495677100392	2.7478385501964157e-10	0
363.9224	2014-06	2014.0	Zhongshan	0.2857142857142857	77.57167187290477	56.825301218061874	69134.87600653328	363.9786943590172	0.0019234869851374	0.003022622405216	0.0005495677100392	0
376.903	2015-08	2015.0	Zhongshan	1.0	79.86226164291608	44.17582242645985	76270.41971011108	351.78812585731606	2.653202548135727e-10	0.0010612810192542	2.653202548135727e-10	0
376.903	2015-12	2015.0	Zhongshan	1.1111111111111118e-07	79.86226164291608	44.17582242645985	76270.41971011108	351.78812585731606	0.0023878822933221	0.0021225620385085	2.653202548135727e-10	0
376.903	2015-11	2015.0	Zhongshan	1.4285714285714285e-07	79.86226164291608	44.17582242645985	76270.41971011108	351.78812585731606	0.001857241783695	0.0010612810192542	2.653202548135727e-10	0
376.903	2015-10	2015.0	Zhongshan	0.125	79.86226164291608	44.17582242645985	76270.41971011108	351.78812585731606	0.0021225620385085	0.0010612810192542	0.0002653202548135	0
376.903	2015-07	2015.0	Zhongshan	1e-06	79.86226164291608	44.17582242645985	76270.41971011108	351.78812585731606	0.0002653202548135	0.0013266012740678	2.653202548135727e-10	0
376.903	2015-09	2015.0	Zhongshan	1e-06	79.86226164291608	44.17582242645985	76270.41971011108	351.78812585731606	0.0002653202548135	0.0015919215288814	2.653202548135727e-10	0
376.903	2015-05	2015.0	Zhongshan	2.5e-07	79.86226164291608	44.17582242645985	76270.41971011108	351.78812585731606	0.0010612810192542	0.0010612810192542	2.653202548135727e-10	0
376.903	2015-04	2015.0	Zhongshan	0.1666666666666666	79.86226164291608	44.17582242645985	76270.41971011108	351.78812585731606	0.0031838430577628	0.0021225620385085	0.0005306405096271	0
376.903	2015-03	2015.0	Zhongshan	1.6666666666666665e-07	79.86226164291608	44.17582242645985	76270.41971011108	351.78812585731606	0.0015919215288814	0.0015919215288814	2.653202548135727e-10	0
376.903	2015-02	2015.0	Zhongshan	0.2	79.86226164291608	44.17582242645985	76270.41971011108	351.78812585731606	0.0013266012740678	0.0010612810192542	0.0002653202548135	0
376.903	2015-01	2015.0	Zhongshan	0.1428571428571428	79.86226164291608	44.17582242645985	76270.41971011108	351.78812585731606	0.00371448356739	0.0010612810192542	0.0005306405096271	0
376.903	2015-06	2015.0	Zhongshan	0.3333333333333333	79.86226164291608	44.17582242645985	76270.41971011108	351.78812585731606	0.0015919215288814	0.0010612810192542	0.0005306405096271	0
389.8836	2016-12	2016.0	Zhongshan	0.3076923076923077	82.1470305496307	37.67791207427037	75665.7115097942	350.2583848102357	0.0033343285021478	0.0069251438121531	0.00102594723143	0
389.8836	2016-11	2016.0	Zhongshan	0.4285714285714285	82.1470305496307	37.67791207427037	75665.7115097942	350.2583848102357	0.0017954076550026	0.0023083812707177	0.0007694604235725	0
389.8836	2016-10	2016.0	Zhongshan	0.1	82.1470305496307	37.67791207427037	75665.7115097942	350.2583848102357	0.0025648680785752	0.0015389208471451	0.0002564868078575	0
389.8836	2016-09	2016.0	Zhongshan	0.1428571428571428	82.1470305496307	37.67791207427037	75665.7115097942	350.2583848102357	0.0017954076550026	0.0028213548864327	0.0002564868078575	0
389.8836	2016-08	2016.0	Zhongshan	0.1111111111111111	82.1470305496307	37.67791207427037	75665.7115097942	350.2583848102357	0.0023083812707177	0.0038473021178628	0.0002564868078575	0
389.8836	2016-07	2016.0	Zhongshan	0.2	82.1470305496307	37.67791207427037	75665.7115097942	350.2583848102357	0.0012824340392876	0.0023083812707177	0.0002564868078575	0
389.8836	2016-06	2016.0	Zhongshan	0.375	82.1470305496307	37.67791207427037	75665.7115097942	350.2583848102357	0.0020518944628601	0.0051297361571504	0.0007694604235725	0
389.8836	2016-04	2016.0	Zhongshan	0.3571428571428571	82.1470305496307	37.67791207427037	75665.7115097942	350.2583848102357	0.0035908153100053	0.00102594723143	0.0012824340392876	0
389.8836	2016-03	2016.0	Zhongshan	0.0666666666666666	82.1470305496307	37.67791207427037	75665.7115097942	350.2583848102357	0.0038473021178628	0.00102594723143	0.0002564868078575	0
389.8836	2016-02	2016.0	Zhongshan	1.25e-07	82.1470305496307	37.67791207427037	75665.7115097942	350.2583848102357	0.0020518944628601	0.000512973615715	2.5648680785752463e-10	0
389.8836	2016-01	2016.0	Zhongshan	3.333333333333333e-07	82.1470305496307	37.67791207427037	75665.7115097942	350.2583848102357	0.0007694604235725	0.0015389208471451	2.5648680785752463e-10	0
389.8836	2016-05	2016.0	Zhongshan	2e-07	82.1470305496307	37.67791207427037	75665.7115097942	350.2583848102357	0.0012824340392876	0.0033343285021478	2.5648680785752463e-10	0
402.8642	2017-08	2017.0	Zhongshan	0.1428571428571428	80.32108643748744	34.32918586461641	77626.70398610747	375.8090195157575	0.0017375582144057	0.0049644520411592	0.0002482226020579	0
402.8642	2017-12	2017.0	Zhongshan	0.2307692307692307	81.14198397757474	34.32918586461641	77626.70398610747	375.8090195157575	0.0032268938267535	0.006205565051449	0.0007446678061738	0
402.8642	2017-11	2017.0	Zhongshan	0.4285714285714285	81.962881517662	34.32918586461641	77626.70398610747	375.8090195157575	0.0017375582144057	0.0029786712246955	0.0007446678061738	0
402.8642	2017-10	2017.0	Zhongshan	2.5e-07	82.7837790577493	34.32918586461641	77626.70398610747	375.8090195157575	0.0009928904082318	0.0039715616329274	2.4822260205796394e-10	0
402.8642	2017-09	2017.0	Zhongshan	2.5e-07	83.60467659783659	34.32918586461641	77626.70398610747	375.8090195157575	0.0009928904082318	0.0044680068370433	2.4822260205796394e-10	0
402.8642	2017-07	2017.0	Zhongshan	0.375	84.42557413792386	34.32918586461641	77626.70398610747	375.8090195157575	0.0019857808164637	0.0017375582144057	0.0007446678061738	0
402.8642	2017-06	2017.0	Zhongshan	0.5555555555555556	85.24647167801113	34.32918586461641	77626.70398610747	375.8090195157575	0.0022340034185216	0.0029786712246955	0.0012411130102898	0
402.8642	2017-05	2017.0	Zhongshan	0.6666666666666666	86.06736921809842	34.32918586461641	77626.70398610747	375.8090195157575	0.0007446678061738	0.0091842362761446	0.0004964452041159	0
402.8642	2017-04	2017.0	Zhongshan	0.2142857142857142	86.88826675818572	34.32918586461641	77626.70398610747	375.8090195157575	0.0034751164288114	0.0074466780617389	0.0007446678061738	0
402.8642	2017-03	2017.0	Zhongshan	0.3333333333333333	87.70916429827298	34.32918586461641	77626.70398610747	375.8090195157575	0.0022340034185216	0.0032268938267535	0.0007446678061738	0
402.8642	2017-02	2017.0	Zhongshan	0.4	88.53006183836027	34.32918586461641	77626.70398610747	375.8090195157575	0.0024822260205796	0.0012411130102898	0.0009928904082318	0
402.8642	2017-01	2017.0	Zhongshan	0.25	89.35095937844756	34.32918586461641	77626.70398610747	375.8090195157575	0.0009928904082318	0.0019857808164637	0.0002482226020579	0
415.8448	2018-12	2018.0	Zhongshan	0.3333333333333333	87.35714141429688	33.690453746205314	75803.85759302508	377.1839878723986	0.000721422992424	0.000721422992424	0.000240474330808	0
415.8448	2018-11	2018.0	Zhongshan	1.0	87.35714141429688	33.690453746205314	75803.85759302508	377.1839878723986	2.4047433080803216e-10	0.000480948661616	2.4047433080803216e-10	0
415.8448	2018-10	2018.0	Zhongshan	1e-06	87.35714141429688	33.690453746205314	75803.85759302508	377.1839878723986	0.000240474330808	0.000240474330808	2.4047433080803216e-10	0
415.8448	2018-09	2018.0	Zhongshan	1.0	87.35714141429688	33.690453746205314	75803.85759302508	377.1839878723986	2.4047433080803216e-10	0.0009618973232321	2.4047433080803216e-10	0
415.8448	2018-08	2018.0	Zhongshan	1.25e-07	87.35714141429688	33.690453746205314	75803.85759302508	377.1839878723986	0.0019237946464642	0.0069737555934329	2.4047433080803216e-10	0
415.8448	2018-07	2018.0	Zhongshan	0.1666666666666666	87.35714141429688	33.690453746205314	75803.85759302508	377.1839878723986	0.0014428459848481	0.0048094866161606	0.000240474330808	0
415.8448	2018-05	2018.0	Zhongshan	3.333333333333333e-07	87.35714141429688	33.690453746205314	75803.85759302508	377.1839878723986	0.000721422992424	0.0031261663005044	2.4047433080803216e-10	0
415.8448	2018-04	2018.0	Zhongshan	3.333333333333333e-07	87.35714141429688	33.690453746205314	75803.85759302508	377.1839878723986	0.000721422992424	0.0048094866161606	2.4047433080803216e-10	0
415.8448	2018-03	2018.0	Zhongshan	0.2222222222222222	87.35714141429688	33.690453746205314	75803.85759302508	377.1839878723986	0.0021642689772722	0.0038475892929285	0.000480948661616	0
415.8448	2018-02	2018.0	Zhongshan	0.3333333333333333	87.35714141429688	33.690453746205314	75803.85759302508	377.1839878723986	0.0028856919696963	0.0033666406313124	0.0009618973232321	0
415.8448	2018-01	2018.0	Zhongshan	2e-07	87.35714141429688	33.690453746205314	75803.85759302508	377.1839878723986	0.0012023716540401	0.0019237946464642	2.4047433080803216e-10	0
415.8448	2018-06	2018.0	Zhongshan	0.2	87.35714141429688	33.690453746205314	75803.85759302508	377.1839878723986	0.0012023716540401	0.0021642689772722	0.000240474330808	0
428.8254	2019-08	2019.0	Zhongshan	0.1818181818181818	72.3138135007861	31.924414925048747	66083.39897776577	373.29878314111056	0.0025651465608147	0.0102605862432589	0.0004663902837844	0
428.8254	2019-12	2019.0	Zhongshan	0.1538461538461538	72.3138135007861	31.924414925048747	66083.39897776577	373.29878314111056	0.0030315368445992	0.0265842461757162	0.0004663902837844	0
428.8254	2019-11	2019.0	Zhongshan	0.1875	72.3138135007861	31.924414925048747	66083.39897776577	373.29878314111056	0.0037311222702759	0.0163236599324573	0.0006995854256767	0
428.8254	2019-10	2019.0	Zhongshan	0.2	72.3138135007861	31.924414925048747	66083.39897776577	373.29878314111056	0.0011659757094612	0.0167900502162418	0.0002331951418922	0
428.8254	2019-09	2019.0	Zhongshan	5e-07	72.3138135007861	31.924414925048747	66083.39897776577	373.29878314111056	0.0004663902837844	0.0053634882635217	2.3319514189224797e-10	0
428.8254	2019-07	2019.0	Zhongshan	0.25	72.3138135007861	31.924414925048747	66083.39897776577	373.29878314111056	0.0009327805675689	0.0104937813851511	0.0002331951418922	0
428.8254	2019-03	2019.0	Zhongshan	5e-07	72.3138135007861	31.924414925048747	66083.39897776577	373.29878314111056	0.0004663902837844	0.0016323659932457	2.3319514189224797e-10	0
428.8254	2019-05	2019.0	Zhongshan	1.0	72.3138135007861	31.924414925048747	66083.39897776577	373.29878314111056	2.3319514189224797e-10	0.0018655611351379	2.3319514189224797e-10	0
428.8254	2019-04	2019.0	Zhongshan	2.5e-07	72.3138135007861	31.924414925048747	66083.39897776577	373.29878314111056	0.0009327805675689	0.0013991708513534	2.3319514189224797e-10	0
428.8254	2019-02	2019.0	Zhongshan	1.0	72.3138135007861	31.924414925048747	66083.39897776577	373.29878314111056	2.3319514189224797e-10	2.3319514189224797e-10	2.3319514189224797e-10	0
428.8254	2019-01	2019.0	Zhongshan	0.1428571428571428	72.3138135007861	31.924414925048747	66083.39897776577	373.29878314111056	0.0016323659932457	0.0006995854256767	0.0002331951418922	0
428.8254	2019-06	2019.0	Zhongshan	0.5	72.3138135007861	31.924414925048747	66083.39897776577	373.29878314111056	0.0009327805675689	0.0020987562770302	0.0004663902837844	0
441.806	2020-11	2020.0	Zhongshan	0.2727272727272727	71.34353087101579	11.385087572373395	65083.70189630743	359.8638316365101	0.0024897805824275	0.0133542776693843	0.0006790310679347	0
441.806	2020-01	2020.0	Zhongshan	0.2857142857142857	71.34353087101579	11.385087572373395	65083.70189630743	359.8638316365101	0.0015844058251811	0.0267085553387686	0.0004526873786231	0
441.806	2020-02	2020.0	Zhongshan	5e-07	71.34353087101579	11.385087572373395	65083.70189630743	359.8638316365101	0.0004526873786231	0.0029424679610507	2.2634368931159828e-10	0
441.806	2020-03	2020.0	Zhongshan	1e-06	71.34353087101579	11.385087572373395	65083.70189630743	359.8638316365101	0.0002263436893115	0.0178811514556162	2.2634368931159828e-10	0
441.806	2020-04	2020.0	Zhongshan	8.333333333333335e-08	71.34353087101579	11.385087572373395	65083.70189630743	359.8638316365101	0.0027161242717391	0.0377993961150369	2.2634368931159828e-10	0
441.806	2020-05	2020.0	Zhongshan	0.125	71.34353087101579	11.385087572373395	65083.70189630743	359.8638316365101	0.0018107495144927	0.0217289941739134	0.0002263436893115	0
441.806	2020-06	2020.0	Zhongshan	0.25	71.34353087101579	11.385087572373395	65083.70189630743	359.8638316365101	0.0009053747572463	0.0251241495135874	0.0002263436893115	0
441.806	2020-07	2020.0	Zhongshan	3.333333333333333e-07	71.34353087101579	11.385087572373395	65083.70189630743	359.8638316365101	0.0006790310679347	0.0138069650480074	2.2634368931159828e-10	0
441.806	2020-08	2020.0	Zhongshan	2.5e-07	71.34353087101579	11.385087572373395	65083.70189630743	359.8638316365101	0.0009053747572463	0.0267085553387686	2.2634368931159828e-10	0
441.806	2020-09	2020.0	Zhongshan	0.1538461538461538	71.34353087101579	11.385087572373395	65083.70189630743	359.8638316365101	0.0029424679610507	0.0215026504846018	0.0004526873786231	0
441.806	2020-12	2020.0	Zhongshan	2e-07	71.34353087101579	11.385087572373395	65083.70189630743	359.8638316365101	0.0011317184465579	0.020823619416667	2.2634368931159828e-10	0
417.65924	2014-01	2014.0	Linfen	2e-07	29.04856360893632	93.04235673081244	28315.643154452897	418.64271936136265	0.0011971481823316	0.0004788592729326	2.3942963646632115e-10	0
417.65924	2014-12	2014.0	Linfen	0.25	29.04856360893632	93.04235673081244	28315.643154452897	418.64271936136265	0.0019154370917305	0.0035914445469948	0.0004788592729326	0
417.65924	2014-11	2014.0	Linfen	2.5e-07	29.04856360893632	93.04235673081244	28315.643154452897	418.64271936136265	0.0009577185458652	0.0016760074552642	2.3942963646632115e-10	0
417.65924	2014-10	2014.0	Linfen	2e-07	29.04856360893632	93.04235673081244	28315.643154452897	418.64271936136265	0.0011971481823316	0.0002394296364663	2.3942963646632115e-10	0
417.65924	2014-08	2014.0	Linfen	0.4545454545454545	29.04856360893632	93.04235673081244	28315.643154452897	418.64271936136265	0.0026337260011295	0.0019154370917305	0.0011971481823316	0
417.65924	2014-07	2014.0	Linfen	1.25e-07	29.04856360893632	93.04235673081244	28315.643154452897	418.64271936136265	0.0019154370917305	0.0033520149105284	2.3942963646632115e-10	0
417.65924	2014-09	2014.0	Linfen	1.6666666666666665e-07	29.04856360893632	93.04235673081244	28315.643154452897	418.64271936136265	0.0014365778187979	0.0014365778187979	2.3942963646632115e-10	0
417.65924	2014-05	2014.0	Linfen	7.692307692307692e-08	29.04856360893632	93.04235673081244	28315.643154452897	418.64271936136265	0.0031125852740621	0.0019154370917305	2.3942963646632115e-10	0
417.65924	2014-04	2014.0	Linfen	0.2142857142857142	29.04856360893632	93.04235673081244	28315.643154452897	418.64271936136265	0.0033520149105284	0.0081406076398549	0.0007182889093989	0
417.65924	2014-03	2014.0	Linfen	0.0833333333333333	29.04856360893632	93.04235673081244	28315.643154452897	418.64271936136265	0.0028731556375958	0.0023942963646632	0.0002394296364663	0
417.65924	2014-02	2014.0	Linfen	5e-07	29.04856360893632	93.04235673081244	28315.643154452897	418.64271936136265	0.0004788592729326	0.0007182889093989	2.3942963646632115e-10	0
417.65924	2014-06	2014.0	Linfen	2.5e-07	29.04856360893632	93.04235673081244	28315.643154452897	418.64271936136265	0.0009577185458652	0.0021548667281968	2.3942963646632115e-10	0
414.32405	2015-08	2015.0	Linfen	2.5e-07	28.02417576290828	43.29944158443132	21283.171952002303	423.1953225983382	0.0009654279060073	0.0021722127885166	2.413569765018468e-10	0
414.32405	2015-12	2015.0	Linfen	1.4285714285714285e-07	28.02417576290828	43.29944158443132	21283.171952002303	423.1953225983382	0.0016894988355129	0.0065166383655498	2.413569765018468e-10	0
414.32405	2015-11	2015.0	Linfen	0.1111111111111111	28.02417576290828	43.29944158443132	21283.171952002303	423.1953225983382	0.0021722127885166	0.0060339244125461	0.0002413569765018	0
414.32405	2015-10	2015.0	Linfen	2.5e-07	28.02417576290828	43.29944158443132	21283.171952002303	423.1953225983382	0.0009654279060073	0.0021722127885166	2.413569765018468e-10	0
414.32405	2015-07	2015.0	Linfen	0.1	28.02417576290828	43.29944158443132	21283.171952002303	423.1953225983382	0.0024135697650184	0.0026549267415203	0.0002413569765018	0
414.32405	2015-09	2015.0	Linfen	1.4285714285714285e-07	28.02417576290828	43.29944158443132	21283.171952002303	423.1953225983382	0.0016894988355129	0.0019308558120147	2.413569765018468e-10	0
414.32405	2015-05	2015.0	Linfen	9.09090909090909e-08	28.02417576290828	43.29944158443132	21283.171952002303	423.1953225983382	0.0026549267415203	0.0038617116240295	2.413569765018468e-10	0
414.32405	2015-04	2015.0	Linfen	0.1052631578947368	28.02417576290828	43.29944158443132	21283.171952002303	423.1953225983382	0.004585782553535	0.0038617116240295	0.0004827139530036	0
414.32405	2015-03	2015.0	Linfen	2e-07	28.02417576290828	43.29944158443132	21283.171952002303	423.1953225983382	0.0012067848825092	0.0036203546475277	2.413569765018468e-10	0
414.32405	2015-02	2015.0	Linfen	0.0833333333333333	28.02417576290828	43.29944158443132	21283.171952002303	423.1953225983382	0.0028962837180221	0.0009654279060073	0.0002413569765018	0
414.32405	2015-01	2015.0	Linfen	8.333333333333335e-08	28.02417576290828	43.29944158443132	21283.171952002303	423.1953225983382	0.0028962837180221	0.001448141859011	2.413569765018468e-10	0
414.32405	2015-06	2015.0	Linfen	1e-07	28.02417576290828	43.29944158443132	21283.171952002303	423.1953225983382	0.0024135697650184	0.0060339244125461	2.413569765018468e-10	0
410.98886	2016-12	2016.0	Linfen	0.2307692307692307	29.32381427564728	35.59707190117027	20921.68629582807	458.13893836441207	0.0031631027663377	0.0038930495585695	0.0007299467922317	0
410.98886	2016-11	2016.0	Linfen	0.0454545454545454	29.32381427564728	35.59707190117027	20921.68629582807	458.13893836441207	0.0053529431430331	0.0085160459093708	0.0002433155974105	0
410.98886	2016-10	2016.0	Linfen	0.1818181818181818	29.32381427564728	35.59707190117027	20921.68629582807	458.13893836441207	0.0053529431430331	0.0004866311948211	0.0009732623896423	0
410.98886	2016-09	2016.0	Linfen	8.333333333333335e-08	29.32381427564728	35.59707190117027	20921.68629582807	458.13893836441207	0.0029197871689271	0.0046229963508013	2.4331559741059643e-10	0
410.98886	2016-08	2016.0	Linfen	0.1	29.32381427564728	35.59707190117027	20921.68629582807	458.13893836441207	0.0024331559741059	0.0009732623896423	0.0002433155974105	0
410.98886	2016-07	2016.0	Linfen	0.1666666666666666	29.32381427564728	35.59707190117027	20921.68629582807	458.13893836441207	0.0014598935844635	0.0019465247792847	0.0002433155974105	0
410.98886	2016-06	2016.0	Linfen	0.2857142857142857	29.32381427564728	35.59707190117027	20921.68629582807	458.13893836441207	0.0034064183637483	0.0014598935844635	0.0009732623896423	0
410.98886	2016-04	2016.0	Linfen	0.3636363636363636	29.32381427564728	35.59707190117027	20921.68629582807	458.13893836441207	0.0026764715715165	0.0065695211300861	0.0009732623896423	0
410.98886	2016-03	2016.0	Linfen	1.4285714285714285e-07	29.32381427564728	35.59707190117027	20921.68629582807	458.13893836441207	0.0017032091818741	0.0021898403766953	2.4331559741059643e-10	0
410.98886	2016-02	2016.0	Linfen	0.2222222222222222	29.32381427564728	35.59707190117027	20921.68629582807	458.13893836441207	0.0021898403766953	2.4331559741059643e-10	0.0004866311948211	0
410.98886	2016-01	2016.0	Linfen	0.125	29.32381427564728	35.59707190117027	20921.68629582807	458.13893836441207	0.0038930495585695	0.0017032091818741	0.0004866311948211	0
410.98886	2016-05	2016.0	Linfen	0.1818181818181818	29.32381427564728	35.59707190117027	20921.68629582807	458.13893836441207	0.0026764715715165	0.0021898403766953	0.0004866311948211	0
407.65367	2017-08	2017.0	Linfen	7.142857142857142e-08	30.006912107902394	35.888306856160526	23817.962929169757	391.3861489337261	0.0034342877374316	0.0017171438687158	2.453062669594021e-10	0
407.65367	2017-12	2017.0	Linfen	5e-07	30.450099203835677	35.888306856160526	23817.962929169757	391.3861489337261	0.0004906125339188	0.0009812250678376	2.453062669594021e-10	0
407.65367	2017-11	2017.0	Linfen	2.5e-07	30.893286299768967	35.888306856160526	23817.962929169757	391.3861489337261	0.0009812250678376	0.0007359188008782	2.453062669594021e-10	0
407.65367	2017-10	2017.0	Linfen	0.125	31.33647339570225	35.888306856160526	23817.962929169757	391.3861489337261	0.0019624501356752	0.0009812250678376	0.0002453062669594	0
407.65367	2017-09	2017.0	Linfen	0.0769230769230769	31.77966049163554	35.888306856160526	23817.962929169757	391.3861489337261	0.0031889814704722	0.0029436752035128	0.0002453062669594	0
407.65367	2017-07	2017.0	Linfen	0.2	32.22284758756882	35.888306856160526	23817.962929169757	391.3861489337261	0.001226531334797	0.0009812250678376	0.0002453062669594	0
407.65367	2017-06	2017.0	Linfen	0.3125	32.666034683502104	35.888306856160526	23817.962929169757	391.3861489337261	0.0039249002713504	0.0017171438687158	0.001226531334797	0
407.65367	2017-05	2017.0	Linfen	0.0833333333333333	33.109221779435394	35.888306856160526	23817.962929169757	391.3861489337261	0.0029436752035128	0.001226531334797	0.0002453062669594	0
407.65367	2017-04	2017.0	Linfen	0.2222222222222222	33.55240887536868	35.888306856160526	23817.962929169757	391.3861489337261	0.0022077564026346	2.453062669594021e-10	0.0004906125339188	0
407.65367	2017-03	2017.0	Linfen	0.0625	33.99559597130197	35.888306856160526	23817.962929169757	391.3861489337261	0.0039249002713504	0.0007359188008782	0.0002453062669594	0
407.65367	2017-02	2017.0	Linfen	0.1666666666666666	34.438783067235256	35.888306856160526	23817.962929169757	391.3861489337261	0.0014718376017564	0.0009812250678376	0.0002453062669594	0
407.65367	2017-01	2017.0	Linfen	0.2	34.88197016316854	35.888306856160526	23817.962929169757	391.3861489337261	0.001226531334797	0.0019624501356752	0.0002453062669594	0
404.31848	2018-12	2018.0	Linfen	1e-06	35.616551585769706	36.18434655769383	31168.325523978023	432.3819183332901	0.000247329778248	2.4732977824807806e-10	2.4732977824807806e-10	0
404.31848	2018-11	2018.0	Linfen	2.5e-07	35.616551585769706	36.18434655769383	31168.325523978023	432.3819183332901	0.0009893191129923	0.0004946595564961	2.4732977824807806e-10	0
404.31848	2018-10	2018.0	Linfen	1e-06	35.616551585769706	36.18434655769383	31168.325523978023	432.3819183332901	0.000247329778248	0.000247329778248	2.4732977824807806e-10	0
404.31848	2018-09	2018.0	Linfen	1.0	35.616551585769706	36.18434655769383	31168.325523978023	432.3819183332901	2.4732977824807806e-10	2.4732977824807806e-10	2.4732977824807806e-10	0
404.31848	2018-08	2018.0	Linfen	1e-06	35.616551585769706	36.18434655769383	31168.325523978023	432.3819183332901	0.000247329778248	0.0027206275607288	2.4732977824807806e-10	0
404.31848	2018-07	2018.0	Linfen	0.25	35.616551585769706	36.18434655769383	31168.325523978023	432.3819183332901	0.0009893191129923	0.000247329778248	0.000247329778248	0
404.31848	2018-05	2018.0	Linfen	1e-06	35.616551585769706	36.18434655769383	31168.325523978023	432.3819183332901	0.000247329778248	0.0012366488912403	2.4732977824807806e-10	0
404.31848	2018-04	2018.0	Linfen	1e-06	35.616551585769706	36.18434655769383	31168.325523978023	432.3819183332901	0.000247329778248	0.003462616895473	2.4732977824807806e-10	0
404.31848	2018-03	2018.0	Linfen	0.5	35.616551585769706	36.18434655769383	31168.325523978023	432.3819183332901	0.0004946595564961	0.0012366488912403	0.000247329778248	0
404.31848	2018-02	2018.0	Linfen	1.0	35.616551585769706	36.18434655769383	31168.325523978023	432.3819183332901	2.4732977824807806e-10	0.0009893191129923	2.4732977824807806e-10	0
404.31848	2018-01	2018.0	Linfen	1.0	35.616551585769706	36.18434655769383	31168.325523978023	432.3819183332901	2.4732977824807806e-10	0.0004946595564961	2.4732977824807806e-10	0
404.31848	2018-06	2018.0	Linfen	2.5e-07	35.616551585769706	36.18434655769383	31168.325523978023	432.3819183332901	0.0009893191129923	2.4732977824807806e-10	2.4732977824807806e-10	0
400.98329	2019-08	2019.0	Linfen	0.25	36.23592394585819	36.48531089662115	34430.936012321115	469.04697699497655	0.0009975478030518	0.0014963217045777	0.0002493869507629	0
400.98329	2019-12	2019.0	Linfen	0.16	36.23592394585819	36.48531089662115	34430.936012321115	469.04697699497655	0.006234673769074	0.0077309954736517	0.0009975478030518	0
400.98329	2019-11	2019.0	Linfen	0.2	36.23592394585819	36.48531089662115	34430.936012321115	469.04697699497655	0.0049877390152592	0.0074816085228888	0.0009975478030518	0
400.98329	2019-10	2019.0	Linfen	2.5e-07	36.23592394585819	36.48531089662115	34430.936012321115	469.04697699497655	0.0009975478030518	0.0049877390152592	2.493869507629607e-10	0
400.98329	2019-09	2019.0	Linfen	0.25	36.23592394585819	36.48531089662115	34430.936012321115	469.04697699497655	0.0009975478030518	0.0024938695076296	0.0002493869507629	0
400.98329	2019-07	2019.0	Linfen	2.5e-07	36.23592394585819	36.48531089662115	34430.936012321115	469.04697699497655	0.0009975478030518	0.0009975478030518	2.493869507629607e-10	0
400.98329	2019-03	2019.0	Linfen	1e-06	36.23592394585819	36.48531089662115	34430.936012321115	469.04697699497655	0.0002493869507629	0.0009975478030518	2.493869507629607e-10	0
400.98329	2019-05	2019.0	Linfen	0.5	36.23592394585819	36.48531089662115	34430.936012321115	469.04697699497655	0.0004987739015259	0.0002493869507629	0.0002493869507629	0
400.98329	2019-04	2019.0	Linfen	0.5	36.23592394585819	36.48531089662115	34430.936012321115	469.04697699497655	0.0004987739015259	0.0007481608522888	0.0002493869507629	0
400.98329	2019-02	2019.0	Linfen	1.0	36.23592394585819	36.48531089662115	34430.936012321115	469.04697699497655	2.493869507629607e-10	0.0007481608522888	2.493869507629607e-10	0
400.98329	2019-01	2019.0	Linfen	0.1666666666666666	36.23592394585819	36.48531089662115	34430.936012321115	469.04697699497655	0.0014963217045777	0.0002493869507629	0.0002493869507629	0
400.98329	2019-06	2019.0	Linfen	3.333333333333333e-07	36.23592394585819	36.48531089662115	34430.936012321115	469.04697699497655	0.0007481608522888	0.0002493869507629	2.493869507629607e-10	0
397.6481	2020-11	2020.0	Linfen	0.1	37.84753403826147	36.79132378603092	34022.39316621907	504.11406467175374	0.0025147863148346	0.0067899230500535	0.0002514786314834	0
397.6481	2020-01	2020.0	Linfen	3.333333333333333e-07	37.84753403826147	36.79132378603092	34022.39316621907	504.11406467175374	0.0007544358944503	0.003269222209285	2.5147863148346493e-10	0
397.6481	2020-02	2020.0	Linfen	1.0	37.84753403826147	36.79132378603092	34022.39316621907	504.11406467175374	2.5147863148346493e-10	2.5147863148346493e-10	2.5147863148346493e-10	0
397.6481	2020-03	2020.0	Linfen	2.5e-07	37.84753403826147	36.79132378603092	34022.39316621907	504.11406467175374	0.0010059145259338	0.0017603504203842	2.5147863148346493e-10	0
397.6481	2020-04	2020.0	Linfen	0.1428571428571428	37.84753403826147	36.79132378603092	34022.39316621907	504.11406467175374	0.0017603504203842	0.0055325298926362	0.0002514786314834	0
397.6481	2020-05	2020.0	Linfen	1.4285714285714285e-07	37.84753403826147	36.79132378603092	34022.39316621907	504.11406467175374	0.0017603504203842	0.0110650597852724	2.5147863148346493e-10	0
397.6481	2020-06	2020.0	Linfen	0.0454545454545454	37.84753403826147	36.79132378603092	34022.39316621907	504.11406467175374	0.0055325298926362	0.0108135811537889	0.0002514786314834	0
397.6481	2020-07	2020.0	Linfen	0.125	37.84753403826147	36.79132378603092	34022.39316621907	504.11406467175374	0.0040236581037354	0.0098076666278551	0.0005029572629669	0
397.6481	2020-08	2020.0	Linfen	0.2142857142857142	37.84753403826147	36.79132378603092	34022.39316621907	504.11406467175374	0.0035207008407685	0.0090532307334047	0.0007544358944503	0
397.6481	2020-09	2020.0	Linfen	0.0952380952380952	37.84753403826147	36.79132378603092	34022.39316621907	504.11406467175374	0.0052810512611527	0.014082803363074	0.0005029572629669	0
397.6481	2020-12	2020.0	Linfen	0.0833333333333333	37.84753403826147	36.79132378603092	34022.39316621907	504.11406467175374	0.0030177435778015	0.0077958375759874	0.0002514786314834	0
1042.5346	2014-01	2014.0	Linyi	2.4390243902439023e-08	34.24154939318082	58.098791157626806	24076.58220648025	435.2277612656693	0.0039327231921127	0.0002877602335692	9.59200778564088e-11	1
1042.5346	2014-12	2014.0	Linyi	0.0581395348837209	34.24154939318082	58.098791157626806	24076.58220648025	435.2277612656693	0.0082491266956511	0.0012469610121333	0.000479600389282	1
1042.5346	2014-11	2014.0	Linyi	0.0689655172413793	34.24154939318082	58.098791157626806	24076.58220648025	435.2277612656693	0.0055633645156717	0.0013428810899897	0.0003836803114256	1
1042.5346	2014-10	2014.0	Linyi	0.0181818181818181	34.24154939318082	58.098791157626806	24076.58220648025	435.2277612656693	0.0052756042821024	0.0006714405449948	9.59200778564088e-05	1
1042.5346	2014-08	2014.0	Linyi	0.05	34.24154939318082	58.098791157626806	24076.58220648025	435.2277612656693	0.0057552046713845	0.0014388011678461	0.0002877602335692	1
1042.5346	2014-07	2014.0	Linyi	0.0289855072463768	34.24154939318082	58.098791157626806	24076.58220648025	435.2277612656693	0.0066184853720922	0.000479600389282	0.0001918401557128	1
1042.5346	2014-09	2014.0	Linyi	0.074074074074074	34.24154939318082	58.098791157626806	24076.58220648025	435.2277612656693	0.005179684204246	0.0001918401557128	0.0003836803114256	1
1042.5346	2014-05	2014.0	Linyi	0.0454545454545454	34.24154939318082	58.098791157626806	24076.58220648025	435.2277612656693	0.0042204834256819	0.000479600389282	0.0001918401557128	1
1042.5346	2014-04	2014.0	Linyi	1.6666666666666667e-08	34.24154939318082	58.098791157626806	24076.58220648025	435.2277612656693	0.0057552046713845	0.000959200778564	9.59200778564088e-11	1
1042.5346	2014-03	2014.0	Linyi	0.0158730158730158	34.24154939318082	58.098791157626806	24076.58220648025	435.2277612656693	0.0060429649049537	0.000959200778564	9.59200778564088e-05	1
1042.5346	2014-02	2014.0	Linyi	0.0625	34.24154939318082	58.098791157626806	24076.58220648025	435.2277612656693	0.003069442491405	0.0002877602335692	0.0001918401557128	1
1042.5346	2014-06	2014.0	Linyi	0.0151515151515151	34.24154939318082	58.098791157626806	24076.58220648025	435.2277612656693	0.0063307251385229	0.0006714405449948	9.59200778564088e-05	1
1052.41825	2015-08	2015.0	Linyi	0.0277777777777777	35.75736167631072	44.98211618812198	26974.89329931328	457.0521273267544	0.003420693246245	0.0021854429073232	9.501925684013936e-05	1
1052.41825	2015-12	2015.0	Linyi	0.05	35.75736167631072	44.98211618812198	26974.89329931328	457.0521273267544	0.0057011554104083	0.0024705006778436	0.0002850577705204	1
1052.41825	2015-11	2015.0	Linyi	0.0217391304347826	35.75736167631072	44.98211618812198	26974.89329931328	457.0521273267544	0.0043708858146464	0.0025655199346837	9.501925684013936e-05	1
1052.41825	2015-10	2015.0	Linyi	0.054054054054054	35.75736167631072	44.98211618812198	26974.89329931328	457.0521273267544	0.0035157125030851	0.0013302695957619	0.0001900385136802	1
1052.41825	2015-07	2015.0	Linyi	0.0769230769230769	35.75736167631072	44.98211618812198	26974.89329931328	457.0521273267544	0.0074115020335308	0.0024705006778436	0.0005701155410408	1
1052.41825	2015-09	2015.0	Linyi	0.0212765957446808	35.75736167631072	44.98211618812198	26974.89329931328	457.0521273267544	0.0044659050714865	0.0017103466231225	9.501925684013936e-05	1
1052.41825	2015-05	2015.0	Linyi	0.0476190476190476	35.75736167631072	44.98211618812198	26974.89329931328	457.0521273267544	0.0059862131809287	0.0017103466231225	0.0002850577705204	1
1052.41825	2015-04	2015.0	Linyi	0.0943396226415094	35.75736167631072	44.98211618812198	26974.89329931328	457.0521273267544	0.0050360206125273	0.001425288852602	0.0004750962842006	1
1052.41825	2015-03	2015.0	Linyi	1.6666666666666667e-08	35.75736167631072	44.98211618812198	26974.89329931328	457.0521273267544	0.0057011554104083	0.0022804621641633	9.501925684013936e-11	1
1052.41825	2015-02	2015.0	Linyi	0.0405405405405405	35.75736167631072	44.98211618812198	26974.89329931328	457.0521273267544	0.0070314250061703	0.0011402310820816	0.0002850577705204	1
1052.41825	2015-01	2015.0	Linyi	0.0196078431372549	35.75736167631072	44.98211618812198	26974.89329931328	457.0521273267544	0.0048459820988471	0.0006651347978809	9.501925684013936e-05	1
1052.41825	2015-06	2015.0	Linyi	0.0153846153846153	35.75736167631072	44.98211618812198	26974.89329931328	457.0521273267544	0.006176251694609	0.0026605391915239	9.501925684013936e-05	1
1062.3019	2016-12	2016.0	Linyi	0.0833333333333333	37.90589097129545	46.53102851458705	27667.906835147336	471.4761406338443	0.0056481118973805	0.0064953286819876	0.0004706759914483	1
1062.3019	2016-11	2016.0	Linyi	0.1014492753623188	37.90589097129545	46.53102851458705	27667.906835147336	471.4761406338443	0.0064953286819876	0.0083780326477812	0.0006589463880277	1
1062.3019	2016-10	2016.0	Linyi	2.4390243902439023e-08	37.90589097129545	46.53102851458705	27667.906835147336	471.4761406338443	0.0038595431298767	0.0054598415008012	9.413519828967639e-11	1
1062.3019	2016-09	2016.0	Linyi	0.0561797752808988	37.90589097129545	46.53102851458705	27667.906835147336	471.4761406338443	0.0083780326477812	0.0086604382426502	0.0004706759914483	1
1062.3019	2016-08	2016.0	Linyi	0.0571428571428571	37.90589097129545	46.53102851458705	27667.906835147336	471.4761406338443	0.0065894638802773	0.0054598415008012	0.0003765407931587	1
1062.3019	2016-07	2016.0	Linyi	0.0833333333333333	37.90589097129545	46.53102851458705	27667.906835147336	471.4761406338443	0.0056481118973805	0.0036712727332973	0.0004706759914483	1
1062.3019	2016-06	2016.0	Linyi	0.0701754385964912	37.90589097129545	46.53102851458705	27667.906835147336	471.4761406338443	0.0053657063025115	0.0039536783281664	0.0003765407931587	1
1062.3019	2016-04	2016.0	Linyi	0.1020408163265306	37.90589097129545	46.53102851458705	27667.906835147336	471.4761406338443	0.0046126247161941	0.0021651095606625	0.0004706759914483	1
1062.3019	2016-03	2016.0	Linyi	0.0338983050847457	37.90589097129545	46.53102851458705	27667.906835147336	471.4761406338443	0.0055539766990909	0.0028240559486902	0.0001882703965793	1
1062.3019	2016-02	2016.0	Linyi	0.0161290322580645	37.90589097129545	46.53102851458705	27667.906835147336	471.4761406338443	0.0058363822939599	0.0023533799572419	9.41351982896764e-05	1
1062.3019	2016-01	2016.0	Linyi	0.037037037037037	37.90589097129545	46.53102851458705	27667.906835147336	471.4761406338443	0.0050833007076425	0.0032005967418489	0.0001882703965793	1
1062.3019	2016-05	2016.0	Linyi	0.0294117647058823	37.90589097129545	46.53102851458705	27667.906835147336	471.4761406338443	0.0064011934836979	0.0038595431298767	0.0001882703965793	1
1072.18555	2017-08	2017.0	Linyi	0.0579710144927536	38.05225403669815	46.2699763114696	26612.921616039315	369.2924233123642	0.0064354532664612	0.0048499068095069	0.0003730697545774	1
1072.18555	2017-12	2017.0	Linyi	0.044776119402985	38.548042217276524	46.2699763114696	26612.921616039315	369.2924233123642	0.0062489183891724	0.0029845580366196	0.000279802315933	1
1072.18555	2017-11	2017.0	Linyi	0.0416666666666666	39.0438303978549	46.2699763114696	26612.921616039315	369.2924233123642	0.0067152555823942	0.0053162440027288	0.000279802315933	1
1072.18555	2017-10	2017.0	Linyi	0.0338983050847457	39.53961857843327	46.2699763114696	26612.921616039315	369.2924233123642	0.0055027788800175	0.0033576277911971	0.0001865348772887	1
1072.18555	2017-09	2017.0	Linyi	0.056338028169014	40.03540675901164	46.2699763114696	26612.921616039315	369.2924233123642	0.0066219881437499	0.0034508952298415	0.0003730697545774	1
1072.18555	2017-07	2017.0	Linyi	0.0454545454545454	40.531194939590016	46.2699763114696	26612.921616039315	369.2924233123642	0.0061556509505281	0.0082075346007041	0.000279802315933	1
1072.18555	2017-06	2017.0	Linyi	0.1692307692307692	41.0269831201684	46.2699763114696	26612.921616039315	369.2924233123642	0.0060623835118837	0.0096998136190139	0.001025941825088	1
1072.18555	2017-05	2017.0	Linyi	0.0612244897959183	41.52277130074676	46.2699763114696	26612.921616039315	369.2924233123642	0.0045701044935738	0.0064354532664612	0.000279802315933	1
1072.18555	2017-04	2017.0	Linyi	2.1739130434782613e-08	42.01855948132514	46.2699763114696	26612.921616039315	369.2924233123642	0.0042903021776408	0.0052229765640844	9.326743864436523e-11	1
1072.18555	2017-03	2017.0	Linyi	0.0833333333333333	42.51434766190351	46.2699763114696	26612.921616039315	369.2924233123642	0.0055960463186619	0.0067152555823942	0.0004663371932218	1
1072.18555	2017-02	2017.0	Linyi	0.0652173913043478	43.01013584248189	46.2699763114696	26612.921616039315	369.2924233123642	0.0042903021776408	0.0060623835118837	0.000279802315933	1
1072.18555	2017-01	2017.0	Linyi	0.0259740259740259	43.50592402306026	46.2699763114696	26612.921616039315	369.2924233123642	0.0071815927756161	0.0024249534047534	0.0001865348772887	1
1082.0692	2018-12	2018.0	Linyi	8.333333333333335e-08	43.59979934739849	47.39068444051453	28818.55430318135	404.1146351822971	0.001108986375363	0.001848310625605	9.241553128025453e-11	1
1082.0692	2018-11	2018.0	Linyi	2e-07	43.59979934739849	47.39068444051453	28818.55430318135	404.1146351822971	0.0004620776564012	0.0013862329692038	9.241553128025453e-11	1
1082.0692	2018-10	2018.0	Linyi	9.09090909090909e-08	43.59979934739849	47.39068444051453	28818.55430318135	404.1146351822971	0.0010165708440828	0.001848310625605	9.241553128025453e-11	1
1082.0692	2018-09	2018.0	Linyi	0.0714285714285714	43.59979934739849	47.39068444051453	28818.55430318135	404.1146351822971	0.0012938174379235	0.0012014019066433	9.241553128025456e-05	1
1082.0692	2018-08	2018.0	Linyi	0.1764705882352941	43.59979934739849	47.39068444051453	28818.55430318135	404.1146351822971	0.0015710640317643	0.0030497125322484	0.0002772465938407	1
1082.0692	2018-07	2018.0	Linyi	0.05	43.59979934739849	47.39068444051453	28818.55430318135	404.1146351822971	0.0036966212512101	0.0019407261568853	0.0001848310625605	1
1082.0692	2018-05	2018.0	Linyi	0.0952380952380952	43.59979934739849	47.39068444051453	28818.55430318135	404.1146351822971	0.0038814523137706	0.0049904386891337	0.000369662125121	1
1082.0692	2018-04	2018.0	Linyi	0.14	43.59979934739849	47.39068444051453	28818.55430318135	404.1146351822971	0.0046207765640127	0.0046207765640127	0.0006469087189617	1
1082.0692	2018-03	2018.0	Linyi	0.0384615384615384	43.59979934739849	47.39068444051453	28818.55430318135	404.1146351822971	0.0072084114398598	0.0048056076265732	0.0002772465938407	1
1082.0692	2018-02	2018.0	Linyi	0.0384615384615384	43.59979934739849	47.39068444051453	28818.55430318135	404.1146351822971	0.0048056076265732	0.0027724659384076	0.0001848310625605	1
1082.0692	2018-01	2018.0	Linyi	0.0188679245283018	43.59979934739849	47.39068444051453	28818.55430318135	404.1146351822971	0.0048980231578534	0.0051752697516942	9.241553128025456e-05	1
1082.0692	2018-06	2018.0	Linyi	0.032258064516129	43.59979934739849	47.39068444051453	28818.55430318135	404.1146351822971	0.0028648814696878	0.0023103882820063	9.241553128025456e-05	1
1091.95285	2019-08	2019.0	Linyi	0.0465116279069767	42.12636104205416	46.38478666913137	30221.90930679837	435.3942571787784	0.0039378989669746	0.004304215149949	0.0001831580914871	1
1091.95285	2019-12	2019.0	Linyi	0.0695652173913043	42.12636104205416	46.38478666913137	30221.90930679837	435.3942571787784	0.0105315902605135	0.0157515958678985	0.0007326323659487	1
1091.95285	2019-11	2019.0	Linyi	0.0958904109589041	42.12636104205416	46.38478666913137	30221.90930679837	435.3942571787784	0.0066852703392825	0.0183158091487192	0.0006410533202051	1
1091.95285	2019-10	2019.0	Linyi	0.1818181818181818	42.12636104205416	46.38478666913137	30221.90930679837	435.3942571787784	0.0030221085095386	0.0132789616328214	0.0005494742744615	1
1091.95285	2019-09	2019.0	Linyi	0.1282051282051282	42.12636104205416	46.38478666913137	30221.90930679837	435.3942571787784	0.0035715827840002	0.0073263236594876	0.0004578952287179	1
1091.95285	2019-07	2019.0	Linyi	0.0303030303030303	42.12636104205416	46.38478666913137	30221.90930679837	435.3942571787784	0.0030221085095386	0.0060442170190773	9.1579045743596e-05	1
1091.95285	2019-03	2019.0	Linyi	1.25e-07	42.12636104205416	46.38478666913137	30221.90930679837	435.3942571787784	0.0007326323659487	0.0031136875552822	9.157904574359597e-11	1
1091.95285	2019-05	2019.0	Linyi	0.1666666666666666	42.12636104205416	46.38478666913137	30221.90930679837	435.3942571787784	0.0016484228233847	0.0069600074765132	0.0002747371372307	1
1091.95285	2019-04	2019.0	Linyi	0.1	42.12636104205416	46.38478666913137	30221.90930679837	435.3942571787784	0.0009157904574359	0.0031136875552822	9.1579045743596e-05	1
1091.95285	2019-02	2019.0	Linyi	0.0769230769230769	42.12636104205416	46.38478666913137	30221.90930679837	435.3942571787784	0.0011905275946667	0.0012821066404103	9.1579045743596e-05	1
1091.95285	2019-01	2019.0	Linyi	3.571428571428571e-08	42.12636104205416	46.38478666913137	30221.90930679837	435.3942571787784	0.0025642132808206	0.0019231599606155	9.157904574359597e-11	1
1091.95285	2019-06	2019.0	Linyi	0.0666666666666666	42.12636104205416	46.38478666913137	30221.90930679837	435.3942571787784	0.0013736856861539	0.0041210570584618	9.1579045743596e-05	1
1101.8365	2020-11	2020.0	Linyi	0.054054054054054	43.6090109557997	18.151513405119545	31749.982869509226	447.8522902445145	0.0067160599598942	0.0107093929090205	0.0003630302681023	1
1101.8365	2020-01	2020.0	Linyi	0.0701754385964912	43.6090109557997	18.151513405119545	31749.982869509226	447.8522902445145	0.005173181320459	0.0133413623527628	0.0003630302681023	1
1101.8365	2020-02	2020.0	Linyi	1.1111111111111118e-07	43.6090109557997	18.151513405119545	31749.982869509226	447.8522902445145	0.0008168181032303	0.0012706059383583	9.075756702559771e-11	1
1101.8365	2020-03	2020.0	Linyi	2.222222222222222e-08	43.6090109557997	18.151513405119545	31749.982869509226	447.8522902445145	0.0040840905161518	0.0068068175269198	9.075756702559771e-11	1
1101.8365	2020-04	2020.0	Linyi	0.0172413793103448	43.6090109557997	18.151513405119545	31749.982869509226	447.8522902445145	0.0052639388874846	0.013976665321942	9.075756702559774e-05	1
1101.8365	2020-05	2020.0	Linyi	0.0925925925925925	43.6090109557997	18.151513405119545	31749.982869509226	447.8522902445145	0.0049009086193822	0.0146119682911212	0.0004537878351279	1
1101.8365	2020-06	2020.0	Linyi	0.0886075949367088	43.6090109557997	18.151513405119545	31749.982869509226	447.8522902445145	0.0071698477950222	0.0187868163742987	0.0006353029691791	1
1101.8365	2020-07	2020.0	Linyi	0.0425531914893617	43.6090109557997	18.151513405119545	31749.982869509226	447.8522902445145	0.004265605650203	0.0107093929090205	0.0001815151340511	1
1101.8365	2020-08	2020.0	Linyi	0.1081081081081081	43.6090109557997	18.151513405119545	31749.982869509226	447.8522902445145	0.0033580299799471	0.0089849991355341	0.0003630302681023	1
1101.8365	2020-09	2020.0	Linyi	0.0634920634920634	43.6090109557997	18.151513405119545	31749.982869509226	447.8522902445145	0.0057177267226126	0.0102556050738925	0.0003630302681023	1
1101.8365	2020-12	2020.0	Linyi	0.018348623853211	43.6090109557997	18.151513405119545	31749.982869509226	447.8522902445145	0.0098925748057901	0.0094387869706621	0.0001815151340511	1
235.51964	2014-01	2014.0	Lincang	3.333333333333333e-07	19.748735179792224	41.779955166371685	15819.147821387634	372.2407184385981	0.0012737791209259	0.0025475582418519	4.245930403086553e-10	0
235.51964	2014-12	2014.0	Lincang	9.09090909090909e-08	19.748735179792224	41.779955166371685	15819.147821387634	372.2407184385981	0.0046705234433952	0.0008491860806173	4.245930403086553e-10	0
235.51964	2014-11	2014.0	Lincang	0.1538461538461538	19.748735179792224	41.779955166371685	15819.147821387634	372.2407184385981	0.0055197095240125	0.0008491860806173	0.0008491860806173	0
235.51964	2014-10	2014.0	Lincang	1.1111111111111118e-07	19.748735179792224	41.779955166371685	15819.147821387634	372.2407184385981	0.0038213373627778	0.0004245930403086	4.245930403086553e-10	0
235.51964	2014-08	2014.0	Lincang	1.25e-07	19.748735179792224	41.779955166371685	15819.147821387634	372.2407184385981	0.0033967443224692	0.0004245930403086	4.245930403086553e-10	0
235.51964	2014-07	2014.0	Lincang	0.3333333333333333	19.748735179792224	41.779955166371685	15819.147821387634	372.2407184385981	0.0012737791209259	4.245930403086553e-10	0.0004245930403086	0
235.51964	2014-09	2014.0	Lincang	0.0909090909090909	19.748735179792224	41.779955166371685	15819.147821387634	372.2407184385981	0.0046705234433952	0.0004245930403086	0.0004245930403086	0
235.51964	2014-05	2014.0	Lincang	2.5e-07	19.748735179792224	41.779955166371685	15819.147821387634	372.2407184385981	0.0016983721612346	0.0004245930403086	4.245930403086553e-10	0
235.51964	2014-04	2014.0	Lincang	1.6666666666666665e-07	19.748735179792224	41.779955166371685	15819.147821387634	372.2407184385981	0.0025475582418519	0.0008491860806173	4.245930403086553e-10	0
235.51964	2014-03	2014.0	Lincang	1e-06	19.748735179792224	41.779955166371685	15819.147821387634	372.2407184385981	0.0004245930403086	0.0012737791209259	4.245930403086553e-10	0
235.51964	2014-02	2014.0	Lincang	2.5e-07	19.748735179792224	41.779955166371685	15819.147821387634	372.2407184385981	0.0016983721612346	0.0016983721612346	4.245930403086553e-10	0
235.51964	2014-06	2014.0	Lincang	2.5e-07	19.748735179792224	41.779955166371685	15819.147821387634	372.2407184385981	0.0016983721612346	0.0012737791209259	4.245930403086553e-10	0
233.89955	2015-08	2015.0	Lincang	0.4166666666666667	21.46743334905945	42.53962865683153	16272.28440584858	394.9986222718257	0.0051304074762007	0.0017101358254002	0.0021376697817503	0
233.89955	2015-12	2015.0	Lincang	3.333333333333333e-07	21.46743334905945	42.53962865683153	16272.28440584858	394.9986222718257	0.0012826018690501	0.0008550679127001	4.275339563500656e-10	0
233.89955	2015-11	2015.0	Lincang	0.2857142857142857	21.46743334905945	42.53962865683153	16272.28440584858	394.9986222718257	0.0029927376944504	4.275339563500656e-10	0.0008550679127001	0
233.89955	2015-10	2015.0	Lincang	2.5e-07	21.46743334905945	42.53962865683153	16272.28440584858	394.9986222718257	0.0017101358254002	0.00042753395635	4.275339563500656e-10	0
233.89955	2015-07	2015.0	Lincang	0.1333333333333333	21.46743334905945	42.53962865683153	16272.28440584858	394.9986222718257	0.0064130093452509	0.0017101358254002	0.0008550679127001	0
233.89955	2015-09	2015.0	Lincang	0.6	21.46743334905945	42.53962865683153	16272.28440584858	394.9986222718257	0.0021376697817503	0.00042753395635	0.0012826018690501	0
233.89955	2015-05	2015.0	Lincang	2e-07	21.46743334905945	42.53962865683153	16272.28440584858	394.9986222718257	0.0021376697817503	4.275339563500656e-10	4.275339563500656e-10	0
233.89955	2015-04	2015.0	Lincang	1.6666666666666665e-07	21.46743334905945	42.53962865683153	16272.28440584858	394.9986222718257	0.0025652037381003	0.00042753395635	4.275339563500656e-10	0
233.89955	2015-03	2015.0	Lincang	2.5e-07	21.46743334905945	42.53962865683153	16272.28440584858	394.9986222718257	0.0017101358254002	0.0008550679127001	4.275339563500656e-10	0
233.89955	2015-02	2015.0	Lincang	1.6666666666666665e-07	21.46743334905945	42.53962865683153	16272.28440584858	394.9986222718257	0.0025652037381003	0.0008550679127001	4.275339563500656e-10	0
233.89955	2015-01	2015.0	Lincang	2.5e-07	21.46743334905945	42.53962865683153	16272.28440584858	394.9986222718257	0.0017101358254002	4.275339563500656e-10	4.275339563500656e-10	0
233.89955	2015-06	2015.0	Lincang	0.1428571428571428	21.46743334905945	42.53962865683153	16272.28440584858	394.9986222718257	0.0029927376944504	0.0008550679127001	0.00042753395635	0
232.27946	2016-12	2016.0	Lincang	0.1666666666666666	23.713556075944037	42.83633171869781	16477.350171211867	452.4291558108496	0.0025830953800219	0.0038746430700329	0.0004305158966703	0
232.27946	2016-11	2016.0	Lincang	1e-06	23.713556075944037	42.83633171869781	16477.350171211867	452.4291558108496	0.0004305158966703	0.0030136112766923	4.305158966703297e-10	0
232.27946	2016-10	2016.0	Lincang	0.125	23.713556075944037	42.83633171869781	16477.350171211867	452.4291558108496	0.0034441271733626	0.0017220635866813	0.0004305158966703	0
232.27946	2016-09	2016.0	Lincang	2e-07	23.713556075944037	42.83633171869781	16477.350171211867	452.4291558108496	0.0021525794833516	0.0043051589667032	4.305158966703297e-10	0
232.27946	2016-08	2016.0	Lincang	0.1	23.713556075944037	42.83633171869781	16477.350171211867	452.4291558108496	0.0043051589667032	0.0008610317933406	0.0004305158966703	0
232.27946	2016-07	2016.0	Lincang	0.25	23.713556075944037	42.83633171869781	16477.350171211867	452.4291558108496	0.0034441271733626	0.0021525794833516	0.0008610317933406	0
232.27946	2016-06	2016.0	Lincang	0.1428571428571428	23.713556075944037	42.83633171869781	16477.350171211867	452.4291558108496	0.0030136112766923	0.0034441271733626	0.0004305158966703	0
232.27946	2016-04	2016.0	Lincang	0.75	23.713556075944037	42.83633171869781	16477.350171211867	452.4291558108496	0.0017220635866813	0.0021525794833516	0.0012915476900109	0
232.27946	2016-03	2016.0	Lincang	0.2	23.713556075944037	42.83633171869781	16477.350171211867	452.4291558108496	0.0021525794833516	0.0008610317933406	0.0004305158966703	0
232.27946	2016-02	2016.0	Lincang	0.5	23.713556075944037	42.83633171869781	16477.350171211867	452.4291558108496	0.0017220635866813	0.0004305158966703	0.0008610317933406	0
232.27946	2016-01	2016.0	Lincang	2e-07	23.713556075944037	42.83633171869781	16477.350171211867	452.4291558108496	0.0021525794833516	0.0008610317933406	4.305158966703297e-10	0
232.27946	2016-05	2016.0	Lincang	1.6666666666666665e-07	23.713556075944037	42.83633171869781	16477.350171211867	452.4291558108496	0.0025830953800219	0.0043051589667032	4.305158966703297e-10	0
230.65937	2017-08	2017.0	Lincang	0.1428571428571428	24.14424852476686	44.82800763740922	17360.404652106696	355.15574329367155	0.0030347780799019	0.0052024767084033	0.0004335397257002	0
230.65937	2017-12	2017.0	Lincang	0.1	24.40838326963395	44.82800763740922	17360.404652106696	355.15574329367155	0.0043353972570028	0.0034683178056022	0.0004335397257002	0
230.65937	2017-11	2017.0	Lincang	0.6	24.67251801450104	44.82800763740922	17360.404652106696	355.15574329367155	0.0021676986285014	0.0004335397257002	0.0013006191771008	0
230.65937	2017-10	2017.0	Lincang	0.375	24.936652759368133	44.82800763740922	17360.404652106696	355.15574329367155	0.0034683178056022	0.0017341589028011	0.0013006191771008	0
230.65937	2017-09	2017.0	Lincang	0.125	25.200787504235223	44.82800763740922	17360.404652106696	355.15574329367155	0.0034683178056022	0.0026012383542016	0.0004335397257002	0
230.65937	2017-07	2017.0	Lincang	0.4444444444444444	25.464922249102315	44.82800763740922	17360.404652106696	355.15574329367155	0.0039018575313025	0.0034683178056022	0.0017341589028011	0
230.65937	2017-05	2017.0	Lincang	0.3636363636363636	25.729056993969404	44.82800763740922	17360.404652106696	355.15574329367155	0.0047689369827031	0.0047689369827031	0.0017341589028011	0
230.65937	2017-04	2017.0	Lincang	0.2	25.993191738836494	44.82800763740922	17360.404652106696	355.15574329367155	0.0043353972570028	0.0021676986285014	0.0008670794514005	0
230.65937	2017-03	2017.0	Lincang	0.4444444444444444	26.25732648370359	44.82800763740922	17360.404652106696	355.15574329367155	0.0039018575313025	0.0026012383542016	0.0017341589028011	0
230.65937	2017-02	2017.0	Lincang	0.5333333333333333	26.52146122857068	44.82800763740922	17360.404652106696	355.15574329367155	0.0065030958855042	0.0013006191771008	0.0034683178056022	0
230.65937	2017-01	2017.0	Lincang	0.2	26.785595973437765	44.82800763740922	17360.404652106696	355.15574329367155	0.0021676986285014	0.0017341589028011	0.0004335397257002	0
230.65937	2017-06	2017.0	Lincang	1.25e-07	27.049730718304865	44.82800763740922	17360.404652106696	355.15574329367155	0.0034683178056022	0.0004335397257002	4.335397257002825e-10	0
229.03928	2018-12	2018.0	Lincang	0.4	27.507067783307736	45.887325527743535	19283.19893426141	385.4797308129855	0.0021830316616433	0.0017464253293146	0.0008732126646573	0
229.03928	2018-10	2018.0	Lincang	1.0	27.507067783307736	45.887325527743535	19283.19893426141	385.4797308129855	4.36606332328673e-10	0.0004366063323286	4.36606332328673e-10	0
229.03928	2018-09	2018.0	Lincang	1e-06	27.507067783307736	45.887325527743535	19283.19893426141	385.4797308129855	0.0004366063323286	4.36606332328673e-10	4.36606332328673e-10	0
229.03928	2018-08	2018.0	Lincang	1.0	27.507067783307736	45.887325527743535	19283.19893426141	385.4797308129855	4.36606332328673e-10	0.0004366063323286	4.36606332328673e-10	0
229.03928	2018-07	2018.0	Lincang	1e-06	27.507067783307736	45.887325527743535	19283.19893426141	385.4797308129855	0.0004366063323286	4.36606332328673e-10	4.36606332328673e-10	0
229.03928	2018-06	2018.0	Lincang	3.333333333333333e-07	27.507067783307736	45.887325527743535	19283.19893426141	385.4797308129855	0.001309818996986	0.001309818996986	4.36606332328673e-10	0
229.03928	2018-05	2018.0	Lincang	0.5	27.507067783307736	45.887325527743535	19283.19893426141	385.4797308129855	0.002619637993972	0.0017464253293146	0.001309818996986	0
229.03928	2018-04	2018.0	Lincang	0.4	27.507067783307736	45.887325527743535	19283.19893426141	385.4797308129855	0.0021830316616433	0.0004366063323286	0.0008732126646573	0
229.03928	2018-03	2018.0	Lincang	0.3333333333333333	27.507067783307736	45.887325527743535	19283.19893426141	385.4797308129855	0.001309818996986	0.0008732126646573	0.0004366063323286	0
229.03928	2018-02	2018.0	Lincang	1.0	27.507067783307736	45.887325527743535	19283.19893426141	385.4797308129855	0.0004366063323286	0.0021830316616433	0.0004366063323286	0
229.03928	2018-01	2018.0	Lincang	0.5	27.507067783307736	45.887325527743535	19283.19893426141	385.4797308129855	0.0008732126646573	0.0021830316616433	0.0004366063323286	0
227.41919	2019-12	2019.0	Lincang	0.4444444444444444	33.37449227569582	184.153324967871	20432.35665380745	421.2485322808511	0.0039574496769599	0.0131914989231999	0.0017588665230933	0
227.41919	2019-11	2019.0	Lincang	0.2857142857142857	33.37449227569582	184.153324967871	20432.35665380745	421.2485322808511	0.0030780164154133	0.0052765995692799	0.0008794332615466	0
227.41919	2019-10	2019.0	Lincang	0.2	33.37449227569582	184.153324967871	20432.35665380745	421.2485322808511	0.0021985831538666	0.0026382997846399	0.0004397166307733	0
227.41919	2019-09	2019.0	Lincang	0.1428571428571428	33.37449227569582	184.153324967871	20432.35665380745	421.2485322808511	0.0030780164154133	0.0035177330461866	0.0004397166307733	0
227.41919	2019-08	2019.0	Lincang	0.25	33.37449227569582	184.153324967871	20432.35665380745	421.2485322808511	0.0017588665230933	0.0017588665230933	0.0004397166307733	0
227.41919	2019-07	2019.0	Lincang	5e-07	33.37449227569582	184.153324967871	20432.35665380745	421.2485322808511	0.0008794332615466	0.0004397166307733	4.39716630773331e-10	0
227.41919	2019-04	2019.0	Lincang	1.0	33.37449227569582	184.153324967871	20432.35665380745	421.2485322808511	4.39716630773331e-10	0.0004397166307733	4.39716630773331e-10	0
227.41919	2019-05	2019.0	Lincang	1e-06	33.37449227569582	184.153324967871	20432.35665380745	421.2485322808511	0.0004397166307733	4.39716630773331e-10	4.39716630773331e-10	0
227.41919	2019-03	2019.0	Lincang	1.0	33.37449227569582	184.153324967871	20432.35665380745	421.2485322808511	4.39716630773331e-10	0.0013191498923199	4.39716630773331e-10	0
227.41919	2019-02	2019.0	Lincang	3.333333333333333e-07	33.37449227569582	184.153324967871	20432.35665380745	421.2485322808511	0.0013191498923199	0.0017588665230933	4.39716630773331e-10	0
227.41919	2019-01	2019.0	Lincang	0.5	33.37449227569582	184.153324967871	20432.35665380745	421.2485322808511	0.0008794332615466	0.0004397166307733	0.0004397166307733	0
227.41919	2019-06	2019.0	Lincang	5e-07	33.37449227569582	184.153324967871	20432.35665380745	421.2485322808511	0.0008794332615466	0.0013191498923199	4.39716630773331e-10	0
225.7991	2020-07	2020.0	Lincang	0.1428571428571428	36.35975519831567	32.949644174843925	21220.766601815507	431.3569008911019	0.0031001009304288	0.0159433762136341	0.0004428715614898	0
225.7991	2020-09	2020.0	Lincang	0.1818181818181818	36.35975519831567	32.949644174843925	21220.766601815507	431.3569008911019	0.0048715871763882	0.0101860459142662	0.0008857431229796	0
225.7991	2020-08	2020.0	Lincang	1.6666666666666665e-07	36.35975519831567	32.949644174843925	21220.766601815507	431.3569008911019	0.002657229368939	0.0057573302993678	4.4287156148983765e-10	0
225.7991	2020-06	2020.0	Lincang	0.0666666666666666	36.35975519831567	32.949644174843925	21220.766601815507	431.3569008911019	0.0066430734223475	0.0146147615291646	0.0004428715614898	0
225.7991	2020-11	2020.0	Lincang	0.2727272727272727	36.35975519831567	32.949644174843925	21220.766601815507	431.3569008911019	0.0048715871763882	0.0146147615291646	0.0013286146844695	0
225.7991	2020-04	2020.0	Lincang	0.1538461538461538	36.35975519831567	32.949644174843925	21220.766601815507	431.3569008911019	0.0057573302993678	0.0163862477751239	0.0008857431229796	0
225.7991	2020-03	2020.0	Lincang	0.2	36.35975519831567	32.949644174843925	21220.766601815507	431.3569008911019	0.0044287156148983	0.0177148624595935	0.0008857431229796	0
225.7991	2020-02	2020.0	Lincang	1.0	36.35975519831567	32.949644174843925	21220.766601815507	431.3569008911019	0.0004428715614898	0.0004428715614898	0.0004428715614898	0
225.7991	2020-01	2020.0	Lincang	0.2222222222222222	36.35975519831567	32.949644174843925	21220.766601815507	431.3569008911019	0.0039858440534085	0.0101860459142662	0.0008857431229796	0
225.7991	2020-05	2020.0	Lincang	0.1428571428571428	36.35975519831567	32.949644174843925	21220.766601815507	431.3569008911019	0.0062002018608577	0.0097431743527764	0.0008857431229796	0
225.7991	2020-12	2020.0	Lincang	0.0833333333333333	36.35975519831567	32.949644174843925	21220.766601815507	431.3569008911019	0.005314458737878	0.0070859449838374	0.0004428715614898	0
233.93744	2014-01	2014.0	Dandong	8.333333333333335e-08	43.712690880091706	230.488971752448	53860.76722050134	617.3872809756317	0.0051295765226805	4.274647102233827e-10	4.274647102233827e-10	0
233.93744	2014-12	2014.0	Dandong	1.4285714285714285e-07	43.712690880091706	230.488971752448	53860.76722050134	617.3872809756317	0.0029922529715636	0.0004274647102233	4.274647102233827e-10	0
233.93744	2014-11	2014.0	Dandong	1.4285714285714285e-07	43.712690880091706	230.488971752448	53860.76722050134	617.3872809756317	0.0029922529715636	4.274647102233827e-10	4.274647102233827e-10	0
233.93744	2014-10	2014.0	Dandong	0.1428571428571428	43.712690880091706	230.488971752448	53860.76722050134	617.3872809756317	0.0029922529715636	4.274647102233827e-10	0.0004274647102233	0
233.93744	2014-08	2014.0	Dandong	2e-07	43.712690880091706	230.488971752448	53860.76722050134	617.3872809756317	0.0021373235511169	4.274647102233827e-10	4.274647102233827e-10	0
233.93744	2014-07	2014.0	Dandong	3.333333333333333e-07	43.712690880091706	230.488971752448	53860.76722050134	617.3872809756317	0.0012823941306701	0.0004274647102233	4.274647102233827e-10	0
233.93744	2014-09	2014.0	Dandong	3.333333333333333e-07	43.712690880091706	230.488971752448	53860.76722050134	617.3872809756317	0.0012823941306701	4.274647102233827e-10	4.274647102233827e-10	0
233.93744	2014-05	2014.0	Dandong	1.6666666666666665e-07	43.712690880091706	230.488971752448	53860.76722050134	617.3872809756317	0.0025647882613402	0.0004274647102233	4.274647102233827e-10	0
233.93744	2014-04	2014.0	Dandong	8.333333333333335e-08	43.712690880091706	230.488971752448	53860.76722050134	617.3872809756317	0.0051295765226805	0.0004274647102233	4.274647102233827e-10	0
233.93744	2014-03	2014.0	Dandong	0.1	43.712690880091706	230.488971752448	53860.76722050134	617.3872809756317	0.0042746471022338	0.0004274647102233	0.0004274647102233	0
233.93744	2014-02	2014.0	Dandong	2e-07	43.712690880091706	230.488971752448	53860.76722050134	617.3872809756317	0.0021373235511169	4.274647102233827e-10	4.274647102233827e-10	0
233.93744	2014-06	2014.0	Dandong	5e-07	43.712690880091706	230.488971752448	53860.76722050134	617.3872809756317	0.0008549294204467	0.0004274647102233	4.274647102233827e-10	0
231.4218	2015-08	2015.0	Dandong	0.25	42.55867856874331	235.54392887791903	28667.307919997165	642.8953538517114	0.0017284456347673	4.3211140869183454e-10	0.0004321114086918	0
231.4218	2015-12	2015.0	Dandong	2.5e-07	42.55867856874331	235.54392887791903	28667.307919997165	642.8953538517114	0.0017284456347673	4.3211140869183454e-10	4.3211140869183454e-10	0
231.4218	2015-11	2015.0	Dandong	8.333333333333335e-08	42.55867856874331	235.54392887791903	28667.307919997165	642.8953538517114	0.005185336904302	4.3211140869183454e-10	4.3211140869183454e-10	0
231.4218	2015-10	2015.0	Dandong	2.5e-07	42.55867856874331	235.54392887791903	28667.307919997165	642.8953538517114	0.0017284456347673	0.0004321114086918	4.3211140869183454e-10	0
231.4218	2015-07	2015.0	Dandong	0.3333333333333333	42.55867856874331	235.54392887791903	28667.307919997165	642.8953538517114	0.0012963342260755	0.0004321114086918	0.0004321114086918	0
231.4218	2015-09	2015.0	Dandong	2e-07	42.55867856874331	235.54392887791903	28667.307919997165	642.8953538517114	0.0021605570434591	0.0004321114086918	4.3211140869183454e-10	0
231.4218	2015-05	2015.0	Dandong	0.125	42.55867856874331	235.54392887791903	28667.307919997165	642.8953538517114	0.0034568912695346	0.0004321114086918	0.0004321114086918	0
231.4218	2015-04	2015.0	Dandong	5.2631578947368416e-08	42.55867856874331	235.54392887791903	28667.307919997165	642.8953538517114	0.0082101167651448	0.0008642228173836	4.3211140869183454e-10	0
231.4218	2015-03	2015.0	Dandong	5e-07	42.55867856874331	235.54392887791903	28667.307919997165	642.8953538517114	0.0008642228173836	4.3211140869183454e-10	4.3211140869183454e-10	0
231.4218	2015-02	2015.0	Dandong	2.5e-07	42.55867856874331	235.54392887791903	28667.307919997165	642.8953538517114	0.0017284456347673	4.3211140869183454e-10	4.3211140869183454e-10	0
231.4218	2015-01	2015.0	Dandong	1.1111111111111118e-07	42.55867856874331	235.54392887791903	28667.307919997165	642.8953538517114	0.0038890026782265	4.3211140869183454e-10	4.3211140869183454e-10	0
231.4218	2015-06	2015.0	Dandong	0.1428571428571428	42.55867856874331	235.54392887791903	28667.307919997165	642.8953538517114	0.0030247798608428	0.0008642228173836	0.0004321114086918	0
228.90616	2016-12	2016.0	Dandong	1.4285714285714285e-07	32.81847897845999	170.72498180040242	29921.1257573846	624.4043410627306	0.0030580216801505	0.0004368602400215	4.3686024002150045e-10	0
228.90616	2016-11	2016.0	Dandong	3.333333333333333e-07	32.81847897845999	170.72498180040242	29921.1257573846	624.4043410627306	0.0013105807200645	4.3686024002150045e-10	4.3686024002150045e-10	0
228.90616	2016-10	2016.0	Dandong	0.3333333333333333	32.81847897845999	170.72498180040242	29921.1257573846	624.4043410627306	0.0013105807200645	4.3686024002150045e-10	0.0004368602400215	0
228.90616	2016-09	2016.0	Dandong	2e-07	32.81847897845999	170.72498180040242	29921.1257573846	624.4043410627306	0.0021843012001075	0.0004368602400215	4.3686024002150045e-10	0
228.90616	2016-08	2016.0	Dandong	1.25e-07	32.81847897845999	170.72498180040242	29921.1257573846	624.4043410627306	0.003494881920172	4.3686024002150045e-10	4.3686024002150045e-10	0
228.90616	2016-07	2016.0	Dandong	3.333333333333333e-07	32.81847897845999	170.72498180040242	29921.1257573846	624.4043410627306	0.0013105807200645	4.3686024002150045e-10	4.3686024002150045e-10	0
228.90616	2016-06	2016.0	Dandong	0.1818181818181818	32.81847897845999	170.72498180040242	29921.1257573846	624.4043410627306	0.0048054626402365	4.3686024002150045e-10	0.000873720480043	0
228.90616	2016-04	2016.0	Dandong	0.2	32.81847897845999	170.72498180040242	29921.1257573846	624.4043410627306	0.004368602400215	4.3686024002150045e-10	0.000873720480043	0
228.90616	2016-03	2016.0	Dandong	2e-07	32.81847897845999	170.72498180040242	29921.1257573846	624.4043410627306	0.0021843012001075	4.3686024002150045e-10	4.3686024002150045e-10	0
228.90616	2016-02	2016.0	Dandong	2e-07	32.81847897845999	170.72498180040242	29921.1257573846	624.4043410627306	0.0021843012001075	4.3686024002150045e-10	4.3686024002150045e-10	0
228.90616	2016-01	2016.0	Dandong	2e-07	32.81847897845999	170.72498180040242	29921.1257573846	624.4043410627306	0.0021843012001075	4.3686024002150045e-10	4.3686024002150045e-10	0
228.90616	2016-05	2016.0	Dandong	0.1428571428571428	32.81847897845999	170.72498180040242	29921.1257573846	624.4043410627306	0.006116043360301	4.3686024002150045e-10	0.000873720480043	0
226.39052	2017-08	2017.0	Dandong	0.0666666666666666	33.40572503450437	167.1006365460886	32129.83476516596	507.3533997801675	0.006625719133469	4.417146088979344e-10	0.0004417146088979	0
226.39052	2017-12	2017.0	Dandong	0.0384615384615384	33.628293813172576	167.1006365460886	32129.83476516596	507.3533997801675	0.0114845798313462	0.0004417146088979	0.0004417146088979	0
226.39052	2017-11	2017.0	Dandong	0.05	33.85086259184079	167.1006365460886	32129.83476516596	507.3533997801675	0.0088342921779586	0.006625719133469	0.0004417146088979	0
226.39052	2017-10	2017.0	Dandong	0.1111111111111111	34.073431370509	167.1006365460886	32129.83476516596	507.3533997801675	0.0039754314800814	0.0022085730444896	0.0004417146088979	0
226.39052	2017-09	2017.0	Dandong	0.2	34.29600014917722	167.1006365460886	32129.83476516596	507.3533997801675	0.0022085730444896	0.0008834292177958	0.0004417146088979	0
226.39052	2017-07	2017.0	Dandong	0.2857142857142857	34.51856892784542	167.1006365460886	32129.83476516596	507.3533997801675	0.006184004524571	4.417146088979344e-10	0.0017668584355917	0
226.39052	2017-06	2017.0	Dandong	7.142857142857142e-08	34.74113770651364	167.1006365460886	32129.83476516596	507.3533997801675	0.006184004524571	0.0004417146088979	4.417146088979344e-10	0
226.39052	2017-05	2017.0	Dandong	0.1	34.96370648518185	167.1006365460886	32129.83476516596	507.3533997801675	0.0044171460889793	4.417146088979344e-10	0.0004417146088979	0
226.39052	2017-04	2017.0	Dandong	0.1666666666666666	35.186275263850064	167.1006365460886	32129.83476516596	507.3533997801675	0.0106011506135504	4.417146088979344e-10	0.0017668584355917	0
226.39052	2017-03	2017.0	Dandong	0.0714285714285714	35.408844042518275	167.1006365460886	32129.83476516596	507.3533997801675	0.006184004524571	4.417146088979344e-10	0.0004417146088979	0
226.39052	2017-02	2017.0	Dandong	2.5e-07	35.63141282118649	167.1006365460886	32129.83476516596	507.3533997801675	0.0017668584355917	0.0008834292177958	4.417146088979344e-10	0
226.39052	2017-01	2017.0	Dandong	2e-07	35.853981599854706	167.1006365460886	32129.83476516596	507.3533997801675	0.0022085730444896	0.0013251438266938	4.417146088979344e-10	0
223.87488	2018-12	2018.0	Dandong	5e-07	36.481935802712655	165.62822948246807	32781.659112447094	507.2476197418844	0.0008933561460758	4.4667807303793975e-10	4.4667807303793975e-10	0
223.87488	2018-11	2018.0	Dandong	0.3333333333333333	36.481935802712655	165.62822948246807	32781.659112447094	507.2476197418844	0.0013400342191138	4.4667807303793975e-10	0.0004466780730379	0
223.87488	2018-10	2018.0	Dandong	5e-07	36.481935802712655	165.62822948246807	32781.659112447094	507.2476197418844	0.0008933561460758	4.4667807303793975e-10	4.4667807303793975e-10	0
223.87488	2018-09	2018.0	Dandong	0.5	36.481935802712655	165.62822948246807	32781.659112447094	507.2476197418844	0.0008933561460758	4.4667807303793975e-10	0.0004466780730379	0
223.87488	2018-08	2018.0	Dandong	1.6666666666666665e-07	36.481935802712655	165.62822948246807	32781.659112447094	507.2476197418844	0.0026800684382276	0.0017867122921517	4.4667807303793975e-10	0
223.87488	2018-07	2018.0	Dandong	0.1818181818181818	36.481935802712655	165.62822948246807	32781.659112447094	507.2476197418844	0.0049134588034173	0.0053601368764552	0.0008933561460758	0
223.87488	2018-05	2018.0	Dandong	9.09090909090909e-08	36.481935802712655	165.62822948246807	32781.659112447094	507.2476197418844	0.0049134588034173	0.0022333903651896	4.4667807303793975e-10	0
223.87488	2018-04	2018.0	Dandong	0.0833333333333333	36.481935802712655	165.62822948246807	32781.659112447094	507.2476197418844	0.0053601368764552	0.0049134588034173	0.0004466780730379	0
223.87488	2018-03	2018.0	Dandong	6.666666666666668e-08	36.481935802712655	165.62822948246807	32781.659112447094	507.2476197418844	0.006700171095569	0.0098269176068346	4.4667807303793975e-10	0
223.87488	2018-02	2018.0	Dandong	1.1111111111111118e-07	36.481935802712655	165.62822948246807	32781.659112447094	507.2476197418844	0.0040201026573414	0.0026800684382276	4.4667807303793975e-10	0
223.87488	2018-01	2018.0	Dandong	9.09090909090909e-08	36.481935802712655	165.62822948246807	32781.659112447094	507.2476197418844	0.0049134588034173	0.0075935272416449	4.4667807303793975e-10	0
223.87488	2018-06	2018.0	Dandong	0.2222222222222222	36.481935802712655	165.62822948246807	32781.659112447094	507.2476197418844	0.0040201026573414	0.0035734245843035	0.0008933561460758	0
221.35924	2019-08	2019.0	Dandong	1e-06	34.694734224783204	163.44472451206462	33940.34963257011	521.460048381084	0.0004517543518851	4.5175435188519803e-10	4.5175435188519803e-10	0
221.35924	2019-12	2019.0	Dandong	9.09090909090909e-08	34.694734224783204	163.44472451206462	33940.34963257011	521.460048381084	0.0049692978707371	0.0099385957414743	4.5175435188519803e-10	0
221.35924	2019-11	2019.0	Dandong	0.0909090909090909	34.694734224783204	163.44472451206462	33940.34963257011	521.460048381084	0.0049692978707371	0.0144561392603263	0.0004517543518851	0
221.35924	2019-10	2019.0	Dandong	1e-06	34.694734224783204	163.44472451206462	33940.34963257011	521.460048381084	0.0004517543518851	0.0058728065745075	4.5175435188519803e-10	0
221.35924	2019-09	2019.0	Dandong	1e-06	34.694734224783204	163.44472451206462	33940.34963257011	521.460048381084	0.0004517543518851	0.0009035087037703	4.5175435188519803e-10	0
221.35924	2019-07	2019.0	Dandong	1e-06	34.694734224783204	163.44472451206462	33940.34963257011	521.460048381084	0.0004517543518851	0.0004517543518851	4.5175435188519803e-10	0
221.35924	2019-03	2019.0	Dandong	2.5e-07	34.694734224783204	163.44472451206462	33940.34963257011	521.460048381084	0.0018070174075407	0.0004517543518851	4.5175435188519803e-10	0
221.35924	2019-05	2019.0	Dandong	5e-07	34.694734224783204	163.44472451206462	33940.34963257011	521.460048381084	0.0009035087037703	0.0009035087037703	4.5175435188519803e-10	0
221.35924	2019-04	2019.0	Dandong	1e-06	34.694734224783204	163.44472451206462	33940.34963257011	521.460048381084	0.0004517543518851	4.5175435188519803e-10	4.5175435188519803e-10	0
221.35924	2019-02	2019.0	Dandong	1.0	34.694734224783204	163.44472451206462	33940.34963257011	521.460048381084	4.5175435188519803e-10	4.5175435188519803e-10	4.5175435188519803e-10	0
221.35924	2019-01	2019.0	Dandong	1.0	34.694734224783204	163.44472451206462	33940.34963257011	521.460048381084	0.0004517543518851	4.5175435188519803e-10	0.0004517543518851	0
221.35924	2019-06	2019.0	Dandong	3.333333333333333e-07	34.694734224783204	163.44472451206462	33940.34963257011	521.460048381084	0.0013552630556555	0.0022587717594259	4.5175435188519803e-10	0
218.8436	2020-11	2020.0	Dandong	0.3125	35.59619746704953	28.833376895646023	35462.26620289558	617.4729350092944	0.0073111573744902	0.0031986313513394	0.0022847366795282	0
218.8436	2020-01	2020.0	Dandong	8.333333333333335e-08	35.59619746704953	28.833376895646023	35462.26620289558	617.4729350092944	0.0054833680308677	0.0041125260231507	4.569473359056421e-10	0
218.8436	2020-02	2020.0	Dandong	3.333333333333333e-07	35.59619746704953	28.833376895646023	35462.26620289558	617.4729350092944	0.0013708420077169	0.0009138946718112	4.569473359056421e-10	0
218.8436	2020-03	2020.0	Dandong	0.3333333333333333	35.59619746704953	28.833376895646023	35462.26620289558	617.4729350092944	0.0013708420077169	0.0018277893436225	0.0004569473359056	0
218.8436	2020-04	2020.0	Dandong	6.666666666666668e-08	35.59619746704953	28.833376895646023	35462.26620289558	617.4729350092944	0.0068542100385846	0.0045694733590564	4.569473359056421e-10	0
218.8436	2020-05	2020.0	Dandong	0.0588235294117647	35.59619746704953	28.833376895646023	35462.26620289558	617.4729350092944	0.0077681047103959	0.0041125260231507	0.0004569473359056	0
218.8436	2020-06	2020.0	Dandong	0.0769230769230769	35.59619746704953	28.833376895646023	35462.26620289558	617.4729350092944	0.0059403153667733	0.0109667360617354	0.0004569473359056	0
218.8436	2020-07	2020.0	Dandong	0.1875	35.59619746704953	28.833376895646023	35462.26620289558	617.4729350092944	0.0073111573744902	0.0155362094207918	0.0013708420077169	0
218.8436	2020-08	2020.0	Dandong	1.1111111111111118e-07	35.59619746704953	28.833376895646023	35462.26620289558	617.4729350092944	0.0041125260231507	0.0063972627026789	4.569473359056421e-10	0
218.8436	2020-09	2020.0	Dandong	0.1428571428571428	35.59619746704953	28.833376895646023	35462.26620289558	617.4729350092944	0.0063972627026789	0.0045694733590564	0.0009138946718112	0
218.8436	2020-12	2020.0	Dandong	0.25	35.59619746704953	28.833376895646023	35462.26620289558	617.4729350092944	0.0073111573744902	0.0013708420077169	0.0018277893436225	0
235.0	2014-01	2014.0	Lishui	1.4285714285714285e-07	44.755391489361706	190.59574468085103	34449.91489361702	456.3404255319149	0.0029787234042553	0.0063829787234042	4.25531914893617e-10	0
235.0	2014-12	2014.0	Lishui	1.1111111111111118e-07	44.755391489361706	190.59574468085103	34449.91489361702	456.3404255319149	0.0038297872340425	0.0242553191489361	4.25531914893617e-10	0
235.0	2014-11	2014.0	Lishui	2e-07	44.755391489361706	190.59574468085103	34449.91489361702	456.3404255319149	0.002127659574468	0.0148936170212765	4.25531914893617e-10	0
235.0	2014-10	2014.0	Lishui	1.4285714285714285e-07	44.755391489361706	190.59574468085103	34449.91489361702	456.3404255319149	0.0029787234042553	0.016595744680851	4.25531914893617e-10	0
235.0	2014-08	2014.0	Lishui	2e-07	44.755391489361706	190.59574468085103	34449.91489361702	456.3404255319149	0.002127659574468	0.0123404255319148	4.25531914893617e-10	0
235.0	2014-07	2014.0	Lishui	1.6666666666666665e-07	44.755391489361706	190.59574468085103	34449.91489361702	456.3404255319149	0.0025531914893617	0.0144680851063829	4.25531914893617e-10	0
235.0	2014-09	2014.0	Lishui	5e-07	44.755391489361706	190.59574468085103	34449.91489361702	456.3404255319149	0.0008510638297872	0.0136170212765957	4.25531914893617e-10	0
235.0	2014-05	2014.0	Lishui	9.09090909090909e-08	44.755391489361706	190.59574468085103	34449.91489361702	456.3404255319149	0.0046808510638297	0.0123404255319148	4.25531914893617e-10	0
235.0	2014-04	2014.0	Lishui	1.25e-07	44.755391489361706	190.59574468085103	34449.91489361702	456.3404255319149	0.0034042553191489	0.0182978723404255	4.25531914893617e-10	0
235.0	2014-03	2014.0	Lishui	1.6666666666666665e-07	44.755391489361706	190.59574468085103	34449.91489361702	456.3404255319149	0.0025531914893617	0.0229787234042553	4.25531914893617e-10	0
235.0	2014-02	2014.0	Lishui	0.2	44.755391489361706	190.59574468085103	34449.91489361702	456.3404255319149	0.002127659574468	0.0187234042553191	0.0004255319148936	0
235.0	2014-06	2014.0	Lishui	9.09090909090909e-08	44.755391489361706	190.59574468085103	34449.91489361702	456.3404255319149	0.0046808510638297	0.0131914893617021	4.25531914893617e-10	0
241.0	2015-08	2015.0	Lishui	0.25	45.77975933609959	166.68049792531122	39214.27385892116	482.7800829875519	0.0016597510373443	0.0224066390041493	0.000414937759336	0
241.0	2015-12	2015.0	Lishui	1.25e-07	45.77975933609959	166.68049792531122	39214.27385892116	482.7800829875519	0.0033195020746887	0.0174273858921161	4.149377593360996e-10	0
241.0	2015-11	2015.0	Lishui	1.6666666666666665e-07	45.77975933609959	166.68049792531122	39214.27385892116	482.7800829875519	0.0024896265560165	0.0058091286307053	4.149377593360996e-10	0
241.0	2015-10	2015.0	Lishui	2.5e-07	45.77975933609959	166.68049792531122	39214.27385892116	482.7800829875519	0.0016597510373443	0.0132780082987551	4.149377593360996e-10	0
241.0	2015-07	2015.0	Lishui	9.09090909090909e-08	45.77975933609959	166.68049792531122	39214.27385892116	482.7800829875519	0.004564315352697	0.0182572614107883	4.149377593360996e-10	0
241.0	2015-09	2015.0	Lishui	0.2	45.77975933609959	166.68049792531122	39214.27385892116	482.7800829875519	0.0020746887966804	0.0112033195020746	0.000414937759336	0
241.0	2015-05	2015.0	Lishui	0.1428571428571428	45.77975933609959	166.68049792531122	39214.27385892116	482.7800829875519	0.0029045643153526	0.0136929460580912	0.000414937759336	0
241.0	2015-04	2015.0	Lishui	1.6666666666666665e-07	45.77975933609959	166.68049792531122	39214.27385892116	482.7800829875519	0.0024896265560165	0.0132780082987551	4.149377593360996e-10	0
241.0	2015-03	2015.0	Lishui	0.1666666666666666	45.77975933609959	166.68049792531122	39214.27385892116	482.7800829875519	0.0024896265560165	0.0161825726141078	0.000414937759336	0
241.0	2015-02	2015.0	Lishui	3.333333333333333e-07	45.77975933609959	166.68049792531122	39214.27385892116	482.7800829875519	0.0012448132780082	0.0074688796680497	4.149377593360996e-10	0
241.0	2015-01	2015.0	Lishui	1.4285714285714285e-07	45.77975933609959	166.68049792531122	39214.27385892116	482.7800829875519	0.0029045643153526	0.029460580912863	4.149377593360996e-10	0
241.0	2015-06	2015.0	Lishui	3.333333333333333e-07	45.77975933609959	166.68049792531122	39214.27385892116	482.7800829875519	0.0012448132780082	0.0095435684647302	4.149377593360996e-10	0
247.0	2016-12	2016.0	Lishui	3.333333333333333e-07	48.997627530364376	131.33603238866397	41929.87854251012	501.336032388664	0.0012145748987854	0.0097165991902834	4.048582995951417e-10	0
247.0	2016-11	2016.0	Lishui	0.1666666666666666	48.997627530364376	131.33603238866397	41929.87854251012	501.336032388664	0.0024291497975708	0.0263157894736842	0.0004048582995951	0
247.0	2016-10	2016.0	Lishui	2e-07	48.997627530364376	131.33603238866397	41929.87854251012	501.336032388664	0.0020242914979757	0.0246963562753036	4.048582995951417e-10	0
247.0	2016-09	2016.0	Lishui	0.3	48.997627530364376	131.33603238866397	41929.87854251012	501.336032388664	0.0040485829959514	0.0145748987854251	0.0012145748987854	0
247.0	2016-08	2016.0	Lishui	1.4285714285714285e-07	48.997627530364376	131.33603238866397	41929.87854251012	501.336032388664	0.0028340080971659	0.0214574898785425	4.048582995951417e-10	0
247.0	2016-07	2016.0	Lishui	0.1818181818181818	48.997627530364376	131.33603238866397	41929.87854251012	501.336032388664	0.0044534412955465	0.0214574898785425	0.0008097165991902	0
247.0	2016-06	2016.0	Lishui	0.0769230769230769	48.997627530364376	131.33603238866397	41929.87854251012	501.336032388664	0.0052631578947368	0.023076923076923	0.0004048582995951	0
247.0	2016-04	2016.0	Lishui	1.6666666666666665e-07	48.997627530364376	131.33603238866397	41929.87854251012	501.336032388664	0.0024291497975708	0.0141700404858299	4.048582995951417e-10	0
247.0	2016-03	2016.0	Lishui	1.6666666666666665e-07	48.997627530364376	131.33603238866397	41929.87854251012	501.336032388664	0.0024291497975708	0.0178137651821862	4.048582995951417e-10	0
247.0	2016-02	2016.0	Lishui	0.25	48.997627530364376	131.33603238866397	41929.87854251012	501.336032388664	0.0016194331983805	0.0056680161943319	0.0004048582995951	0
247.0	2016-01	2016.0	Lishui	5e-07	48.997627530364376	131.33603238866397	41929.87854251012	501.336032388664	0.0008097165991902	0.0121457489878542	4.048582995951417e-10	0
247.0	2016-05	2016.0	Lishui	2e-07	48.997627530364376	131.33603238866397	41929.87854251012	501.336032388664	0.0020242914979757	0.0121457489878542	4.048582995951417e-10	0
253.0	2017-08	2017.0	Lishui	0.2307692307692307	48.39635694740043	101.02766798418972	44626.67984189723	475.9683794466403	0.0051383399209486	0.0098814229249011	0.0011857707509881	0
253.0	2017-12	2017.0	Lishui	1.0	48.95708543630283	101.02766798418972	44626.67984189723	475.9683794466403	3.9525691699604735e-10	0.0023715415019762	3.9525691699604735e-10	0
253.0	2017-11	2017.0	Lishui	0.2222222222222222	49.51781392520523	101.02766798418972	44626.67984189723	475.9683794466403	0.0035573122529644	0.0051383399209486	0.000790513833992	0
253.0	2017-10	2017.0	Lishui	1e-06	50.07854241410763	101.02766798418972	44626.67984189723	475.9683794466403	0.000395256916996	0.0047430830039525	3.9525691699604735e-10	0
253.0	2017-09	2017.0	Lishui	0.2	50.63927090301004	101.02766798418972	44626.67984189723	475.9683794466403	0.0019762845849802	0.0019762845849802	0.000395256916996	0
253.0	2017-07	2017.0	Lishui	0.5555555555555556	51.19999939191244	101.02766798418972	44626.67984189723	475.9683794466403	0.0035573122529644	0.0071146245059288	0.0019762845849802	0
253.0	2017-05	2017.0	Lishui	5e-07	51.76072788081483	101.02766798418972	44626.67984189723	475.9683794466403	0.000790513833992	0.0027667984189723	3.9525691699604735e-10	0
253.0	2017-04	2017.0	Lishui	1.0	52.32145636971723	101.02766798418972	44626.67984189723	475.9683794466403	0.000395256916996	0.0011857707509881	0.000395256916996	0
253.0	2017-03	2017.0	Lishui	0.2857142857142857	52.882184858619645	101.02766798418972	44626.67984189723	475.9683794466403	0.0027667984189723	0.0083003952569169	0.000790513833992	0
253.0	2017-02	2017.0	Lishui	0.1428571428571428	53.44291334752205	101.02766798418972	44626.67984189723	475.9683794466403	0.0027667984189723	0.0075098814229249	0.000395256916996	0
253.0	2017-01	2017.0	Lishui	2e-07	54.00364183642444	101.02766798418972	44626.67984189723	475.9683794466403	0.0019762845849802	0.009090909090909	3.9525691699604735e-10	0
253.0	2017-06	2017.0	Lishui	0.6666666666666666	54.56437032532684	101.02766798418972	44626.67984189723	475.9683794466403	0.0011857707509881	0.0027667984189723	0.000790513833992	0
259.0	2018-11	2018.0	Lishui	1e-06	53.8480694980695	80.07722007722008	50197.142857142855	476.44787644787647	0.0003861003861003	3.8610038610038606e-10	3.8610038610038606e-10	0
259.0	2018-12	2018.0	Lishui	0.3333333333333333	53.8480694980695	80.07722007722008	50197.142857142855	476.44787644787647	0.0011583011583011	0.0003861003861003	0.0003861003861003	0
259.0	2018-10	2018.0	Lishui	1.0	53.8480694980695	80.07722007722008	50197.142857142855	476.44787644787647	3.8610038610038606e-10	0.0003861003861003	3.8610038610038606e-10	0
259.0	2018-09	2018.0	Lishui	0.5	53.8480694980695	80.07722007722008	50197.142857142855	476.44787644787647	0.0007722007722007	0.003088803088803	0.0003861003861003	0
259.0	2018-08	2018.0	Lishui	0.4	53.8480694980695	80.07722007722008	50197.142857142855	476.44787644787647	0.0019305019305019	0.0011583011583011	0.0007722007722007	0
259.0	2018-07	2018.0	Lishui	5e-07	53.8480694980695	80.07722007722008	50197.142857142855	476.44787644787647	0.0007722007722007	0.0015444015444015	3.8610038610038606e-10	0
259.0	2018-06	2018.0	Lishui	1e-06	53.8480694980695	80.07722007722008	50197.142857142855	476.44787644787647	0.0003861003861003	0.0003861003861003	3.8610038610038606e-10	0
259.0	2018-05	2018.0	Lishui	1e-06	53.8480694980695	80.07722007722008	50197.142857142855	476.44787644787647	0.0003861003861003	0.0007722007722007	3.8610038610038606e-10	0
259.0	2018-04	2018.0	Lishui	1e-06	53.8480694980695	80.07722007722008	50197.142857142855	476.44787644787647	0.0003861003861003	0.0019305019305019	3.8610038610038606e-10	0
259.0	2018-03	2018.0	Lishui	3.333333333333333e-07	53.8480694980695	80.07722007722008	50197.142857142855	476.44787644787647	0.0011583011583011	0.0007722007722007	3.8610038610038606e-10	0
259.0	2018-02	2018.0	Lishui	0.5	53.8480694980695	80.07722007722008	50197.142857142855	476.44787644787647	0.0007722007722007	0.0007722007722007	0.0003861003861003	0
259.0	2018-01	2018.0	Lishui	3.333333333333333e-07	53.8480694980695	80.07722007722008	50197.142857142855	476.44787644787647	0.0011583011583011	0.0011583011583011	3.8610038610038606e-10	0
265.0	2019-12	2019.0	Lishui	0.1428571428571428	55.73584905660377	87.35849056603774	52765.77358490566	494.2264150943397	0.0052830188679245	0.0049056603773584	0.000754716981132	0
265.0	2019-11	2019.0	Lishui	3.333333333333333e-07	55.73584905660377	87.35849056603774	52765.77358490566	494.2264150943397	0.0011320754716981	0.0011320754716981	3.7735849056603765e-10	0
265.0	2019-10	2019.0	Lishui	1.0	55.73584905660377	87.35849056603774	52765.77358490566	494.2264150943397	3.7735849056603765e-10	0.000377358490566	3.7735849056603765e-10	0
265.0	2019-09	2019.0	Lishui	1e-06	55.73584905660377	87.35849056603774	52765.77358490566	494.2264150943397	0.000377358490566	0.0026415094339622	3.7735849056603765e-10	0
265.0	2019-08	2019.0	Lishui	1.0	55.73584905660377	87.35849056603774	52765.77358490566	494.2264150943397	0.000377358490566	0.000754716981132	0.000377358490566	0
265.0	2019-04	2019.0	Lishui	0.25	55.73584905660377	87.35849056603774	52765.77358490566	494.2264150943397	0.0030188679245283	0.0041509433962264	0.000754716981132	0
265.0	2019-06	2019.0	Lishui	3.333333333333333e-07	55.73584905660377	87.35849056603774	52765.77358490566	494.2264150943397	0.0011320754716981	0.000754716981132	3.7735849056603765e-10	0
265.0	2019-05	2019.0	Lishui	5e-07	55.73584905660377	87.35849056603774	52765.77358490566	494.2264150943397	0.000754716981132	3.7735849056603765e-10	3.7735849056603765e-10	0
265.0	2019-03	2019.0	Lishui	3.333333333333333e-07	55.73584905660377	87.35849056603774	52765.77358490566	494.2264150943397	0.0011320754716981	0.0026415094339622	3.7735849056603765e-10	0
265.0	2019-01	2019.0	Lishui	1e-06	55.73584905660377	87.35849056603774	52765.77358490566	494.2264150943397	0.000377358490566	0.0015094339622641	3.7735849056603765e-10	0
265.0	2019-07	2019.0	Lishui	1e-06	55.73584905660377	87.35849056603774	52765.77358490566	494.2264150943397	0.000377358490566	0.000754716981132	3.7735849056603765e-10	0
271.0	2020-07	2020.0	Lishui	2e-07	56.82656826568266	53.39483394833948	53083.24723247232	480.2952029520295	0.0018450184501845	0.0025830258302583	3.690036900369003e-10	0
271.0	2020-09	2020.0	Lishui	3.333333333333333e-07	56.82656826568266	53.39483394833948	53083.24723247232	480.2952029520295	0.0011070110701107	0.0011070110701107	3.690036900369003e-10	0
271.0	2020-08	2020.0	Lishui	1.6666666666666665e-07	56.82656826568266	53.39483394833948	53083.24723247232	480.2952029520295	0.0022140221402214	0.0018450184501845	3.690036900369003e-10	0
271.0	2020-06	2020.0	Lishui	0.1428571428571428	56.82656826568266	53.39483394833948	53083.24723247232	480.2952029520295	0.0025830258302583	0.0018450184501845	0.0003690036900369	0
271.0	2020-11	2020.0	Lishui	0.1	56.82656826568266	53.39483394833948	53083.24723247232	480.2952029520295	0.003690036900369	0.0011070110701107	0.0003690036900369	0
271.0	2020-04	2020.0	Lishui	0.125	56.82656826568266	53.39483394833948	53083.24723247232	480.2952029520295	0.0059040590405904	0.0025830258302583	0.0007380073800738	0
271.0	2020-03	2020.0	Lishui	2.5e-07	56.82656826568266	53.39483394833948	53083.24723247232	480.2952029520295	0.0014760147601476	0.0025830258302583	3.690036900369003e-10	0
271.0	2020-02	2020.0	Lishui	2.5e-07	56.82656826568266	53.39483394833948	53083.24723247232	480.2952029520295	0.0014760147601476	0.0007380073800738	3.690036900369003e-10	0
271.0	2020-01	2020.0	Lishui	0.125	56.82656826568266	53.39483394833948	53083.24723247232	480.2952029520295	0.0029520295202952	0.0014760147601476	0.0003690036900369	0
271.0	2020-05	2020.0	Lishui	0.3	56.82656826568266	53.39483394833948	53083.24723247232	480.2952029520295	0.003690036900369	0.0018450184501845	0.0011070110701107	0
271.0	2020-12	2020.0	Lishui	2e-07	56.82656826568266	53.39483394833948	53083.24723247232	480.2952029520295	0.0018450184501845	0.003690036900369	3.690036900369003e-10	0
124.55512	2014-02	2014.0	Lijiang	5e-07	21.02189777505734	272.40951636512415	36987.72077775687	354.1403998486774	0.0016057148032132	8.028574016066138e-10	8.028574016066138e-10	0
124.55512	2014-03	2014.0	Lijiang	1.0	21.02189777505734	272.40951636512415	36987.72077775687	354.1403998486774	8.028574016066138e-10	0.0008028574016066	8.028574016066138e-10	0
124.55512	2014-04	2014.0	Lijiang	0.6666666666666666	21.02189777505734	272.40951636512415	36987.72077775687	354.1403998486774	0.0024085722048198	8.028574016066138e-10	0.0016057148032132	0
124.55512	2014-07	2014.0	Lijiang	1e-06	21.02189777505734	272.40951636512415	36987.72077775687	354.1403998486774	0.0008028574016066	0.0008028574016066	8.028574016066138e-10	0
124.55512	2014-08	2014.0	Lijiang	3.333333333333333e-07	21.02189777505734	272.40951636512415	36987.72077775687	354.1403998486774	0.0024085722048198	8.028574016066138e-10	8.028574016066138e-10	0
124.55512	2014-09	2014.0	Lijiang	1.0	21.02189777505734	272.40951636512415	36987.72077775687	354.1403998486774	8.028574016066138e-10	8.028574016066138e-10	8.028574016066138e-10	0
124.55512	2014-10	2014.0	Lijiang	1.0	21.02189777505734	272.40951636512415	36987.72077775687	354.1403998486774	8.028574016066138e-10	8.028574016066138e-10	8.028574016066138e-10	0
124.55512	2014-12	2014.0	Lijiang	1.0	21.02189777505734	272.40951636512415	36987.72077775687	354.1403998486774	8.028574016066138e-10	8.028574016066138e-10	8.028574016066138e-10	0
124.6939	2015-12	2015.0	Lijiang	1.0	23.22581136687521	277.3992953945622	38309.25169555207	368.3419958795098	0.0008019638490736	8.019638490736114e-10	0.0008019638490736	0
124.6939	2015-10	2015.0	Lijiang	1.0	23.22581136687521	277.3992953945622	38309.25169555207	368.3419958795098	0.0008019638490736	0.0008019638490736	0.0008019638490736	0
124.6939	2015-09	2015.0	Lijiang	1.0	23.22581136687521	277.3992953945622	38309.25169555207	368.3419958795098	8.019638490736114e-10	0.0008019638490736	8.019638490736114e-10	0
124.6939	2015-08	2015.0	Lijiang	1.0	23.22581136687521	277.3992953945622	38309.25169555207	368.3419958795098	8.019638490736114e-10	0.0008019638490736	8.019638490736114e-10	0
124.6939	2015-07	2015.0	Lijiang	1.0	23.22581136687521	277.3992953945622	38309.25169555207	368.3419958795098	0.0008019638490736	8.019638490736114e-10	0.0008019638490736	0
124.6939	2015-11	2015.0	Lijiang	1e-06	23.22581136687521	277.3992953945622	38309.25169555207	368.3419958795098	0.0008019638490736	0.0008019638490736	8.019638490736114e-10	0
124.6939	2015-05	2015.0	Lijiang	0.5	23.22581136687521	277.3992953945622	38309.25169555207	368.3419958795098	0.0032078553962944	8.019638490736114e-10	0.0016039276981472	0
124.6939	2015-04	2015.0	Lijiang	1.0	23.22581136687521	277.3992953945622	38309.25169555207	368.3419958795098	8.019638490736114e-10	8.019638490736114e-10	8.019638490736114e-10	0
124.6939	2015-03	2015.0	Lijiang	1.25e-07	23.22581136687521	277.3992953945622	38309.25169555207	368.3419958795098	0.0064157107925888	0.0008019638490736	8.019638490736114e-10	0
124.6939	2015-02	2015.0	Lijiang	1.0	23.22581136687521	277.3992953945622	38309.25169555207	368.3419958795098	8.019638490736114e-10	8.019638490736114e-10	8.019638490736114e-10	0
124.6939	2015-01	2015.0	Lijiang	1.0	23.22581136687521	277.3992953945622	38309.25169555207	368.3419958795098	8.019638490736114e-10	8.019638490736114e-10	8.019638490736114e-10	0
124.6939	2015-06	2015.0	Lijiang	1e-06	23.22581136687521	277.3992953945622	38309.25169555207	368.3419958795098	0.0008019638490736	8.019638490736114e-10	8.019638490736114e-10	0
124.83268	2016-12	2016.0	Lijiang	0.3333333333333333	24.776356639943963	233.35235612982115	38648.53338084226	422.8860583622815	0.0024032168499466	8.010722833155547e-10	0.0008010722833155	0
124.83268	2016-11	2016.0	Lijiang	1e-06	24.776356639943963	233.35235612982115	38648.53338084226	422.8860583622815	0.0008010722833155	0.0024032168499466	8.010722833155547e-10	0
124.83268	2016-10	2016.0	Lijiang	1.0	24.776356639943963	233.35235612982115	38648.53338084226	422.8860583622815	8.010722833155547e-10	0.0008010722833155	8.010722833155547e-10	0
124.83268	2016-09	2016.0	Lijiang	1e-06	24.776356639943963	233.35235612982115	38648.53338084226	422.8860583622815	0.0008010722833155	0.0024032168499466	8.010722833155547e-10	0
124.83268	2016-08	2016.0	Lijiang	1e-06	24.776356639943963	233.35235612982115	38648.53338084226	422.8860583622815	0.0008010722833155	0.0016021445666311	8.010722833155547e-10	0
124.83268	2016-07	2016.0	Lijiang	5e-07	24.776356639943963	233.35235612982115	38648.53338084226	422.8860583622815	0.0016021445666311	0.0016021445666311	8.010722833155547e-10	0
124.83268	2016-06	2016.0	Lijiang	5e-07	24.776356639943963	233.35235612982115	38648.53338084226	422.8860583622815	0.0016021445666311	0.0016021445666311	8.010722833155547e-10	0
124.83268	2016-04	2016.0	Lijiang	5e-07	24.776356639943963	233.35235612982115	38648.53338084226	422.8860583622815	0.0016021445666311	0.0008010722833155	8.010722833155547e-10	0
124.83268	2016-03	2016.0	Lijiang	0.25	24.776356639943963	233.35235612982115	38648.53338084226	422.8860583622815	0.0032042891332622	0.0016021445666311	0.0008010722833155	0
124.83268	2016-02	2016.0	Lijiang	5e-07	24.776356639943963	233.35235612982115	38648.53338084226	422.8860583622815	0.0016021445666311	8.010722833155547e-10	8.010722833155547e-10	0
124.83268	2016-01	2016.0	Lijiang	1e-06	24.776356639943963	233.35235612982115	38648.53338084226	422.8860583622815	0.0008010722833155	8.010722833155547e-10	8.010722833155547e-10	0
124.83268	2016-05	2016.0	Lijiang	1e-06	24.776356639943963	233.35235612982115	38648.53338084226	422.8860583622815	0.0008010722833155	8.010722833155547e-10	8.010722833155547e-10	0
124.97146	2017-09	2017.0	Lijiang	5e-07	25.004118786555196	193.16410322804904	32058.3595646558	356.24133702206893	0.001600365395427	8.001826977135418e-10	8.001826977135418e-10	0
124.97146	2017-12	2017.0	Lijiang	1e-06	25.259394917355223	193.16410322804904	32058.3595646558	356.24133702206893	0.0008001826977135	8.001826977135418e-10	8.001826977135418e-10	0
124.97146	2017-11	2017.0	Lijiang	0.5	25.51467104815525	193.16410322804904	32058.3595646558	356.24133702206893	0.001600365395427	8.001826977135418e-10	0.0008001826977135	0
124.97146	2017-10	2017.0	Lijiang	0.2	25.769947178955285	193.16410322804904	32058.3595646558	356.24133702206893	0.0040009134885677	0.0008001826977135	0.0008001826977135	0
124.97146	2017-08	2017.0	Lijiang	0.6666666666666666	26.025223309755315	193.16410322804904	32058.3595646558	356.24133702206893	0.0024005480931406	8.001826977135418e-10	0.001600365395427	0
124.97146	2017-07	2017.0	Lijiang	1e-06	26.280499440555342	193.16410322804904	32058.3595646558	356.24133702206893	0.0008001826977135	8.001826977135418e-10	8.001826977135418e-10	0
124.97146	2017-05	2017.0	Lijiang	0.5	26.53577557135538	193.16410322804904	32058.3595646558	356.24133702206893	0.001600365395427	0.0024005480931406	0.0008001826977135	0
124.97146	2017-04	2017.0	Lijiang	1.0	26.79105170215541	193.16410322804904	32058.3595646558	356.24133702206893	8.001826977135418e-10	8.001826977135418e-10	8.001826977135418e-10	0
124.97146	2017-03	2017.0	Lijiang	0.5	27.04632783295544	193.16410322804904	32058.3595646558	356.24133702206893	0.001600365395427	0.001600365395427	0.0008001826977135	0
124.97146	2017-02	2017.0	Lijiang	1e-06	27.301603963755472	193.16410322804904	32058.3595646558	356.24133702206893	0.0008001826977135	8.001826977135418e-10	8.001826977135418e-10	0
124.97146	2017-01	2017.0	Lijiang	0.5	27.556880094555503	193.16410322804904	32058.3595646558	356.24133702206893	0.001600365395427	0.001600365395427	0.0008001826977135	0
124.97146	2017-06	2017.0	Lijiang	5e-07	27.812156225355523	193.16410322804904	32058.3595646558	356.24133702206893	0.001600365395427	8.001826977135418e-10	8.001826977135418e-10	0
125.11024	2018-12	2018.0	Lijiang	1.0	28.03629822786688	194.14877631119563	34261.3842000463	375.90847879438167	7.992950856780388e-10	0.000799295085678	7.992950856780388e-10	0
125.11024	2018-11	2018.0	Lijiang	5e-07	28.03629822786688	194.14877631119563	34261.3842000463	375.90847879438167	0.001598590171356	7.992950856780388e-10	7.992950856780388e-10	0
125.11024	2018-10	2018.0	Lijiang	1.0	28.03629822786688	194.14877631119563	34261.3842000463	375.90847879438167	7.992950856780388e-10	7.992950856780388e-10	7.992950856780388e-10	0
125.11024	2018-09	2018.0	Lijiang	1.0	28.03629822786688	194.14877631119563	34261.3842000463	375.90847879438167	7.992950856780388e-10	0.000799295085678	7.992950856780388e-10	0
125.11024	2018-08	2018.0	Lijiang	1.0	28.03629822786688	194.14877631119563	34261.3842000463	375.90847879438167	0.000799295085678	7.992950856780388e-10	0.000799295085678	0
125.11024	2018-06	2018.0	Lijiang	1.0	28.03629822786688	194.14877631119563	34261.3842000463	375.90847879438167	7.992950856780388e-10	7.992950856780388e-10	7.992950856780388e-10	0
125.11024	2018-05	2018.0	Lijiang	1.0	28.03629822786688	194.14877631119563	34261.3842000463	375.90847879438167	7.992950856780388e-10	7.992950856780388e-10	7.992950856780388e-10	0
125.11024	2018-04	2018.0	Lijiang	1.0	28.03629822786688	194.14877631119563	34261.3842000463	375.90847879438167	7.992950856780388e-10	7.992950856780388e-10	7.992950856780388e-10	0
125.11024	2018-03	2018.0	Lijiang	1.0	28.03629822786688	194.14877631119563	34261.3842000463	375.90847879438167	7.992950856780388e-10	7.992950856780388e-10	7.992950856780388e-10	0
125.11024	2018-01	2018.0	Lijiang	1.0	28.03629822786688	194.14877631119563	34261.3842000463	375.90847879438167	7.992950856780388e-10	0.000799295085678	7.992950856780388e-10	0
125.24902	2019-12	2019.0	Lijiang	1.0	37.76476654268433	209.58247817028823	36255.93238174638	455.013540225704	7.984094406487171e-10	0.0031936377625948	7.984094406487171e-10	0
125.24902	2019-11	2019.0	Lijiang	1.0	37.76476654268433	209.58247817028823	36255.93238174638	455.013540225704	7.984094406487171e-10	0.0007984094406487	7.984094406487171e-10	0
125.24902	2019-10	2019.0	Lijiang	0.5	37.76476654268433	209.58247817028823	36255.93238174638	455.013540225704	0.0015968188812974	0.0007984094406487	0.0007984094406487	0
125.24902	2019-09	2019.0	Lijiang	1.0	37.76476654268433	209.58247817028823	36255.93238174638	455.013540225704	7.984094406487171e-10	0.0015968188812974	7.984094406487171e-10	0
125.24902	2019-08	2019.0	Lijiang	1.0	37.76476654268433	209.58247817028823	36255.93238174638	455.013540225704	7.984094406487171e-10	0.0015968188812974	7.984094406487171e-10	0
125.24902	2019-07	2019.0	Lijiang	1.0	37.76476654268433	209.58247817028823	36255.93238174638	455.013540225704	7.984094406487171e-10	7.984094406487171e-10	7.984094406487171e-10	0
125.24902	2019-04	2019.0	Lijiang	1.0	37.76476654268433	209.58247817028823	36255.93238174638	455.013540225704	7.984094406487171e-10	7.984094406487171e-10	7.984094406487171e-10	0
125.24902	2019-05	2019.0	Lijiang	1.0	37.76476654268433	209.58247817028823	36255.93238174638	455.013540225704	7.984094406487171e-10	0.0007984094406487	7.984094406487171e-10	0
125.24902	2019-03	2019.0	Lijiang	1.0	37.76476654268433	209.58247817028823	36255.93238174638	455.013540225704	7.984094406487171e-10	7.984094406487171e-10	7.984094406487171e-10	0
125.24902	2019-02	2019.0	Lijiang	1.0	37.76476654268433	209.58247817028823	36255.93238174638	455.013540225704	7.984094406487171e-10	7.984094406487171e-10	7.984094406487171e-10	0
125.24902	2019-01	2019.0	Lijiang	1e-06	37.76476654268433	209.58247817028823	36255.93238174638	455.013540225704	0.0007984094406487	7.984094406487171e-10	7.984094406487171e-10	0
125.24902	2019-06	2019.0	Lijiang	1.0	37.76476654268433	209.58247817028823	36255.93238174638	455.013540225704	7.984094406487171e-10	7.984094406487171e-10	7.984094406487171e-10	0
125.3878	2020-07	2020.0	Lijiang	7.142857142857142e-08	40.91307128763724	207.8352120381728	34413.31612804436	441.1114956957536	0.0111653605853201	0.0007975257560942	7.97525756094293e-10	0
125.3878	2020-09	2020.0	Lijiang	2.5e-07	40.91307128763724	207.8352120381728	34413.31612804436	441.1114956957536	0.0031901030243771	0.00558268029266	7.97525756094293e-10	0
125.3878	2020-08	2020.0	Lijiang	1.0	40.91307128763724	207.8352120381728	34413.31612804436	441.1114956957536	7.97525756094293e-10	0.0031901030243771	7.97525756094293e-10	0
125.3878	2020-06	2020.0	Lijiang	0.375	40.91307128763724	207.8352120381728	34413.31612804436	441.1114956957536	0.0063802060487543	0.0063802060487543	0.0023925772682828	0
125.3878	2020-11	2020.0	Lijiang	0.4	40.91307128763724	207.8352120381728	34413.31612804436	441.1114956957536	0.0039876287804714	0.0039876287804714	0.0015950515121885	0
125.3878	2020-04	2020.0	Lijiang	2.5e-07	40.91307128763724	207.8352120381728	34413.31612804436	441.1114956957536	0.0031901030243771	0.0111653605853201	7.97525756094293e-10	0
125.3878	2020-03	2020.0	Lijiang	0.5	40.91307128763724	207.8352120381728	34413.31612804436	441.1114956957536	0.0015950515121885	0.0151529893657915	0.0007975257560942	0
125.3878	2020-02	2020.0	Lijiang	1.0	40.91307128763724	207.8352120381728	34413.31612804436	441.1114956957536	7.97525756094293e-10	0.0007975257560942	7.97525756094293e-10	0
125.3878	2020-01	2020.0	Lijiang	1e-06	40.91307128763724	207.8352120381728	34413.31612804436	441.1114956957536	0.0007975257560942	0.0023925772682828	7.97525756094293e-10	0
125.3878	2020-05	2020.0	Lijiang	0.3333333333333333	40.91307128763724	207.8352120381728	34413.31612804436	441.1114956957536	0.0047851545365657	0.0111653605853201	0.0015950515121885	0
125.3878	2020-12	2020.0	Lijiang	0.3333333333333333	40.91307128763724	207.8352120381728	34413.31612804436	441.1114956957536	0.0047851545365657	0.0047851545365657	0.0015950515121885	0
196.65312	2014-01	2014.0	Ulanqab	1.4285714285714285e-07	44.42979597781108	24.56101382983397	25946.19398868424	387.07750988135865	0.003559567221715	0.003559567221715	5.085096031021526e-10	0
196.65312	2014-12	2014.0	Ulanqab	2e-07	44.42979597781108	24.56101382983397	25946.19398868424	387.07750988135865	0.0025425480155107	0.0030510576186129	5.085096031021526e-10	0
196.65312	2014-11	2014.0	Ulanqab	0.1111111111111111	44.42979597781108	24.56101382983397	25946.19398868424	387.07750988135865	0.0045765864279193	0.003559567221715	0.0005085096031021	0
196.65312	2014-10	2014.0	Ulanqab	1e-06	44.42979597781108	24.56101382983397	25946.19398868424	387.07750988135865	0.0005085096031021	0.0066106248403279	5.085096031021526e-10	0
196.65312	2014-08	2014.0	Ulanqab	0.1428571428571428	44.42979597781108	24.56101382983397	25946.19398868424	387.07750988135865	0.003559567221715	0.0025425480155107	0.0005085096031021	0
196.65312	2014-07	2014.0	Ulanqab	1.25e-07	44.42979597781108	24.56101382983397	25946.19398868424	387.07750988135865	0.0040680768248172	0.0055936056341236	5.085096031021526e-10	0
196.65312	2014-09	2014.0	Ulanqab	2.5e-07	44.42979597781108	24.56101382983397	25946.19398868424	387.07750988135865	0.0020340384124086	0.0040680768248172	5.085096031021526e-10	0
196.65312	2014-05	2014.0	Ulanqab	1.6666666666666665e-07	44.42979597781108	24.56101382983397	25946.19398868424	387.07750988135865	0.0030510576186129	0.0071191344434301	5.085096031021526e-10	0
196.65312	2014-04	2014.0	Ulanqab	1.6666666666666665e-07	44.42979597781108	24.56101382983397	25946.19398868424	387.07750988135865	0.0030510576186129	0.0066106248403279	5.085096031021526e-10	0
196.65312	2014-03	2014.0	Ulanqab	1.1111111111111118e-07	44.42979597781108	24.56101382983397	25946.19398868424	387.07750988135865	0.0045765864279193	0.0055936056341236	5.085096031021526e-10	0
196.65312	2014-02	2014.0	Ulanqab	5e-07	44.42979597781108	24.56101382983397	25946.19398868424	387.07750988135865	0.0010170192062043	0.0015255288093064	5.085096031021526e-10	0
196.65312	2014-06	2014.0	Ulanqab	0.2	44.42979597781108	24.56101382983397	25946.19398868424	387.07750988135865	0.0025425480155107	0.0081361536496344	0.0005085096031021	0
192.3164	2015-08	2015.0	Ulanqab	2e-07	47.51413815982413	20.74706057309725	28677.22149541069	405.99761642792816	0.0025998822773304	0.0098795526538558	5.199764554660966e-10	0
192.3164	2015-12	2015.0	Ulanqab	2.5e-07	47.51413815982413	20.74706057309725	28677.22149541069	405.99761642792816	0.0020799058218643	5.199764554660966e-10	5.199764554660966e-10	0
192.3164	2015-11	2015.0	Ulanqab	2e-07	47.51413815982413	20.74706057309725	28677.22149541069	405.99761642792816	0.0025998822773304	0.000519976455466	5.199764554660966e-10	0
192.3164	2015-10	2015.0	Ulanqab	3.333333333333333e-07	47.51413815982413	20.74706057309725	28677.22149541069	405.99761642792816	0.0015599293663982	0.0025998822773304	5.199764554660966e-10	0
192.3164	2015-07	2015.0	Ulanqab	2e-07	47.51413815982413	20.74706057309725	28677.22149541069	405.99761642792816	0.0025998822773304	0.0254788463178387	5.199764554660966e-10	0
192.3164	2015-09	2015.0	Ulanqab	2.5e-07	47.51413815982413	20.74706057309725	28677.22149541069	405.99761642792816	0.0020799058218643	0.0067596939210592	5.199764554660966e-10	0
192.3164	2015-05	2015.0	Ulanqab	3.333333333333333e-07	47.51413815982413	20.74706057309725	28677.22149541069	405.99761642792816	0.0015599293663982	0.0301586344170336	5.199764554660966e-10	0
192.3164	2015-04	2015.0	Ulanqab	0.5	47.51413815982413	20.74706057309725	28677.22149541069	405.99761642792816	0.0010399529109321	0.0181991759413133	0.000519976455466	0
192.3164	2015-03	2015.0	Ulanqab	0.125	47.51413815982413	20.74706057309725	28677.22149541069	405.99761642792816	0.0041598116437287	0.0077996468319914	0.000519976455466	0
192.3164	2015-02	2015.0	Ulanqab	5e-07	47.51413815982413	20.74706057309725	28677.22149541069	405.99761642792816	0.0010399529109321	5.199764554660966e-10	5.199764554660966e-10	0
192.3164	2015-01	2015.0	Ulanqab	1.25e-07	47.51413815982413	20.74706057309725	28677.22149541069	405.99761642792816	0.0041598116437287	0.0020799058218643	5.199764554660966e-10	0
192.3164	2015-06	2015.0	Ulanqab	0.1428571428571428	47.51413815982413	20.74706057309725	28677.22149541069	405.99761642792816	0.0036398351882626	0.0176791994858472	0.000519976455466	0
187.97968	2016-12	2016.0	Ulanqab	0.4	49.945291959216014	18.246653042499062	30151.92918723981	415.4704380813927	0.0053197239190959	0.0085115582705534	0.0021278895676383	0
187.97968	2016-11	2016.0	Ulanqab	0.2	49.945291959216014	18.246653042499062	30151.92918723981	415.4704380813927	0.0079795858786439	0.009043530662463	0.0015959171757287	0
187.97968	2016-10	2016.0	Ulanqab	2e-07	49.945291959216014	18.246653042499062	30151.92918723981	415.4704380813927	0.0026598619595479	0.0058516963110055	5.319723919095936e-10	0
187.97968	2016-09	2016.0	Ulanqab	0.4	49.945291959216014	18.246653042499062	30151.92918723981	415.4704380813927	0.0026598619595479	0.0047877515271863	0.0010639447838191	0
187.97968	2016-08	2016.0	Ulanqab	0.4	49.945291959216014	18.246653042499062	30151.92918723981	415.4704380813927	0.0026598619595479	0.0079795858786439	0.0010639447838191	0
187.97968	2016-07	2016.0	Ulanqab	0.4444444444444444	49.945291959216014	18.246653042499062	30151.92918723981	415.4704380813927	0.0047877515271863	0.009043530662463	0.0021278895676383	0
187.97968	2016-06	2016.0	Ulanqab	0.1666666666666666	49.945291959216014	18.246653042499062	30151.92918723981	415.4704380813927	0.0063836687029151	0.0106394478381918	0.0010639447838191	0
187.97968	2016-04	2016.0	Ulanqab	0.5333333333333333	49.945291959216014	18.246653042499062	30151.92918723981	415.4704380813927	0.0079795858786439	0.0127673374058302	0.0042557791352767	0
187.97968	2016-03	2016.0	Ulanqab	1.4285714285714285e-07	49.945291959216014	18.246653042499062	30151.92918723981	415.4704380813927	0.0037238067433671	0.0095755030543726	5.319723919095936e-10	0
187.97968	2016-02	2016.0	Ulanqab	0.5	49.945291959216014	18.246653042499062	30151.92918723981	415.4704380813927	0.0031918343514575	0.0005319723919095	0.0015959171757287	0
187.97968	2016-01	2016.0	Ulanqab	0.1111111111111111	49.945291959216014	18.246653042499062	30151.92918723981	415.4704380813927	0.0047877515271863	0.0069156410948247	0.0005319723919095	0
187.97968	2016-05	2016.0	Ulanqab	0.1666666666666666	49.945291959216014	18.246653042499062	30151.92918723981	415.4704380813927	0.0031918343514575	0.0095755030543726	0.0005319723919095	0
183.64296	2017-08	2017.0	Ulanqab	3.333333333333333e-07	50.39444264775855	16.281593370091617	23472.884558166566	356.6159029455853	0.0016336046859623	0.0010890697906415	5.445348953207897e-10	0
183.64296	2017-12	2017.0	Ulanqab	1e-06	49.664137578534095	16.281593370091617	23472.884558166566	356.6159029455853	0.0005445348953207	0.0010890697906415	5.445348953207897e-10	0
183.64296	2017-11	2017.0	Ulanqab	1.0	48.93383250930962	16.281593370091617	23472.884558166566	356.6159029455853	5.445348953207897e-10	0.0010890697906415	5.445348953207897e-10	0
183.64296	2017-10	2017.0	Ulanqab	1.0	48.20352744008516	16.281593370091617	23472.884558166566	356.6159029455853	5.445348953207897e-10	0.0005445348953207	5.445348953207897e-10	0
183.64296	2017-09	2017.0	Ulanqab	1.0	47.473222370860704	16.281593370091617	23472.884558166566	356.6159029455853	0.0016336046859623	0.0049008140578871	0.0016336046859623	0
183.64296	2017-07	2017.0	Ulanqab	0.75	46.74291730163625	16.281593370091617	23472.884558166566	356.6159029455853	0.0021781395812831	0.0049008140578871	0.0016336046859623	0
183.64296	2017-06	2017.0	Ulanqab	0.3333333333333333	46.01261223241178	16.281593370091617	23472.884558166566	356.6159029455853	0.0016336046859623	0.0059898838485286	0.0005445348953207	0
183.64296	2017-05	2017.0	Ulanqab	0.3333333333333333	45.282307163187326	16.281593370091617	23472.884558166566	356.6159029455853	0.0016336046859623	0.0038117442672455	0.0005445348953207	0
183.64296	2017-04	2017.0	Ulanqab	0.3333333333333333	44.55200209396287	16.281593370091617	23472.884558166566	356.6159029455853	0.0032672093719247	0.0087125583251326	0.0010890697906415	0
183.64296	2017-03	2017.0	Ulanqab	0.25	43.8216970247384	16.281593370091617	23472.884558166566	356.6159029455853	0.0043562791625663	0.0054453489532078	0.0010890697906415	0
183.64296	2017-02	2017.0	Ulanqab	0.4	43.09139195551395	16.281593370091617	23472.884558166566	356.6159029455853	0.0027226744766039	0.0010890697906415	0.0010890697906415	0
183.64296	2017-01	2017.0	Ulanqab	0.2	42.36108688628949	16.281593370091617	23472.884558166566	356.6159029455853	0.0027226744766039	0.0010890697906415	0.0005445348953207	0
179.30624	2018-12	2018.0	Ulanqab	1e-06	42.63766838231619	15.72728311072721	25767.59180271696	402.2168999807257	0.0005577050748484	0.0011154101496969	5.577050748484827e-10	0
179.30624	2018-11	2018.0	Ulanqab	0.3333333333333333	42.63766838231619	15.72728311072721	25767.59180271696	402.2168999807257	0.0016731152245454	0.0005577050748484	0.0005577050748484	0
179.30624	2018-10	2018.0	Ulanqab	1e-06	42.63766838231619	15.72728311072721	25767.59180271696	402.2168999807257	0.0005577050748484	5.577050748484827e-10	5.577050748484827e-10	0
179.30624	2018-09	2018.0	Ulanqab	1.0	42.63766838231619	15.72728311072721	25767.59180271696	402.2168999807257	0.0005577050748484	0.0011154101496969	0.0005577050748484	0
179.30624	2018-08	2018.0	Ulanqab	1.0	42.63766838231619	15.72728311072721	25767.59180271696	402.2168999807257	5.577050748484827e-10	0.0011154101496969	5.577050748484827e-10	0
179.30624	2018-07	2018.0	Ulanqab	1.0	42.63766838231619	15.72728311072721	25767.59180271696	402.2168999807257	5.577050748484827e-10	5.577050748484827e-10	5.577050748484827e-10	0
179.30624	2018-05	2018.0	Ulanqab	1.0	42.63766838231619	15.72728311072721	25767.59180271696	402.2168999807257	0.0005577050748484	0.0027885253742424	0.0005577050748484	0
179.30624	2018-04	2018.0	Ulanqab	1.0	42.63766838231619	15.72728311072721	25767.59180271696	402.2168999807257	5.577050748484827e-10	0.0027885253742424	5.577050748484827e-10	0
179.30624	2018-03	2018.0	Ulanqab	5e-07	42.63766838231619	15.72728311072721	25767.59180271696	402.2168999807257	0.0011154101496969	0.0039039355239393	5.577050748484827e-10	0
179.30624	2018-02	2018.0	Ulanqab	1e-06	42.63766838231619	15.72728311072721	25767.59180271696	402.2168999807257	0.0005577050748484	0.0011154101496969	5.577050748484827e-10	0
179.30624	2018-01	2018.0	Ulanqab	1.0	42.63766838231619	15.72728311072721	25767.59180271696	402.2168999807257	5.577050748484827e-10	0.0011154101496969	5.577050748484827e-10	0
179.30624	2018-06	2018.0	Ulanqab	1.0	42.63766838231619	15.72728311072721	25767.59180271696	402.2168999807257	5.577050748484827e-10	0.0016731152245454	5.577050748484827e-10	0
174.96952	2019-08	2019.0	Ulanqab	0.3333333333333333	46.179471715988015	14.231050070892348	28499.02085803288	447.9637367696956	0.0017145843458906	0.0011430562305937	0.0005715281152968	0
174.96952	2019-12	2019.0	Ulanqab	0.3333333333333333	46.179471715988015	14.231050070892348	28499.02085803288	447.9637367696956	0.0068583373835625	0.0102875060753438	0.0022861124611875	0
174.96952	2019-11	2019.0	Ulanqab	0.1666666666666666	46.179471715988015	14.231050070892348	28499.02085803288	447.9637367696956	0.0034291686917812	0.0137166747671251	0.0005715281152968	0
174.96952	2019-10	2019.0	Ulanqab	5e-07	46.179471715988015	14.231050070892348	28499.02085803288	447.9637367696956	0.0011430562305937	0.0074298654988594	5.715281152968814e-10	0
174.96952	2019-09	2019.0	Ulanqab	0.25	46.179471715988015	14.231050070892348	28499.02085803288	447.9637367696956	0.0022861124611875	0.0074298654988594	0.0005715281152968	0
174.96952	2019-07	2019.0	Ulanqab	1.0	46.179471715988015	14.231050070892348	28499.02085803288	447.9637367696956	5.715281152968814e-10	0.0005715281152968	5.715281152968814e-10	0
174.96952	2019-03	2019.0	Ulanqab	2.5e-07	46.179471715988015	14.231050070892348	28499.02085803288	447.9637367696956	0.0022861124611875	0.0005715281152968	5.715281152968814e-10	0
174.96952	2019-05	2019.0	Ulanqab	1e-06	46.179471715988015	14.231050070892348	28499.02085803288	447.9637367696956	0.0005715281152968	0.0017145843458906	5.715281152968814e-10	0
174.96952	2019-04	2019.0	Ulanqab	1.0	46.179471715988015	14.231050070892348	28499.02085803288	447.9637367696956	5.715281152968814e-10	5.715281152968814e-10	5.715281152968814e-10	0
174.96952	2019-02	2019.0	Ulanqab	1.0	46.179471715988015	14.231050070892348	28499.02085803288	447.9637367696956	5.715281152968814e-10	0.0005715281152968	5.715281152968814e-10	0
174.96952	2019-01	2019.0	Ulanqab	1.0	46.179471715988015	14.231050070892348	28499.02085803288	447.9637367696956	5.715281152968814e-10	0.0017145843458906	5.715281152968814e-10	0
174.96952	2019-06	2019.0	Ulanqab	0.3333333333333333	46.179471715988015	14.231050070892348	28499.02085803288	447.9637367696956	0.0017145843458906	0.0011430562305937	0.0005715281152968	0
170.6328	2020-11	2020.0	Ulanqab	1e-06	48.4666488506313	4.395403462874664	33010.007454604274	495.3912729557271	0.0005860537950499	0.0093768607207992	5.860537950499551e-10	0
170.6328	2020-01	2020.0	Ulanqab	0.2727272727272727	48.4666488506313	4.395403462874664	33010.007454604274	495.3912729557271	0.0064465917455495	0.0052744841554495	0.0017581613851498	0
170.6328	2020-02	2020.0	Ulanqab	1.0	48.4666488506313	4.395403462874664	33010.007454604274	495.3912729557271	5.860537950499551e-10	0.0011721075900999	5.860537950499551e-10	0
170.6328	2020-03	2020.0	Ulanqab	1.4285714285714285e-07	48.4666488506313	4.395403462874664	33010.007454604274	495.3912729557271	0.0041023765653496	0.0064465917455495	5.860537950499551e-10	0
170.6328	2020-04	2020.0	Ulanqab	1.6666666666666665e-07	48.4666488506313	4.395403462874664	33010.007454604274	495.3912729557271	0.0035163227702997	0.0117210759009991	5.860537950499551e-10	0
170.6328	2020-05	2020.0	Ulanqab	0.1666666666666666	48.4666488506313	4.395403462874664	33010.007454604274	495.3912729557271	0.0035163227702997	0.0111350221059491	0.0005860537950499	0
170.6328	2020-06	2020.0	Ulanqab	0.2352941176470588	48.4666488506313	4.395403462874664	33010.007454604274	495.3912729557271	0.0099629145158492	0.012307129696049	0.0023442151801998	0
170.6328	2020-07	2020.0	Ulanqab	0.2727272727272727	48.4666488506313	4.395403462874664	33010.007454604274	495.3912729557271	0.0064465917455495	0.0193397752366485	0.0017581613851498	0
170.6328	2020-08	2020.0	Ulanqab	0.5	48.4666488506313	4.395403462874664	33010.007454604274	495.3912729557271	0.0023442151801998	0.012307129696049	0.0011721075900999	0
170.6328	2020-09	2020.0	Ulanqab	0.3333333333333333	48.4666488506313	4.395403462874664	33010.007454604274	495.3912729557271	0.0052744841554495	0.0058605379504995	0.0017581613851498	0
170.6328	2020-12	2020.0	Ulanqab	1.4285714285714285e-07	48.4666488506313	4.395403462874664	33010.007454604274	495.3912729557271	0.0041023765653496	0.0041023765653496	5.860537950499551e-10	0
328.68	2014-01	2014.0	Urumqi	1.0	74.88955214798588	32.098089327004985	103634.0209322137	840.8178167214312	3.042472921990994e-10	0.00334672021419	3.042472921990994e-10	0
328.68	2014-12	2014.0	Urumqi	0.5	74.88955214798588	32.098089327004985	103634.0209322137	840.8178167214312	0.0006084945843981	0.0127783862723621	0.000304247292199	0
328.68	2014-11	2014.0	Urumqi	2.5e-07	74.88955214798588	32.098089327004985	103634.0209322137	840.8178167214312	0.0012169891687963	0.012474138980163	3.042472921990994e-10	0
328.68	2014-10	2014.0	Urumqi	1e-06	74.88955214798588	32.098089327004985	103634.0209322137	840.8178167214312	0.000304247292199	0.0100401606425702	3.042472921990994e-10	0
328.68	2014-08	2014.0	Urumqi	5e-07	74.88955214798588	32.098089327004985	103634.0209322137	840.8178167214312	0.0006084945843981	0.0100401606425702	3.042472921990994e-10	0
328.68	2014-07	2014.0	Urumqi	3.333333333333333e-07	74.88955214798588	32.098089327004985	103634.0209322137	840.8178167214312	0.0009127418765972	0.0109529025191675	3.042472921990994e-10	0
328.68	2014-09	2014.0	Urumqi	3.333333333333333e-07	74.88955214798588	32.098089327004985	103634.0209322137	840.8178167214312	0.0009127418765972	0.0152123646099549	3.042472921990994e-10	0
328.68	2014-05	2014.0	Urumqi	1e-06	74.88955214798588	32.098089327004985	103634.0209322137	840.8178167214312	0.000304247292199	0.0012169891687963	3.042472921990994e-10	0
328.68	2014-04	2014.0	Urumqi	1e-06	74.88955214798588	32.098089327004985	103634.0209322137	840.8178167214312	0.000304247292199	0.0012169891687963	3.042472921990994e-10	0
328.68	2014-03	2014.0	Urumqi	2.5e-07	74.88955214798588	32.098089327004985	103634.0209322137	840.8178167214312	0.0012169891687963	0.0009127418765972	3.042472921990994e-10	0
328.68	2014-02	2014.0	Urumqi	3.333333333333333e-07	74.88955214798588	32.098089327004985	103634.0209322137	840.8178167214312	0.0009127418765972	0.0012169891687963	3.042472921990994e-10	0
328.68	2014-06	2014.0	Urumqi	2e-07	74.88955214798588	32.098089327004985	103634.0209322137	840.8178167214312	0.0015212364609954	0.00334672021419	3.042472921990994e-10	0
333.1	2015-08	2015.0	Urumqi	3.333333333333333e-07	79.0044971480036	60.40228159711798	110677.36415490844	766.256379465626	0.0009006304413089	0.0129090363254278	3.0021014710297205e-10	0
333.1	2015-12	2015.0	Urumqi	2e-07	79.0044971480036	60.40228159711798	110677.36415490844	766.256379465626	0.0015010507355148	0.0114079855899129	3.0021014710297205e-10	0
333.1	2015-11	2015.0	Urumqi	3.333333333333333e-07	79.0044971480036	60.40228159711798	110677.36415490844	766.256379465626	0.0009006304413089	0.0174121885319723	3.0021014710297205e-10	0
333.1	2015-10	2015.0	Urumqi	5e-07	79.0044971480036	60.40228159711798	110677.36415490844	766.256379465626	0.0006004202942059	0.0114079855899129	3.0021014710297205e-10	0
333.1	2015-07	2015.0	Urumqi	5e-07	79.0044971480036	60.40228159711798	110677.36415490844	766.256379465626	0.0006004202942059	0.0117081957370159	3.0021014710297205e-10	0
333.1	2015-09	2015.0	Urumqi	1.0	79.0044971480036	60.40228159711798	110677.36415490844	766.256379465626	3.0021014710297205e-10	0.0159111377964575	3.0021014710297205e-10	0
333.1	2015-05	2015.0	Urumqi	1.0	79.0044971480036	60.40228159711798	110677.36415490844	766.256379465626	3.0021014710297205e-10	0.0156109276493545	3.0021014710297205e-10	0
333.1	2015-04	2015.0	Urumqi	3.333333333333333e-07	79.0044971480036	60.40228159711798	110677.36415490844	766.256379465626	0.0009006304413089	0.0141098769138396	3.0021014710297205e-10	0
333.1	2015-03	2015.0	Urumqi	3.333333333333333e-07	79.0044971480036	60.40228159711798	110677.36415490844	766.256379465626	0.0009006304413089	0.0174121885319723	3.0021014710297205e-10	0
333.1	2015-02	2015.0	Urumqi	3.333333333333333e-07	79.0044971480036	60.40228159711798	110677.36415490844	766.256379465626	0.0009006304413089	0.0060042029420594	3.0021014710297205e-10	0
333.1	2015-01	2015.0	Urumqi	1.0	79.0044971480036	60.40228159711798	110677.36415490844	766.256379465626	3.0021014710297205e-10	0.0123086160312218	3.0021014710297205e-10	0
333.1	2015-06	2015.0	Urumqi	3.333333333333333e-07	79.0044971480036	60.40228159711798	110677.36415490844	766.256379465626	0.0009006304413089	0.0147102972080456	3.0021014710297205e-10	0
337.52	2016-12	2016.0	Urumqi	5e-07	72.8542486371178	53.47831239630245	109526.36880777436	792.0715809433516	0.0005925574780753	0.0002962787390376	2.9627873903768667e-10	0
337.52	2016-10	2016.0	Urumqi	1.0	72.8542486371178	53.47831239630245	109526.36880777436	792.0715809433516	2.9627873903768667e-10	0.0029627873903768	2.9627873903768667e-10	0
337.52	2016-09	2016.0	Urumqi	1e-06	72.8542486371178	53.47831239630245	109526.36880777436	792.0715809433516	0.0002962787390376	0.0074069684759421	2.9627873903768667e-10	0
337.52	2016-08	2016.0	Urumqi	5e-07	72.8542486371178	53.47831239630245	109526.36880777436	792.0715809433516	0.0005925574780753	0.0071106897369044	2.9627873903768667e-10	0
337.52	2016-07	2016.0	Urumqi	1.0	72.8542486371178	53.47831239630245	109526.36880777436	792.0715809433516	2.9627873903768667e-10	0.0047404598246029	2.9627873903768667e-10	0
337.52	2016-06	2016.0	Urumqi	2e-07	72.8542486371178	53.47831239630245	109526.36880777436	792.0715809433516	0.0014813936951884	0.0082958046930552	2.9627873903768667e-10	0
337.52	2016-04	2016.0	Urumqi	1.4285714285714285e-07	72.8542486371178	53.47831239630245	109526.36880777436	792.0715809433516	0.0020739511732638	0.0130362645176582	2.9627873903768667e-10	0
337.52	2016-03	2016.0	Urumqi	1.6666666666666665e-07	72.8542486371178	53.47831239630245	109526.36880777436	792.0715809433516	0.0017776724342261	0.0094809196492059	2.9627873903768667e-10	0
337.52	2016-02	2016.0	Urumqi	5e-07	72.8542486371178	53.47831239630245	109526.36880777436	792.0715809433516	0.0005925574780753	0.0062218535197914	2.9627873903768667e-10	0
337.52	2016-01	2016.0	Urumqi	3.333333333333333e-07	72.8542486371178	53.47831239630245	109526.36880777436	792.0715809433516	0.000888836217113	0.0026665086513391	2.9627873903768667e-10	0
337.52	2016-05	2016.0	Urumqi	5e-07	72.8542486371178	53.47831239630245	109526.36880777436	792.0715809433516	0.0005925574780753	0.0210357904716757	2.9627873903768667e-10	0
341.94	2017-08	2017.0	Urumqi	1e-06	73.3540411948115	42.90226355500965	117207.14160379014	803.181844768088	0.0002924489676551	2.924489676551441e-10	2.924489676551441e-10	0
341.94	2017-12	2017.0	Urumqi	1.6666666666666665e-07	74.79556557380738	42.90226355500965	117207.14160379014	803.181844768088	0.0017546938059308	0.0108206118032403	2.924489676551441e-10	0
341.94	2017-11	2017.0	Urumqi	1.0	76.23708995280323	42.90226355500965	117207.14160379014	803.181844768088	0.0005848979353102	0.0140375504474469	0.0005848979353102	0
341.94	2017-10	2017.0	Urumqi	1e-06	77.67861433179911	42.90226355500965	117207.14160379014	803.181844768088	0.0002924489676551	0.012282856641516	2.924489676551441e-10	0
341.94	2017-09	2017.0	Urumqi	1e-06	79.12013871079496	42.90226355500965	117207.14160379014	803.181844768088	0.0002924489676551	2.924489676551441e-10	2.924489676551441e-10	0
341.94	2017-07	2017.0	Urumqi	1e-06	80.56166308979084	42.90226355500965	117207.14160379014	803.181844768088	0.0002924489676551	0.0008773469029654	2.924489676551441e-10	0
341.94	2017-05	2017.0	Urumqi	5e-07	82.0031874687867	42.90226355500965	117207.14160379014	803.181844768088	0.0005848979353102	0.0073112241913786	2.924489676551441e-10	0
341.94	2017-04	2017.0	Urumqi	5e-07	83.44471184778256	42.90226355500965	117207.14160379014	803.181844768088	0.0005848979353102	0.0043867345148271	2.924489676551441e-10	0
341.94	2017-03	2017.0	Urumqi	1.0	84.88623622677844	42.90226355500965	117207.14160379014	803.181844768088	2.924489676551441e-10	0.0046791834824823	2.924489676551441e-10	0
341.94	2017-02	2017.0	Urumqi	1.0	86.32776060577429	42.90226355500965	117207.14160379014	803.181844768088	2.924489676551441e-10	0.0017546938059308	2.924489676551441e-10	0
341.94	2017-01	2017.0	Urumqi	1.0	87.76928498477017	42.90226355500965	117207.14160379014	803.181844768088	2.924489676551441e-10	0.0032169386442065	2.924489676551441e-10	0
341.94	2017-06	2017.0	Urumqi	1.0	89.21080936376603	42.90226355500965	117207.14160379014	803.181844768088	2.924489676551441e-10	0.002047142773586	2.924489676551441e-10	0
346.36	2018-11	2018.0	Urumqi	1e-06	89.49549312853678	34.1552142279709	132311.84316895716	822.0060053123917	0.0002887169419101	2.8871694191015125e-10	2.8871694191015125e-10	0
346.36	2018-12	2018.0	Urumqi	1e-06	89.49549312853678	34.1552142279709	132311.84316895716	822.0060053123917	0.0002887169419101	2.8871694191015125e-10	2.8871694191015125e-10	0
346.36	2018-10	2018.0	Urumqi	1.0	89.49549312853678	34.1552142279709	132311.84316895716	822.0060053123917	2.8871694191015125e-10	2.8871694191015125e-10	2.8871694191015125e-10	0
346.36	2018-09	2018.0	Urumqi	1.0	89.49549312853678	34.1552142279709	132311.84316895716	822.0060053123917	2.8871694191015125e-10	2.8871694191015125e-10	2.8871694191015125e-10	0
346.36	2018-08	2018.0	Urumqi	1.0	89.49549312853678	34.1552142279709	132311.84316895716	822.0060053123917	2.8871694191015125e-10	2.8871694191015125e-10	2.8871694191015125e-10	0
346.36	2018-06	2018.0	Urumqi	1e-06	89.49549312853678	34.1552142279709	132311.84316895716	822.0060053123917	0.0002887169419101	2.8871694191015125e-10	2.8871694191015125e-10	0
346.36	2018-05	2018.0	Urumqi	1.0	89.49549312853678	34.1552142279709	132311.84316895716	822.0060053123917	2.8871694191015125e-10	2.8871694191015125e-10	2.8871694191015125e-10	0
346.36	2018-04	2018.0	Urumqi	2.5e-07	89.49549312853678	34.1552142279709	132311.84316895716	822.0060053123917	0.0011548677676406	0.0025984524771913	2.8871694191015125e-10	0
346.36	2018-03	2018.0	Urumqi	2.5e-07	89.49549312853678	34.1552142279709	132311.84316895716	822.0060053123917	0.0011548677676406	0.0054856218962928	2.8871694191015125e-10	0
346.36	2018-02	2018.0	Urumqi	1e-06	89.49549312853678	34.1552142279709	132311.84316895716	822.0060053123917	0.0002887169419101	0.0025984524771913	2.8871694191015125e-10	0
346.36	2018-01	2018.0	Urumqi	5e-07	89.49549312853678	34.1552142279709	132311.84316895716	822.0060053123917	0.0005774338838203	0.0040420371867421	2.8871694191015125e-10	0
350.78	2019-12	2019.0	Urumqi	0.2	97.29745139403616	27.909230856947374	134689.74856035123	838.1321626090428	0.0014253948343691	0.0159644221449341	0.0002850789668738	0
350.78	2019-11	2019.0	Urumqi	3.333333333333333e-07	97.29745139403616	27.909230856947374	134689.74856035123	838.1321626090428	0.0008552369006214	0.0005701579337476	2.850789668738241e-10	0
350.78	2019-10	2019.0	Urumqi	1.0	97.29745139403616	27.909230856947374	134689.74856035123	838.1321626090428	2.850789668738241e-10	2.850789668738241e-10	2.850789668738241e-10	0
350.78	2019-07	2019.0	Urumqi	1e-06	97.29745139403616	27.909230856947374	134689.74856035123	838.1321626090428	0.0002850789668738	2.850789668738241e-10	2.850789668738241e-10	0
350.78	2019-06	2019.0	Urumqi	3.333333333333333e-07	97.29745139403616	27.909230856947374	134689.74856035123	838.1321626090428	0.0008552369006214	2.850789668738241e-10	2.850789668738241e-10	0
350.78	2019-03	2019.0	Urumqi	1.0	97.29745139403616	27.909230856947374	134689.74856035123	838.1321626090428	2.850789668738241e-10	2.850789668738241e-10	2.850789668738241e-10	0
350.78	2019-04	2019.0	Urumqi	1.0	97.29745139403616	27.909230856947374	134689.74856035123	838.1321626090428	2.850789668738241e-10	2.850789668738241e-10	2.850789668738241e-10	0
350.78	2019-02	2019.0	Urumqi	1.0	97.29745139403616	27.909230856947374	134689.74856035123	838.1321626090428	2.850789668738241e-10	2.850789668738241e-10	2.850789668738241e-10	0
350.78	2019-01	2019.0	Urumqi	1.0	97.29745139403616	27.909230856947374	134689.74856035123	838.1321626090428	2.850789668738241e-10	2.850789668738241e-10	2.850789668738241e-10	0
350.78	2019-05	2019.0	Urumqi	1.0	97.29745139403616	27.909230856947374	134689.74856035123	838.1321626090428	2.850789668738241e-10	2.850789668738241e-10	2.850789668738241e-10	0
355.2	2020-07	2020.0	Urumqi	5e-07	93.94707207207207	8.67117117117117	110539.92117117115	854.8986486486488	0.000563063063063	0.0042229729729729	2.8153153153153147e-10	0
355.2	2020-09	2020.0	Urumqi	1.6666666666666665e-07	93.94707207207207	8.67117117117117	110539.92117117115	854.8986486486488	0.0016891891891891	0.0073198198198198	2.8153153153153147e-10	0
355.2	2020-08	2020.0	Urumqi	1.0	93.94707207207207	8.67117117117117	110539.92117117115	854.8986486486488	2.8153153153153147e-10	2.8153153153153147e-10	2.8153153153153147e-10	0
355.2	2020-06	2020.0	Urumqi	3.333333333333333e-07	93.94707207207207	8.67117117117117	110539.92117117115	854.8986486486488	0.0008445945945945	0.013795045045045	2.8153153153153147e-10	0
355.2	2020-11	2020.0	Urumqi	0.25	93.94707207207207	8.67117117117117	110539.92117117115	854.8986486486488	0.0011261261261261	0.0191441441441441	0.0002815315315315	0
355.2	2020-04	2020.0	Urumqi	3.333333333333333e-07	93.94707207207207	8.67117117117117	110539.92117117115	854.8986486486488	0.0008445945945945	0.004786036036036	2.8153153153153147e-10	0
355.2	2020-03	2020.0	Urumqi	5e-07	93.94707207207207	8.67117117117117	110539.92117117115	854.8986486486488	0.000563063063063	0.0033783783783783	2.8153153153153147e-10	0
355.2	2020-02	2020.0	Urumqi	1e-06	93.94707207207207	8.67117117117117	110539.92117117115	854.8986486486488	0.0002815315315315	2.8153153153153147e-10	2.8153153153153147e-10	0
355.2	2020-01	2020.0	Urumqi	5e-07	93.94707207207207	8.67117117117117	110539.92117117115	854.8986486486488	0.000563063063063	0.0129504504504504	2.8153153153153147e-10	0
355.2	2020-05	2020.0	Urumqi	0.25	93.94707207207207	8.67117117117117	110539.92117117115	854.8986486486488	0.0011261261261261	0.0059121621621621	0.0002815315315315	0
355.2	2020-12	2020.0	Urumqi	0.5	93.94707207207207	8.67117117117117	110539.92117117115	854.8986486486488	0.0011261261261261	0.0126689189189189	0.000563063063063	0
467.21104	2014-01	2014.0	Jiujiang	2e-07	38.097556513219374	206.56618045669467	45731.11114840095	393.0129733235756	0.0010701801909475	0.0002140360381895	2.140360381895085e-10	0
467.21104	2014-03	2014.0	Jiujiang	2.5e-07	38.097556513219374	206.56618045669467	45731.11114840095	393.0129733235756	0.000856144152758	2.140360381895085e-10	2.140360381895085e-10	0
467.21104	2014-04	2014.0	Jiujiang	0.0909090909090909	38.097556513219374	206.56618045669467	45731.11114840095	393.0129733235756	0.0023543964200845	0.000428072076379	0.0002140360381895	0
467.21104	2014-05	2014.0	Jiujiang	9.09090909090909e-08	38.097556513219374	206.56618045669467	45731.11114840095	393.0129733235756	0.0023543964200845	0.000428072076379	2.140360381895085e-10	0
467.21104	2014-06	2014.0	Jiujiang	0.5	38.097556513219374	206.56618045669467	45731.11114840095	393.0129733235756	0.001712288305516	2.140360381895085e-10	0.000856144152758	0
467.21104	2014-07	2014.0	Jiujiang	8.333333333333335e-08	38.097556513219374	206.56618045669467	45731.11114840095	393.0129733235756	0.0025684324582741	0.0002140360381895	2.140360381895085e-10	0
467.21104	2014-08	2014.0	Jiujiang	1.6666666666666665e-07	38.097556513219374	206.56618045669467	45731.11114840095	393.0129733235756	0.001284216229137	0.0002140360381895	2.140360381895085e-10	0
467.21104	2014-09	2014.0	Jiujiang	0.125	38.097556513219374	206.56618045669467	45731.11114840095	393.0129733235756	0.001712288305516	2.140360381895085e-10	0.0002140360381895	0
467.21104	2014-10	2014.0	Jiujiang	2.5e-07	38.097556513219374	206.56618045669467	45731.11114840095	393.0129733235756	0.000856144152758	0.000428072076379	2.140360381895085e-10	0
467.21104	2014-11	2014.0	Jiujiang	1.25e-07	38.097556513219374	206.56618045669467	45731.11114840095	393.0129733235756	0.001712288305516	2.140360381895085e-10	2.140360381895085e-10	0
467.21104	2014-12	2014.0	Jiujiang	1.4285714285714285e-07	38.097556513219374	206.56618045669467	45731.11114840095	393.0129733235756	0.0014982522673265	2.140360381895085e-10	2.140360381895085e-10	0
466.0138	2015-12	2015.0	Jiujiang	1.1111111111111118e-07	40.82879734462799	211.64609288394465	53046.11151000249	429.2147571595519	0.0019312732798899	2.145859199877772e-10	2.145859199877772e-10	0
466.0138	2015-11	2015.0	Jiujiang	0.2	40.82879734462799	211.64609288394465	53046.11151000249	429.2147571595519	0.0010729295999388	0.0004291718399755	0.0002145859199877	0
466.0138	2015-09	2015.0	Jiujiang	1.4285714285714285e-07	40.82879734462799	211.64609288394465	53046.11151000249	429.2147571595519	0.0015021014399144	2.145859199877772e-10	2.145859199877772e-10	0
466.0138	2015-08	2015.0	Jiujiang	0.2	40.82879734462799	211.64609288394465	53046.11151000249	429.2147571595519	0.0010729295999388	0.0006437577599633	0.0002145859199877	0
466.0138	2015-07	2015.0	Jiujiang	1.4285714285714285e-07	40.82879734462799	211.64609288394465	53046.11151000249	429.2147571595519	0.0015021014399144	0.0004291718399755	2.145859199877772e-10	0
466.0138	2015-10	2015.0	Jiujiang	0.1111111111111111	40.82879734462799	211.64609288394465	53046.11151000249	429.2147571595519	0.0019312732798899	0.0006437577599633	0.0002145859199877	0
466.0138	2015-05	2015.0	Jiujiang	1.1111111111111118e-07	40.82879734462799	211.64609288394465	53046.11151000249	429.2147571595519	0.0019312732798899	0.0002145859199877	2.145859199877772e-10	0
466.0138	2015-04	2015.0	Jiujiang	0.1	40.82879734462799	211.64609288394465	53046.11151000249	429.2147571595519	0.0021458591998777	0.0004291718399755	0.0002145859199877	0
466.0138	2015-03	2015.0	Jiujiang	0.25	40.82879734462799	211.64609288394465	53046.11151000249	429.2147571595519	0.0008583436799511	2.145859199877772e-10	0.0002145859199877	0
466.0138	2015-02	2015.0	Jiujiang	3.333333333333333e-07	40.82879734462799	211.64609288394465	53046.11151000249	429.2147571595519	0.0006437577599633	2.145859199877772e-10	2.145859199877772e-10	0
466.0138	2015-01	2015.0	Jiujiang	2.5e-07	40.82879734462799	211.64609288394465	53046.11151000249	429.2147571595519	0.0008583436799511	0.0006437577599633	2.145859199877772e-10	0
466.0138	2015-06	2015.0	Jiujiang	3.333333333333333e-07	40.82879734462799	211.64609288394465	53046.11151000249	429.2147571595519	0.0006437577599633	2.145859199877772e-10	2.145859199877772e-10	0
464.81656	2016-12	2016.0	Jiujiang	0.0769230769230769	45.0959557034715	189.7522756073923	56047.74494265007	443.8525167864072	0.0027968022481815	0.0010756931723775	0.0002151386344755	0
464.81656	2016-11	2016.0	Jiujiang	0.08	45.0959557034715	189.7522756073923	56047.74494265007	443.8525167864072	0.0053784658618875	0.000860554537902	0.000430277268951	0
464.81656	2016-10	2016.0	Jiujiang	1.6666666666666665e-07	45.0959557034715	189.7522756073923	56047.74494265007	443.8525167864072	0.001290831806853	2.1513863447550143e-10	2.1513863447550143e-10	0
464.81656	2016-09	2016.0	Jiujiang	0.2	45.0959557034715	189.7522756073923	56047.74494265007	443.8525167864072	0.0010756931723775	0.000430277268951	0.0002151386344755	0
464.81656	2016-08	2016.0	Jiujiang	1.4285714285714285e-07	45.0959557034715	189.7522756073923	56047.74494265007	443.8525167864072	0.0015059704413285	0.0010756931723775	2.1513863447550143e-10	0
464.81656	2016-07	2016.0	Jiujiang	0.0714285714285714	45.0959557034715	189.7522756073923	56047.74494265007	443.8525167864072	0.003011940882657	0.0010756931723775	0.0002151386344755	0
464.81656	2016-06	2016.0	Jiujiang	0.0909090909090909	45.0959557034715	189.7522756073923	56047.74494265007	443.8525167864072	0.0023665249792305	0.000430277268951	0.0002151386344755	0
464.81656	2016-04	2016.0	Jiujiang	0.1538461538461538	45.0959557034715	189.7522756073923	56047.74494265007	443.8525167864072	0.0027968022481815	0.0006454159034265	0.000430277268951	0
464.81656	2016-03	2016.0	Jiujiang	0.1666666666666666	45.0959557034715	189.7522756073923	56047.74494265007	443.8525167864072	0.002581663613706	0.0006454159034265	0.000430277268951	0
464.81656	2016-02	2016.0	Jiujiang	5e-07	45.0959557034715	189.7522756073923	56047.74494265007	443.8525167864072	0.000430277268951	0.000430277268951	2.1513863447550143e-10	0
464.81656	2016-01	2016.0	Jiujiang	1.1111111111111118e-07	45.0959557034715	189.7522756073923	56047.74494265007	443.8525167864072	0.0019362477102795	0.0006454159034265	2.1513863447550143e-10	0
464.81656	2016-05	2016.0	Jiujiang	1.1111111111111118e-07	45.0959557034715	189.7522756073923	56047.74494265007	443.8525167864072	0.0019362477102795	0.000430277268951	2.1513863447550143e-10	0
463.61932	2017-08	2017.0	Jiujiang	5.88235294117647e-08	46.21464271758397	187.1578604618979	56626.32868707887	352.9404253472439	0.0036668014611643	0.0015098594251853	2.1569420359790006e-10	0
463.61932	2017-12	2017.0	Jiujiang	0.0869565217391304	47.21687496012561	187.1578604618979	56626.32868707887	352.9404253472439	0.0049609666827517	0.0012941652215874	0.0004313884071958	0
463.61932	2017-11	2017.0	Jiujiang	9.09090909090909e-08	48.219107202667246	187.1578604618979	56626.32868707887	352.9404253472439	0.0023726362395769	0.0006470826107937	2.1569420359790006e-10	0
463.61932	2017-10	2017.0	Jiujiang	1.1111111111111118e-07	49.2213394452089	187.1578604618979	56626.32868707887	352.9404253472439	0.0019412478323811	2.1569420359790006e-10	2.1569420359790006e-10	0
463.61932	2017-09	2017.0	Jiujiang	0.2666666666666666	50.22357168775053	187.1578604618979	56626.32868707887	352.9404253472439	0.0032354130539685	0.0010784710179895	0.0008627768143916	0
463.61932	2017-07	2017.0	Jiujiang	0.0833333333333333	51.225803930292166	187.1578604618979	56626.32868707887	352.9404253472439	0.0025883304431748	2.1569420359790006e-10	0.0002156942035979	0
463.61932	2017-05	2017.0	Jiujiang	1.25e-07	52.22803617283382	187.1578604618979	56626.32868707887	352.9404253472439	0.0017255536287832	0.0010784710179895	2.1569420359790006e-10	0
463.61932	2017-04	2017.0	Jiujiang	0.0714285714285714	53.23026841537545	187.1578604618979	56626.32868707887	352.9404253472439	0.0030197188503706	0.0010784710179895	0.0002156942035979	0
463.61932	2017-03	2017.0	Jiujiang	0.1764705882352941	54.23250065791709	187.1578604618979	56626.32868707887	352.9404253472439	0.0036668014611643	0.0015098594251853	0.0006470826107937	0
463.61932	2017-02	2017.0	Jiujiang	1.6666666666666665e-07	55.23473290045874	187.1578604618979	56626.32868707887	352.9404253472439	0.0012941652215874	2.1569420359790006e-10	2.1569420359790006e-10	0
463.61932	2017-01	2017.0	Jiujiang	0.1111111111111111	56.23696514300037	187.1578604618979	56626.32868707887	352.9404253472439	0.0038824956647622	0.0002156942035979	0.0004313884071958	0
463.61932	2017-06	2017.0	Jiujiang	0.1176470588235294	57.23919738554202	187.1578604618979	56626.32868707887	352.9404253472439	0.0036668014611643	0.0010784710179895	0.0004313884071958	0
462.42208	2018-12	2018.0	Jiujiang	5e-07	58.392220371484	176.1810335700233	57932.87379356971	375.56597643434327	0.0004325052990549	0.0004325052990549	2.16252649527462e-10	0
462.42208	2018-11	2018.0	Jiujiang	1.0	58.392220371484	176.1810335700233	57932.87379356971	375.56597643434327	2.16252649527462e-10	0.0002162526495274	2.16252649527462e-10	0
462.42208	2018-09	2018.0	Jiujiang	1e-06	58.392220371484	176.1810335700233	57932.87379356971	375.56597643434327	0.0002162526495274	0.0008650105981098	2.16252649527462e-10	0
462.42208	2018-08	2018.0	Jiujiang	2e-07	58.392220371484	176.1810335700233	57932.87379356971	375.56597643434327	0.0010812632476373	0.002378779144802	2.16252649527462e-10	0
462.42208	2018-07	2018.0	Jiujiang	0.1666666666666666	58.392220371484	176.1810335700233	57932.87379356971	375.56597643434327	0.0025950317943295	0.0030275370933844	0.0004325052990549	0
462.42208	2018-06	2018.0	Jiujiang	2e-07	58.392220371484	176.1810335700233	57932.87379356971	375.56597643434327	0.0010812632476373	0.0010812632476373	2.16252649527462e-10	0
462.42208	2018-05	2018.0	Jiujiang	8.333333333333335e-08	58.392220371484	176.1810335700233	57932.87379356971	375.56597643434327	0.0025950317943295	0.002378779144802	2.16252649527462e-10	0
462.42208	2018-04	2018.0	Jiujiang	9.09090909090909e-08	58.392220371484	176.1810335700233	57932.87379356971	375.56597643434327	0.002378779144802	0.0025950317943295	2.16252649527462e-10	0
462.42208	2018-03	2018.0	Jiujiang	7.142857142857142e-08	58.392220371484	176.1810335700233	57932.87379356971	375.56597643434327	0.0030275370933844	0.0019462738457471	2.16252649527462e-10	0
462.42208	2018-02	2018.0	Jiujiang	1.4285714285714285e-07	58.392220371484	176.1810335700233	57932.87379356971	375.56597643434327	0.0015137685466922	0.0015137685466922	2.16252649527462e-10	0
462.42208	2018-01	2018.0	Jiujiang	1.25e-07	58.392220371484	176.1810335700233	57932.87379356971	375.56597643434327	0.0017300211962196	0.0008650105981098	2.16252649527462e-10	0
461.22484	2019-12	2019.0	Jiujiang	0.1428571428571428	67.66764773553828	164.58350335164084	61545.18910993607	407.5669471748313	0.0030353959253365	0.0030353959253365	0.0004336279893337	0
461.22484	2019-11	2019.0	Jiujiang	0.0909090909090909	67.66764773553828	164.58350335164084	61545.18910993607	407.5669471748313	0.0047699078826717	0.0080221178026751	0.0004336279893337	0
461.22484	2019-10	2019.0	Jiujiang	2e-07	67.66764773553828	164.58350335164084	61545.18910993607	407.5669471748313	0.0010840699733344	0.0026017679360027	2.1681399466689608e-10	0
461.22484	2019-09	2019.0	Jiujiang	0.1666666666666666	67.66764773553828	164.58350335164084	61545.18910993607	407.5669471748313	0.0026017679360027	0.0015176979626682	0.0004336279893337	0
461.22484	2019-08	2019.0	Jiujiang	0.125	67.66764773553828	164.58350335164084	61545.18910993607	407.5669471748313	0.0017345119573351	0.0008672559786675	0.0002168139946668	0
461.22484	2019-04	2019.0	Jiujiang	3.333333333333333e-07	67.66764773553828	164.58350335164084	61545.18910993607	407.5669471748313	0.0006504419840006	0.0002168139946668	2.1681399466689608e-10	0
461.22484	2019-06	2019.0	Jiujiang	0.1666666666666666	67.66764773553828	164.58350335164084	61545.18910993607	407.5669471748313	0.0013008839680013	0.0013008839680013	0.0002168139946668	0
461.22484	2019-05	2019.0	Jiujiang	1.6666666666666665e-07	67.66764773553828	164.58350335164084	61545.18910993607	407.5669471748313	0.0013008839680013	0.0006504419840006	2.1681399466689608e-10	0
461.22484	2019-03	2019.0	Jiujiang	5e-07	67.66764773553828	164.58350335164084	61545.18910993607	407.5669471748313	0.0004336279893337	0.0004336279893337	2.1681399466689608e-10	0
461.22484	2019-01	2019.0	Jiujiang	1e-06	67.66764773553828	164.58350335164084	61545.18910993607	407.5669471748313	0.0002168139946668	0.0002168139946668	2.1681399466689608e-10	0
461.22484	2019-07	2019.0	Jiujiang	0.2	67.66764773553828	164.58350335164084	61545.18910993607	407.5669471748313	0.0010840699733344	0.0008672559786675	0.0002168139946668	0
460.0276	2020-07	2020.0	Jiujiang	7.692307692307692e-08	70.45229460145434	120.8623134785826	62266.090121549234	435.3651824368799	0.0028259174014776	0.0021737826165212	2.1737826165212694e-10	0
460.0276	2020-09	2020.0	Jiujiang	0.1	70.45229460145434	120.8623134785826	62266.090121549234	435.3651824368799	0.0043475652330425	0.0054344565413031	0.0004347565233042	0
460.0276	2020-08	2020.0	Jiujiang	0.0666666666666666	70.45229460145434	120.8623134785826	62266.090121549234	435.3651824368799	0.0032606739247819	0.0080429956811286	0.0002173782616521	0
460.0276	2020-06	2020.0	Jiujiang	0.0526315789473684	70.45229460145434	120.8623134785826	62266.090121549234	435.3651824368799	0.0041301869713904	0.008695130466085	0.0002173782616521	0
460.0276	2020-11	2020.0	Jiujiang	0.0714285714285714	70.45229460145434	120.8623134785826	62266.090121549234	435.3651824368799	0.0030432956631297	0.005217078279651	0.0002173782616521	0
460.0276	2020-04	2020.0	Jiujiang	0.1	70.45229460145434	120.8623134785826	62266.090121549234	435.3651824368799	0.0043475652330425	0.0054344565413031	0.0004347565233042	0
460.0276	2020-03	2020.0	Jiujiang	8.333333333333335e-08	70.45229460145434	120.8623134785826	62266.090121549234	435.3651824368799	0.0026085391398255	0.0006521347849563	2.1737826165212694e-10	0
460.0276	2020-02	2020.0	Jiujiang	1e-06	70.45229460145434	120.8623134785826	62266.090121549234	435.3651824368799	0.0002173782616521	0.0008695130466085	2.1737826165212694e-10	0
460.0276	2020-01	2020.0	Jiujiang	7.692307692307692e-08	70.45229460145434	120.8623134785826	62266.090121549234	435.3651824368799	0.0028259174014776	0.0019564043548691	2.1737826165212694e-10	0
460.0276	2020-05	2020.0	Jiujiang	0.0909090909090909	70.45229460145434	120.8623134785826	62266.090121549234	435.3651824368799	0.0023911608781733	0.0063039695879116	0.0002173782616521	0
460.0276	2020-12	2020.0	Jiujiang	0.05	70.45229460145434	120.8623134785826	62266.090121549234	435.3651824368799	0.0043475652330425	0.0056518348029553	0.0002173782616521	0
236.934	2014-01	2014.0	Yunfu	1e-06	28.024884567010226	116.57254762929762	22314.61081989077	314.475761182439	0.0004220584635383	0.0004220584635383	4.2205846353836925e-10	0
236.934	2014-12	2014.0	Yunfu	1.0	28.024884567010226	116.57254762929762	22314.61081989077	314.475761182439	4.2205846353836925e-10	4.2205846353836925e-10	4.2205846353836925e-10	0
236.934	2014-11	2014.0	Yunfu	2.5e-07	28.024884567010226	116.57254762929762	22314.61081989077	314.475761182439	0.0016882338541534	4.2205846353836925e-10	4.2205846353836925e-10	0
236.934	2014-10	2014.0	Yunfu	1.0	28.024884567010226	116.57254762929762	22314.61081989077	314.475761182439	4.2205846353836925e-10	4.2205846353836925e-10	4.2205846353836925e-10	0
236.934	2014-08	2014.0	Yunfu	5e-07	28.024884567010226	116.57254762929762	22314.61081989077	314.475761182439	0.0008441169270767	0.0004220584635383	4.2205846353836925e-10	0
236.934	2014-07	2014.0	Yunfu	5e-07	28.024884567010226	116.57254762929762	22314.61081989077	314.475761182439	0.0008441169270767	0.0004220584635383	4.2205846353836925e-10	0
236.934	2014-09	2014.0	Yunfu	1e-06	28.024884567010226	116.57254762929762	22314.61081989077	314.475761182439	0.0004220584635383	4.2205846353836925e-10	4.2205846353836925e-10	0
236.934	2014-05	2014.0	Yunfu	3.333333333333333e-07	28.024884567010226	116.57254762929762	22314.61081989077	314.475761182439	0.0012661753906151	4.2205846353836925e-10	4.2205846353836925e-10	0
236.934	2014-04	2014.0	Yunfu	0.3333333333333333	28.024884567010226	116.57254762929762	22314.61081989077	314.475761182439	0.0012661753906151	4.2205846353836925e-10	0.0004220584635383	0
236.934	2014-03	2014.0	Yunfu	3.333333333333333e-07	28.024884567010226	116.57254762929762	22314.61081989077	314.475761182439	0.0012661753906151	0.0004220584635383	4.2205846353836925e-10	0
236.934	2014-02	2014.0	Yunfu	1e-06	28.024884567010226	116.57254762929762	22314.61081989077	314.475761182439	0.0004220584635383	4.2205846353836925e-10	4.2205846353836925e-10	0
236.934	2014-06	2014.0	Yunfu	1e-06	28.024884567010226	116.57254762929762	22314.61081989077	314.475761182439	0.0004220584635383	4.2205846353836925e-10	4.2205846353836925e-10	0
237.1675	2015-08	2015.0	Yunfu	3.333333333333333e-07	30.069111492932212	117.00591354211689	24750.65091127579	327.7430507974322	0.0012649287950499	4.21642931683304e-10	4.21642931683304e-10	0
237.1675	2015-12	2015.0	Yunfu	1.1111111111111118e-07	30.069111492932212	117.00591354211689	24750.65091127579	327.7430507974322	0.0037947863851497	4.21642931683304e-10	4.21642931683304e-10	0
237.1675	2015-11	2015.0	Yunfu	2.5e-07	30.069111492932212	117.00591354211689	24750.65091127579	327.7430507974322	0.0016865717267332	4.21642931683304e-10	4.21642931683304e-10	0
237.1675	2015-10	2015.0	Yunfu	1.0	30.069111492932212	117.00591354211689	24750.65091127579	327.7430507974322	4.21642931683304e-10	4.21642931683304e-10	4.21642931683304e-10	0
237.1675	2015-07	2015.0	Yunfu	1e-06	30.069111492932212	117.00591354211689	24750.65091127579	327.7430507974322	0.0004216429316833	4.21642931683304e-10	4.21642931683304e-10	0
237.1675	2015-09	2015.0	Yunfu	1.0	30.069111492932212	117.00591354211689	24750.65091127579	327.7430507974322	0.0004216429316833	4.21642931683304e-10	0.0004216429316833	0
237.1675	2015-05	2015.0	Yunfu	2.5e-07	30.069111492932212	117.00591354211689	24750.65091127579	327.7430507974322	0.0016865717267332	4.21642931683304e-10	4.21642931683304e-10	0
237.1675	2015-04	2015.0	Yunfu	1e-06	30.069111492932212	117.00591354211689	24750.65091127579	327.7430507974322	0.0004216429316833	0.0004216429316833	4.21642931683304e-10	0
237.1675	2015-03	2015.0	Yunfu	2e-07	30.069111492932212	117.00591354211689	24750.65091127579	327.7430507974322	0.0021082146584165	0.0004216429316833	4.21642931683304e-10	0
237.1675	2015-02	2015.0	Yunfu	1e-06	30.069111492932212	117.00591354211689	24750.65091127579	327.7430507974322	0.0004216429316833	4.21642931683304e-10	4.21642931683304e-10	0
237.1675	2015-01	2015.0	Yunfu	5e-07	30.069111492932212	117.00591354211689	24750.65091127579	327.7430507974322	0.0008432858633666	4.21642931683304e-10	4.21642931683304e-10	0
237.1675	2015-06	2015.0	Yunfu	0.2	30.069111492932212	117.00591354211689	24750.65091127579	327.7430507974322	0.0021082146584165	0.0004216429316833	0.0004216429316833	0
237.401	2016-12	2016.0	Yunfu	3.333333333333333e-07	32.78440697385436	126.11572824040336	24186.334514176437	332.643923151124	0.0012636846517074	0.0004212282172358	4.2122821723581606e-10	0
237.401	2016-11	2016.0	Yunfu	1.0	32.78440697385436	126.11572824040336	24186.334514176437	332.643923151124	4.2122821723581606e-10	4.2122821723581606e-10	4.2122821723581606e-10	0
237.401	2016-10	2016.0	Yunfu	2.5e-07	32.78440697385436	126.11572824040336	24186.334514176437	332.643923151124	0.0016849128689432	4.2122821723581606e-10	4.2122821723581606e-10	0
237.401	2016-09	2016.0	Yunfu	2.5e-07	32.78440697385436	126.11572824040336	24186.334514176437	332.643923151124	0.0016849128689432	0.0004212282172358	4.2122821723581606e-10	0
237.401	2016-08	2016.0	Yunfu	2.5e-07	32.78440697385436	126.11572824040336	24186.334514176437	332.643923151124	0.0016849128689432	0.0004212282172358	4.2122821723581606e-10	0
237.401	2016-07	2016.0	Yunfu	1e-06	32.78440697385436	126.11572824040336	24186.334514176437	332.643923151124	0.0004212282172358	0.0004212282172358	4.2122821723581606e-10	0
237.401	2016-06	2016.0	Yunfu	1e-06	32.78440697385436	126.11572824040336	24186.334514176437	332.643923151124	0.0004212282172358	4.2122821723581606e-10	4.2122821723581606e-10	0
237.401	2016-04	2016.0	Yunfu	5e-07	32.78440697385436	126.11572824040336	24186.334514176437	332.643923151124	0.0008424564344716	4.2122821723581606e-10	4.2122821723581606e-10	0
237.401	2016-03	2016.0	Yunfu	5e-07	32.78440697385436	126.11572824040336	24186.334514176437	332.643923151124	0.0008424564344716	4.2122821723581606e-10	4.2122821723581606e-10	0
237.401	2016-02	2016.0	Yunfu	1.0	32.78440697385436	126.11572824040336	24186.334514176437	332.643923151124	4.2122821723581606e-10	4.2122821723581606e-10	4.2122821723581606e-10	0
237.401	2016-01	2016.0	Yunfu	2e-07	32.78440697385436	126.11572824040336	24186.334514176437	332.643923151124	0.002106141086179	0.0008424564344716	4.2122821723581606e-10	0
237.401	2016-05	2016.0	Yunfu	3.333333333333333e-07	32.78440697385436	126.11572824040336	24186.334514176437	332.643923151124	0.0012636846517074	0.0008424564344716	4.2122821723581606e-10	0
237.6345	2017-08	2017.0	Yunfu	0.2	32.98145034302032	133.77687162428015	24193.035943854957	281.73518575796027	0.0042081431778634	0.0004208143177863	0.0008416286355726	0
237.6345	2017-12	2017.0	Yunfu	3.333333333333333e-07	33.21070771742707	133.77687162428015	24193.035943854957	281.73518575796027	0.001262442953359	4.208143177863483e-10	4.208143177863483e-10	0
237.6345	2017-11	2017.0	Yunfu	5e-07	33.43996509183383	133.77687162428015	24193.035943854957	281.73518575796027	0.0008416286355726	4.208143177863483e-10	4.208143177863483e-10	0
237.6345	2017-10	2017.0	Yunfu	3.333333333333333e-07	33.669222466240576	133.77687162428015	24193.035943854957	281.73518575796027	0.001262442953359	4.208143177863483e-10	4.208143177863483e-10	0
237.6345	2017-09	2017.0	Yunfu	1.6666666666666665e-07	33.898479840647326	133.77687162428015	24193.035943854957	281.73518575796027	0.002524885906718	4.208143177863483e-10	4.208143177863483e-10	0
237.6345	2017-07	2017.0	Yunfu	5e-07	34.12773721505408	133.77687162428015	24193.035943854957	281.73518575796027	0.0008416286355726	4.208143177863483e-10	4.208143177863483e-10	0
237.6345	2017-03	2017.0	Yunfu	1.0	34.35699458946084	133.77687162428015	24193.035943854957	281.73518575796027	4.208143177863483e-10	0.0008416286355726	4.208143177863483e-10	0
237.6345	2017-05	2017.0	Yunfu	2e-07	34.5862519638676	133.77687162428015	24193.035943854957	281.73518575796027	0.0021040715889317	0.0004208143177863	4.208143177863483e-10	0
237.6345	2017-04	2017.0	Yunfu	2.5e-07	34.815509338274346	133.77687162428015	24193.035943854957	281.73518575796027	0.0016832572711453	4.208143177863483e-10	4.208143177863483e-10	0
237.6345	2017-06	2017.0	Yunfu	1.6666666666666665e-07	35.044766712681096	133.77687162428015	24193.035943854957	281.73518575796027	0.002524885906718	0.0004208143177863	4.208143177863483e-10	0
237.6345	2017-02	2017.0	Yunfu	0.25	35.27402408708785	133.77687162428015	24193.035943854957	281.73518575796027	0.0016832572711453	4.208143177863483e-10	0.0004208143177863	0
237.6345	2017-01	2017.0	Yunfu	1e-06	35.5032814614946	133.77687162428015	24193.035943854957	281.73518575796027	0.0004208143177863	4.208143177863483e-10	4.208143177863483e-10	0
237.868	2018-12	2018.0	Yunfu	1.0	35.69746245817008	135.57939697647436	24233.398355390385	277.71705315553163	4.204012309348041e-10	0.0004204012309348	4.204012309348041e-10	0
237.868	2018-11	2018.0	Yunfu	1.0	35.69746245817008	135.57939697647436	24233.398355390385	277.71705315553163	4.204012309348041e-10	0.0004204012309348	4.204012309348041e-10	0
237.868	2018-10	2018.0	Yunfu	1e-06	35.69746245817008	135.57939697647436	24233.398355390385	277.71705315553163	0.0004204012309348	0.0004204012309348	4.204012309348041e-10	0
237.868	2018-09	2018.0	Yunfu	1e-06	35.69746245817008	135.57939697647436	24233.398355390385	277.71705315553163	0.0004204012309348	4.204012309348041e-10	4.204012309348041e-10	0
237.868	2018-07	2018.0	Yunfu	1.0	35.69746245817008	135.57939697647436	24233.398355390385	277.71705315553163	4.204012309348041e-10	0.0004204012309348	4.204012309348041e-10	0
237.868	2018-05	2018.0	Yunfu	1.0	35.69746245817008	135.57939697647436	24233.398355390385	277.71705315553163	4.204012309348041e-10	4.204012309348041e-10	4.204012309348041e-10	0
237.868	2018-04	2018.0	Yunfu	5e-07	35.69746245817008	135.57939697647436	24233.398355390385	277.71705315553163	0.0008408024618696	4.204012309348041e-10	4.204012309348041e-10	0
237.868	2018-03	2018.0	Yunfu	2.5e-07	35.69746245817008	135.57939697647436	24233.398355390385	277.71705315553163	0.0016816049237392	0.0008408024618696	4.204012309348041e-10	0
237.868	2018-02	2018.0	Yunfu	5e-07	35.69746245817008	135.57939697647436	24233.398355390385	277.71705315553163	0.0008408024618696	0.0004204012309348	4.204012309348041e-10	0
237.868	2018-01	2018.0	Yunfu	1e-06	35.69746245817008	135.57939697647436	24233.398355390385	277.71705315553163	0.0004204012309348	4.204012309348041e-10	4.204012309348041e-10	0
238.1015	2019-11	2019.0	Yunfu	5e-07	38.7229815855843	124.82071721513724	25401.22594775757	278.494675590032	0.000839977908581	0.000839977908581	4.199889542905022e-10	0
238.1015	2019-12	2019.0	Yunfu	1e-07	38.7229815855843	124.82071721513724	25401.22594775757	278.494675590032	0.004199889542905	0.0004199889542905	4.199889542905022e-10	0
238.1015	2019-10	2019.0	Yunfu	2e-07	38.7229815855843	124.82071721513724	25401.22594775757	278.494675590032	0.0020999447714525	0.0004199889542905	4.199889542905022e-10	0
238.1015	2019-09	2019.0	Yunfu	1e-06	38.7229815855843	124.82071721513724	25401.22594775757	278.494675590032	0.0004199889542905	0.0012599668628715	4.199889542905022e-10	0
238.1015	2019-03	2019.0	Yunfu	1e-06	38.7229815855843	124.82071721513724	25401.22594775757	278.494675590032	0.0004199889542905	0.0004199889542905	4.199889542905022e-10	0
238.1015	2019-05	2019.0	Yunfu	1e-06	38.7229815855843	124.82071721513724	25401.22594775757	278.494675590032	0.0004199889542905	4.199889542905022e-10	4.199889542905022e-10	0
238.1015	2019-04	2019.0	Yunfu	1e-06	38.7229815855843	124.82071721513724	25401.22594775757	278.494675590032	0.0004199889542905	0.0004199889542905	4.199889542905022e-10	0
238.1015	2019-01	2019.0	Yunfu	1e-06	38.7229815855843	124.82071721513724	25401.22594775757	278.494675590032	0.0004199889542905	4.199889542905022e-10	4.199889542905022e-10	0
238.1015	2019-08	2019.0	Yunfu	2.5e-07	38.7229815855843	124.82071721513724	25401.22594775757	278.494675590032	0.001679955817162	0.0004199889542905	4.199889542905022e-10	0
238.335	2020-11	2020.0	Yunfu	1.0	42.04166404430738	25.97184635072482	27644.869616296382	303.39647974489685	4.195774854721296e-10	4.195774854721296e-10	4.195774854721296e-10	0
238.335	2020-01	2020.0	Yunfu	1.1111111111111118e-07	42.04166404430738	25.97184635072482	27644.869616296382	303.39647974489685	0.0037761973692491	0.0004195774854721	4.195774854721296e-10	0
238.335	2020-02	2020.0	Yunfu	5e-07	42.04166404430738	25.97184635072482	27644.869616296382	303.39647974489685	0.0008391549709442	0.0004195774854721	4.195774854721296e-10	0
238.335	2020-03	2020.0	Yunfu	1.6666666666666665e-07	42.04166404430738	25.97184635072482	27644.869616296382	303.39647974489685	0.0025174649128327	0.0012587324564163	4.195774854721296e-10	0
238.335	2020-04	2020.0	Yunfu	2.5e-07	42.04166404430738	25.97184635072482	27644.869616296382	303.39647974489685	0.0016783099418885	4.195774854721296e-10	4.195774854721296e-10	0
238.335	2020-06	2020.0	Yunfu	2.5e-07	42.04166404430738	25.97184635072482	27644.869616296382	303.39647974489685	0.0016783099418885	0.0012587324564163	4.195774854721296e-10	0
238.335	2020-07	2020.0	Yunfu	0.25	42.04166404430738	25.97184635072482	27644.869616296382	303.39647974489685	0.0016783099418885	4.195774854721296e-10	0.0004195774854721	0
238.335	2020-08	2020.0	Yunfu	1e-06	42.04166404430738	25.97184635072482	27644.869616296382	303.39647974489685	0.0004195774854721	0.0008391549709442	4.195774854721296e-10	0
238.335	2020-09	2020.0	Yunfu	3.333333333333333e-07	42.04166404430738	25.97184635072482	27644.869616296382	303.39647974489685	0.0012587324564163	4.195774854721296e-10	4.195774854721296e-10	0
238.335	2020-12	2020.0	Yunfu	3.333333333333333e-07	42.04166404430738	25.97184635072482	27644.869616296382	303.39647974489685	0.0012587324564163	4.195774854721296e-10	4.195774854721296e-10	0
490.87376	2014-01	2014.0	Bozhou	0.125	18.001163883765145	181.8593847835745	14809.571405894663	292.8247784114596	0.0016297469231192	0.0040743673077982	0.0002037183653899	0
490.87376	2014-12	2014.0	Bozhou	0.0909090909090909	18.001163883765145	181.8593847835745	14809.571405894663	292.8247784114596	0.002240902019289	0.0004074367307798	0.0002037183653899	0
490.87376	2014-11	2014.0	Bozhou	6.25e-08	18.001163883765145	181.8593847835745	14809.571405894663	292.8247784114596	0.0032594938462385	0.0024446203846789	2.0371836538991203e-10	0
490.87376	2014-10	2014.0	Bozhou	1.1111111111111118e-07	18.001163883765145	181.8593847835745	14809.571405894663	292.8247784114596	0.0018334652885092	0.0030557754808486	2.0371836538991203e-10	0
490.87376	2014-08	2014.0	Bozhou	0.0769230769230769	18.001163883765145	181.8593847835745	14809.571405894663	292.8247784114596	0.0026483387500688	0.0052966775001377	0.0002037183653899	0
490.87376	2014-07	2014.0	Bozhou	3.333333333333333e-07	18.001163883765145	181.8593847835745	14809.571405894663	292.8247784114596	0.0006111550961697	0.0014260285577293	2.0371836538991203e-10	0
490.87376	2014-09	2014.0	Bozhou	1.4285714285714285e-07	18.001163883765145	181.8593847835745	14809.571405894663	292.8247784114596	0.0014260285577293	0.0034632122116285	2.0371836538991203e-10	0
490.87376	2014-05	2014.0	Bozhou	1.4285714285714285e-07	18.001163883765145	181.8593847835745	14809.571405894663	292.8247784114596	0.0014260285577293	0.0016297469231192	2.0371836538991203e-10	0
490.87376	2014-04	2014.0	Bozhou	7.142857142857142e-08	18.001163883765145	181.8593847835745	14809.571405894663	292.8247784114596	0.0028520571154587	0.004481804038578	2.0371836538991203e-10	0
490.87376	2014-03	2014.0	Bozhou	1.1111111111111118e-07	18.001163883765145	181.8593847835745	14809.571405894663	292.8247784114596	0.0018334652885092	0.0024446203846789	2.0371836538991203e-10	0
490.87376	2014-02	2014.0	Bozhou	0.2	18.001163883765145	181.8593847835745	14809.571405894663	292.8247784114596	0.0020371836538991	0.0050929591347478	0.0004074367307798	0
490.87376	2014-06	2014.0	Bozhou	7.142857142857142e-08	18.001163883765145	181.8593847835745	14809.571405894663	292.8247784114596	0.0028520571154587	0.0032594938462385	2.0371836538991203e-10	0
492.3422	2015-08	2015.0	Bozhou	1.1111111111111118e-07	19.14540333938468	114.61540367654857	16774.53202264604	322.21491474831936	0.0018279968688444	0.0018279968688444	2.031107632049416e-10	0
492.3422	2015-12	2015.0	Bozhou	1.25e-07	19.14540333938468	114.61540367654857	16774.53202264604	322.21491474831936	0.0016248861056395	0.006702655185763	2.031107632049416e-10	0
492.3422	2015-11	2015.0	Bozhou	3.333333333333333e-07	19.14540333938468	114.61540367654857	16774.53202264604	322.21491474831936	0.0006093322896148	0.0016248861056395	2.031107632049416e-10	0
492.3422	2015-10	2015.0	Bozhou	5e-07	19.14540333938468	114.61540367654857	16774.53202264604	322.21491474831936	0.0004062215264098	0.0018279968688444	2.031107632049416e-10	0
492.3422	2015-07	2015.0	Bozhou	2e-07	19.14540333938468	114.61540367654857	16774.53202264604	322.21491474831936	0.0010155538160247	0.0026404399216642	2.031107632049416e-10	0
492.3422	2015-09	2015.0	Bozhou	2e-07	19.14540333938468	114.61540367654857	16774.53202264604	322.21491474831936	0.0010155538160247	0.0030466614480741	2.031107632049416e-10	0
492.3422	2015-05	2015.0	Bozhou	1e-07	19.14540333938468	114.61540367654857	16774.53202264604	322.21491474831936	0.0020311076320494	0.0024373291584592	2.031107632049416e-10	0
492.3422	2015-04	2015.0	Bozhou	0.2	19.14540333938468	114.61540367654857	16774.53202264604	322.21491474831936	0.0020311076320494	0.0040622152640988	0.0004062215264098	0
492.3422	2015-03	2015.0	Bozhou	0.0714285714285714	19.14540333938468	114.61540367654857	16774.53202264604	322.21491474831936	0.0028435506848691	0.003249772211279	0.0002031107632049	0
492.3422	2015-02	2015.0	Bozhou	2e-07	19.14540333938468	114.61540367654857	16774.53202264604	322.21491474831936	0.0010155538160247	0.0022342183952543	2.031107632049416e-10	0
492.3422	2015-01	2015.0	Bozhou	0.1538461538461538	19.14540333938468	114.61540367654857	16774.53202264604	322.21491474831936	0.0026404399216642	0.0024373291584592	0.0004062215264098	0
492.3422	2015-06	2015.0	Bozhou	1.1111111111111118e-07	19.14540333938468	114.61540367654857	16774.53202264604	322.21491474831936	0.0018279968688444	0.0048746583169185	2.031107632049416e-10	0
493.81064	2016-12	2016.0	Bozhou	1e-07	21.18432280033496	106.4578114396239	17622.929307477054	343.7755006655993	0.0020250677466163	0.0056701896905259	2.0250677466163956e-10	0
493.81064	2016-11	2016.0	Bozhou	0.0833333333333333	21.18432280033496	106.4578114396239	17622.929307477054	343.7755006655993	0.0024300812959396	0.0056701896905259	0.0002025067746616	0
493.81064	2016-10	2016.0	Bozhou	0.125	21.18432280033496	106.4578114396239	17622.929307477054	343.7755006655993	0.0016200541972931	0.0026325880706013	0.0002025067746616	0
493.81064	2016-09	2016.0	Bozhou	0.0833333333333333	21.18432280033496	106.4578114396239	17622.929307477054	343.7755006655993	0.0024300812959396	0.0042526422678944	0.0002025067746616	0
493.81064	2016-08	2016.0	Bozhou	1.25e-07	21.18432280033496	106.4578114396239	17622.929307477054	343.7755006655993	0.0016200541972931	0.0030376016199245	2.0250677466163956e-10	0
493.81064	2016-07	2016.0	Bozhou	1.25e-07	21.18432280033496	106.4578114396239	17622.929307477054	343.7755006655993	0.0016200541972931	0.0032401083945862	2.0250677466163956e-10	0
493.81064	2016-06	2016.0	Bozhou	1.25e-07	21.18432280033496	106.4578114396239	17622.929307477054	343.7755006655993	0.0016200541972931	0.004455149042556	2.0250677466163956e-10	0
493.81064	2016-04	2016.0	Bozhou	1e-07	21.18432280033496	106.4578114396239	17622.929307477054	343.7755006655993	0.0020250677466163	0.0016200541972931	2.0250677466163956e-10	0
493.81064	2016-03	2016.0	Bozhou	6.25e-08	21.18432280033496	106.4578114396239	17622.929307477054	343.7755006655993	0.0032401083945862	0.0032401083945862	2.0250677466163956e-10	0
493.81064	2016-02	2016.0	Bozhou	1e-07	21.18432280033496	106.4578114396239	17622.929307477054	343.7755006655993	0.0020250677466163	0.0008100270986465	2.0250677466163956e-10	0
493.81064	2016-01	2016.0	Bozhou	5e-07	21.18432280033496	106.4578114396239	17622.929307477054	343.7755006655993	0.0004050135493232	0.0024300812959396	2.0250677466163956e-10	0
493.81064	2016-05	2016.0	Bozhou	0.25	21.18432280033496	106.4578114396239	17622.929307477054	343.7755006655993	0.0016200541972931	0.0046576558172177	0.0004050135493232	0
495.27908	2017-08	2017.0	Bozhou	0.4	21.480425975966146	81.44902869711356	19090.368202105365	253.29153817681944	0.0010095318380901	0.0038362209847425	0.000403812735236	0
495.27908	2017-12	2017.0	Bozhou	0.0909090909090909	21.83933799660836	81.44902869711356	19090.368202105365	253.29153817681944	0.0022209700437983	0.0038362209847425	0.000201906367618	0
495.27908	2017-11	2017.0	Bozhou	0.05	22.198250017250565	81.44902869711356	19090.368202105365	253.29153817681944	0.0040381273523606	0.0052495655580687	0.000201906367618	0
495.27908	2017-10	2017.0	Bozhou	9.09090909090909e-08	22.55716203789278	81.44902869711356	19090.368202105365	253.29153817681944	0.0022209700437983	0.0022209700437983	2.0190636761803056e-10	0
495.27908	2017-09	2017.0	Bozhou	0.1428571428571428	22.916074058534992	81.44902869711356	19090.368202105365	253.29153817681944	0.0028266891466524	0.0050476591904507	0.000403812735236	0
495.27908	2017-07	2017.0	Bozhou	0.1818181818181818	23.2749860791772	81.44902869711356	19090.368202105365	253.29153817681944	0.0022209700437983	0.0046438464552147	0.000403812735236	0
495.27908	2017-05	2017.0	Bozhou	1.1111111111111118e-07	23.63389809981942	81.44902869711356	19090.368202105365	253.29153817681944	0.0018171573085622	0.0058552846609228	2.0190636761803056e-10	0
495.27908	2017-04	2017.0	Bozhou	0.125	23.992810120461627	81.44902869711356	19090.368202105365	253.29153817681944	0.0016152509409442	0.0062590973961589	0.000201906367618	0
495.27908	2017-03	2017.0	Bozhou	0.1428571428571428	24.351722141103835	81.44902869711356	19090.368202105365	253.29153817681944	0.0042400337199786	0.0034324082495065	0.000605719102854	0
495.27908	2017-02	2017.0	Bozhou	1.4285714285714285e-07	24.710634161746047	81.44902869711356	19090.368202105365	253.29153817681944	0.0014133445733262	0.0038362209847425	2.0190636761803056e-10	0
495.27908	2017-01	2017.0	Bozhou	0.1111111111111111	25.069546182388255	81.44902869711356	19090.368202105365	253.29153817681944	0.0018171573085622	0.0044419400875966	0.000201906367618	0
495.27908	2017-06	2017.0	Bozhou	0.2142857142857142	25.42845820303047	81.44902869711356	19090.368202105365	253.29153817681944	0.0028266891466524	0.006864816499013	0.000605719102854	0
496.74752	2018-12	2018.0	Bozhou	0.4	25.71113993684357	70.37780480514527	22546.725547819544	286.86605219488564	0.001006547551561	0.0006039285309366	0.0004026190206244	0
496.74752	2018-11	2018.0	Bozhou	1.0	25.71113993684357	70.37780480514527	22546.725547819544	286.86605219488564	0.0002013095103122	2.0130951031220044e-10	0.0002013095103122	0
496.74752	2018-09	2018.0	Bozhou	1.4285714285714285e-07	25.71113993684357	70.37780480514527	22546.725547819544	286.86605219488564	0.0014091665721854	0.0012078570618732	2.0130951031220044e-10	0
496.74752	2018-08	2018.0	Bozhou	2e-07	25.71113993684357	70.37780480514527	22546.725547819544	286.86605219488564	0.001006547551561	0.0016104760824976	2.0130951031220044e-10	0
496.74752	2018-07	2018.0	Bozhou	1.1111111111111118e-07	25.71113993684357	70.37780480514527	22546.725547819544	286.86605219488564	0.0018117855928098	0.0036235711856196	2.0130951031220044e-10	0
496.74752	2018-06	2018.0	Bozhou	2.5e-07	25.71113993684357	70.37780480514527	22546.725547819544	286.86605219488564	0.0008052380412488	0.0022144046134342	2.0130951031220044e-10	0
496.74752	2018-05	2018.0	Bozhou	0.2	25.71113993684357	70.37780480514527	22546.725547819544	286.86605219488564	0.001006547551561	0.004026190206244	0.0002013095103122	0
496.74752	2018-04	2018.0	Bozhou	1.25e-07	25.71113993684357	70.37780480514527	22546.725547819544	286.86605219488564	0.0016104760824976	0.0024157141237464	2.0130951031220044e-10	0
496.74752	2018-03	2018.0	Bozhou	6.666666666666668e-08	25.71113993684357	70.37780480514527	22546.725547819544	286.86605219488564	0.003019642654683	0.003019642654683	2.0130951031220044e-10	0
496.74752	2018-02	2018.0	Bozhou	0.1	25.71113993684357	70.37780480514527	22546.725547819544	286.86605219488564	0.002013095103122	0.0022144046134342	0.0002013095103122	0
496.74752	2018-01	2018.0	Bozhou	1.1111111111111118e-07	25.71113993684357	70.37780480514527	22546.725547819544	286.86605219488564	0.0018117855928098	0.0012078570618732	2.0130951031220044e-10	0
498.21596	2019-12	2019.0	Bozhou	6.25e-08	35.10525837028585	64.10874513132819	25312.39665626127	330.1379586474909	0.0032114587417071	0.0074264983401976	2.007161713566944e-10	0
498.21596	2019-11	2019.0	Bozhou	1.25e-07	35.10525837028585	64.10874513132819	25312.39665626127	330.1379586474909	0.0016057293708535	0.0046164719412039	2.007161713566944e-10	0
498.21596	2019-10	2019.0	Bozhou	5e-07	35.10525837028585	64.10874513132819	25312.39665626127	330.1379586474909	0.0004014323427133	0.0010035808567834	2.007161713566944e-10	0
498.21596	2019-09	2019.0	Bozhou	0.2	35.10525837028585	64.10874513132819	25312.39665626127	330.1379586474909	0.0010035808567834	0.00060214851407	0.0002007161713566	0
498.21596	2019-08	2019.0	Bozhou	2.5e-07	35.10525837028585	64.10874513132819	25312.39665626127	330.1379586474909	0.0008028646854267	0.0042150395984905	2.007161713566944e-10	0
498.21596	2019-07	2019.0	Bozhou	3.333333333333333e-07	35.10525837028585	64.10874513132819	25312.39665626127	330.1379586474909	0.00060214851407	0.0004014323427133	2.007161713566944e-10	0
498.21596	2019-04	2019.0	Bozhou	5e-07	35.10525837028585	64.10874513132819	25312.39665626127	330.1379586474909	0.0004014323427133	0.0010035808567834	2.007161713566944e-10	0
498.21596	2019-05	2019.0	Bozhou	1e-06	35.10525837028585	64.10874513132819	25312.39665626127	330.1379586474909	0.0002007161713566	2.007161713566944e-10	2.007161713566944e-10	0
498.21596	2019-03	2019.0	Bozhou	2e-07	35.10525837028585	64.10874513132819	25312.39665626127	330.1379586474909	0.0010035808567834	0.00060214851407	2.007161713566944e-10	0
498.21596	2019-02	2019.0	Bozhou	1.0	35.10525837028585	64.10874513132819	25312.39665626127	330.1379586474909	2.007161713566944e-10	0.0002007161713566	2.007161713566944e-10	0
498.21596	2019-01	2019.0	Bozhou	2e-07	35.10525837028585	64.10874513132819	25312.39665626127	330.1379586474909	0.0010035808567834	0.0004014323427133	2.007161713566944e-10	0
498.21596	2019-06	2019.0	Bozhou	5e-07	35.10525837028585	64.10874513132819	25312.39665626127	330.1379586474909	0.0004014323427133	0.0012042970281401	2.007161713566944e-10	0
499.6844	2020-07	2020.0	Bozhou	7.692307692307692e-08	36.1428133437826	30.779427974937786	25290.563403620366	392.54777615630985	0.0026016421565292	0.0060037895919904	2.0012631973301547e-10	0
499.6844	2020-09	2020.0	Bozhou	0.1428571428571428	36.1428133437826	30.779427974937786	25290.563403620366	392.54777615630985	0.0014008842381311	0.0032020211157282	0.000200126319733	0
499.6844	2020-08	2020.0	Bozhou	1.1111111111111118e-07	36.1428133437826	30.779427974937786	25290.563403620366	392.54777615630985	0.0018011368775971	0.0042026527143933	2.0012631973301547e-10	0
499.6844	2020-06	2020.0	Bozhou	0.0666666666666666	36.1428133437826	30.779427974937786	25290.563403620366	392.54777615630985	0.0030018947959952	0.0022013895170631	0.000200126319733	0
499.6844	2020-11	2020.0	Bozhou	1.6666666666666665e-07	36.1428133437826	30.779427974937786	25290.563403620366	392.54777615630985	0.001200757918398	0.0044027790341263	2.0012631973301547e-10	0
499.6844	2020-04	2020.0	Bozhou	1.4285714285714285e-07	36.1428133437826	30.779427974937786	25290.563403620366	392.54777615630985	0.0014008842381311	0.0098061896669177	2.0012631973301547e-10	0
499.6844	2020-03	2020.0	Bozhou	9.09090909090909e-08	36.1428133437826	30.779427974937786	25290.563403620366	392.54777615630985	0.0022013895170631	0.0056035369525244	2.0012631973301547e-10	0
499.6844	2020-02	2020.0	Bozhou	1e-06	36.1428133437826	30.779427974937786	25290.563403620366	392.54777615630985	0.000200126319733	0.0018011368775971	2.0012631973301547e-10	0
499.6844	2020-01	2020.0	Bozhou	3.333333333333333e-07	36.1428133437826	30.779427974937786	25290.563403620366	392.54777615630985	0.000600378959199	0.0030018947959952	2.0012631973301547e-10	0
499.6844	2020-05	2020.0	Bozhou	0.0769230769230769	36.1428133437826	30.779427974937786	25290.563403620366	392.54777615630985	0.0026016421565292	0.0070044211906555	0.000200126319733	0
499.6844	2020-12	2020.0	Bozhou	0.0769230769230769	36.1428133437826	30.779427974937786	25290.563403620366	392.54777615630985	0.0026016421565292	0.0014008842381311	0.000200126319733	0
811.35452	2014-01	2014.0	Foshan	0.0434782608695652	91.7182220171769	70.15428964394012	61772.28173943001	342.1932005752553	0.0028347657445724	0.0017255095836527	0.0001232506845466	1
811.35452	2014-12	2014.0	Foshan	2.8571428571428572e-08	91.7182220171769	70.15428964394012	61772.28173943001	342.1932005752553	0.0043137739591319	0.0024650136909325	1.2325068454662703e-10	1
811.35452	2014-11	2014.0	Foshan	7.692307692307692e-08	91.7182220171769	70.15428964394012	61772.28173943001	342.1932005752553	0.0016022588991061	0.0035742698518521	1.2325068454662703e-10	1
811.35452	2014-10	2014.0	Foshan	5.88235294117647e-08	91.7182220171769	70.15428964394012	61772.28173943001	342.1932005752553	0.0020952616372926	0.0013557575300128	1.2325068454662703e-10	1
811.35452	2014-08	2014.0	Foshan	0.0625	91.7182220171769	70.15428964394012	61772.28173943001	342.1932005752553	0.001972010952746	0.0033277684827589	0.0001232506845466	1
811.35452	2014-07	2014.0	Foshan	0.1818181818181818	91.7182220171769	70.15428964394012	61772.28173943001	342.1932005752553	0.0013557575300128	0.0030812671136656	0.0002465013690932	1
811.35452	2014-09	2014.0	Foshan	0.0714285714285714	91.7182220171769	70.15428964394012	61772.28173943001	342.1932005752553	0.0017255095836527	0.0025882643754791	0.0001232506845466	1
811.35452	2014-05	2014.0	Foshan	1.1111111111111118e-07	91.7182220171769	70.15428964394012	61772.28173943001	342.1932005752553	0.0011092561609196	0.0011092561609196	1.2325068454662703e-10	1
811.35452	2014-04	2014.0	Foshan	0.0952380952380952	91.7182220171769	70.15428964394012	61772.28173943001	342.1932005752553	0.0025882643754791	0.0023417630063859	0.0002465013690932	1
811.35452	2014-03	2014.0	Foshan	0.125	91.7182220171769	70.15428964394012	61772.28173943001	342.1932005752553	0.001972010952746	0.000986005476373	0.0002465013690932	1
811.35452	2014-02	2014.0	Foshan	1.25e-07	91.7182220171769	70.15428964394012	61772.28173943001	342.1932005752553	0.000986005476373	0.0011092561609196	1.2325068454662703e-10	1
811.35452	2014-06	2014.0	Foshan	0.1875	91.7182220171769	70.15428964394012	61772.28173943001	342.1932005752553	0.001972010952746	0.0025882643754791	0.0003697520536398	1
834.4431500000001	2015-08	2015.0	Foshan	0.1666666666666666	95.9192798215193	63.75509224325228	66816.64293127699	374.692991367956	0.0007190423937208	0.0028761695748835	0.0001198403989534	1
834.4431500000001	2015-12	2015.0	Foshan	7.142857142857142e-08	95.9192798215193	63.75509224325228	66816.64293127699	374.692991367956	0.0016777655853487	0.002996009973837	1.1984039895348172e-10	1
834.4431500000001	2015-11	2015.0	Foshan	0.2222222222222222	95.9192798215193	63.75509224325228	66816.64293127699	374.692991367956	0.0010785635905813	0.0017976059843022	0.0002396807979069	1
834.4431500000001	2015-10	2015.0	Foshan	0.2857142857142857	95.9192798215193	63.75509224325228	66816.64293127699	374.692991367956	0.0008388827926743	0.0017976059843022	0.0002396807979069	1
834.4431500000001	2015-07	2015.0	Foshan	0.4	95.9192798215193	63.75509224325228	66816.64293127699	374.692991367956	0.0011984039895348	0.00275632917593	0.0004793615958139	1
834.4431500000001	2015-09	2015.0	Foshan	1.6666666666666665e-07	95.9192798215193	63.75509224325228	66816.64293127699	374.692991367956	0.0007190423937208	0.003235690771744	1.1984039895348172e-10	1
834.4431500000001	2015-05	2015.0	Foshan	2e-07	95.9192798215193	63.75509224325228	66816.64293127699	374.692991367956	0.0005992019947674	0.0033555311706974	1.1984039895348172e-10	1
834.4431500000001	2015-04	2015.0	Foshan	3.448275862068965e-08	95.9192798215193	63.75509224325228	66816.64293127699	374.692991367956	0.0034753715696509	0.0041944139633718	1.1984039895348172e-10	1
834.4431500000001	2015-03	2015.0	Foshan	0.1333333333333333	95.9192798215193	63.75509224325228	66816.64293127699	374.692991367956	0.0017976059843022	0.0034753715696509	0.0002396807979069	1
834.4431500000001	2015-02	2015.0	Foshan	4.347826086956521e-08	95.9192798215193	63.75509224325228	66816.64293127699	374.692991367956	0.00275632917593	0.0019174463832557	1.1984039895348172e-10	1
834.4431500000001	2015-01	2015.0	Foshan	8.333333333333335e-08	95.9192798215193	63.75509224325228	66816.64293127699	374.692991367956	0.0014380847874417	0.0013182443884882	1.1984039895348172e-10	1
834.4431500000001	2015-06	2015.0	Foshan	8.333333333333335e-08	95.9192798215193	63.75509224325228	66816.64293127699	374.692991367956	0.0014380847874417	0.0033555311706974	1.1984039895348172e-10	1
857.53178	2016-12	2016.0	Foshan	0.25	100.63767199391724	61.1755753238673	70493.0259261062	382.7613246007046	0.0009329100316258	0.0043147088962697	0.0002332275079064	1
857.53178	2016-11	2016.0	Foshan	0.3636363636363636	100.63767199391724	61.1755753238673	70493.0259261062	382.7613246007046	0.0012827512934855	0.0103786241018379	0.0004664550158129	1
857.53178	2016-10	2016.0	Foshan	2e-07	100.63767199391724	61.1755753238673	70493.0259261062	382.7613246007046	0.0005830687697661	0.0044313226502229	1.1661375395323538e-10	1
857.53178	2016-09	2016.0	Foshan	1.25e-07	100.63767199391724	61.1755753238673	70493.0259261062	382.7613246007046	0.0009329100316258	0.0135271954585753	1.1661375395323538e-10	1
857.53178	2016-08	2016.0	Foshan	0.1111111111111111	100.63767199391724	61.1755753238673	70493.0259261062	382.7613246007046	0.0010495237855791	0.0104952378557911	0.0001166137539532	1
857.53178	2016-07	2016.0	Foshan	1.25e-07	100.63767199391724	61.1755753238673	70493.0259261062	382.7613246007046	0.0009329100316258	0.0093291003162588	1.1661375395323538e-10	1
857.53178	2016-06	2016.0	Foshan	0.0833333333333333	100.63767199391724	61.1755753238673	70493.0259261062	382.7613246007046	0.0013993650474388	0.013877036720435	0.0001166137539532	1
857.53178	2016-04	2016.0	Foshan	6.666666666666668e-08	100.63767199391724	61.1755753238673	70493.0259261062	382.7613246007046	0.0017492063092985	0.00792973526882	1.1661375395323538e-10	1
857.53178	2016-03	2016.0	Foshan	0.2222222222222222	100.63767199391724	61.1755753238673	70493.0259261062	382.7613246007046	0.0020990475711582	0.0067635977292876	0.0004664550158129	1
857.53178	2016-02	2016.0	Foshan	2e-07	100.63767199391724	61.1755753238673	70493.0259261062	382.7613246007046	0.0005830687697661	0.0011661375395323	1.1661375395323538e-10	1
857.53178	2016-01	2016.0	Foshan	2.5e-07	100.63767199391724	61.1755753238673	70493.0259261062	382.7613246007046	0.0004664550158129	0.0037316401265035	1.1661375395323538e-10	1
857.53178	2016-05	2016.0	Foshan	0.125	100.63767199391724	61.1755753238673	70493.0259261062	382.7613246007046	0.0009329100316258	0.0101453965939314	0.0001166137539532	1
880.62041	2017-08	2017.0	Foshan	0.1666666666666666	99.13979666291787	59.10605683100168	75126.75069613705	370.7159137953661	0.0020440134927147	0.015102988585059	0.0003406689154524	1
880.62041	2017-12	2017.0	Foshan	0.2	100.28049970955225	59.10605683100168	75126.75069613705	370.7159137953661	0.0017033445772622	0.0077218287502557	0.0003406689154524	1
880.62041	2017-11	2017.0	Foshan	0.1764705882352941	101.42120275618656	59.10605683100168	75126.75069613705	370.7159137953661	0.0019304571875639	0.0144216507541541	0.0003406689154524	1
880.62041	2017-10	2017.0	Foshan	9.09090909090909e-08	102.56190580282092	59.10605683100168	75126.75069613705	370.7159137953661	0.001249119356659	0.0064727093935967	1.1355630515081975e-10	1
880.62041	2017-09	2017.0	Foshan	0.0666666666666666	103.70260884945526	59.10605683100168	75126.75069613705	370.7159137953661	0.0017033445772622	0.0082896102760098	0.0001135563051508	1
880.62041	2017-07	2017.0	Foshan	0.2	104.84331189608965	59.10605683100168	75126.75069613705	370.7159137953661	0.0011355630515081	0.0073811598348032	0.0002271126103016	1
880.62041	2017-06	2017.0	Foshan	2.5e-07	105.98401494272396	59.10605683100168	75126.75069613705	370.7159137953661	0.0004542252206032	0.013172531397495	1.1355630515081975e-10	1
880.62041	2017-05	2017.0	Foshan	1e-06	107.1247179893583	59.10605683100168	75126.75069613705	370.7159137953661	0.0001135563051508	0.0111285179047803	1.1355630515081975e-10	1
880.62041	2017-04	2017.0	Foshan	2e-07	108.26542103599266	59.10605683100168	75126.75069613705	370.7159137953661	0.000567781525754	0.0130589750923442	1.1355630515081975e-10	1
880.62041	2017-03	2017.0	Foshan	0.3	109.40612408262696	59.10605683100168	75126.75069613705	370.7159137953661	0.0011355630515081	0.0122640809562885	0.0003406689154524	1
880.62041	2017-02	2017.0	Foshan	0.1428571428571428	110.54682712926136	59.10605683100168	75126.75069613705	370.7159137953661	0.0007948941360557	0.0043151395957311	0.0001135563051508	1
880.62041	2017-01	2017.0	Foshan	5e-07	111.68753017589567	59.10605683100168	75126.75069613705	370.7159137953661	0.0002271126103016	0.0018169008824131	1.1355630515081975e-10	1
903.70904	2018-12	2018.0	Foshan	0.5	109.94561368999916	55.2058215551324	77806.21515084103	381.84856488765456	0.0004426203371828	0.00154917118014	0.0002213101685914	1
903.70904	2018-11	2018.0	Foshan	1.0	109.94561368999916	55.2058215551324	77806.21515084103	381.84856488765456	1.1065508429571535e-10	0.0025450669388014	1.1065508429571535e-10	1
903.70904	2018-10	2018.0	Foshan	1.0	109.94561368999916	55.2058215551324	77806.21515084103	381.84856488765456	1.1065508429571535e-10	0.00077458559007	1.1065508429571535e-10	1
903.70904	2018-09	2018.0	Foshan	1e-06	109.94561368999916	55.2058215551324	77806.21515084103	381.84856488765456	0.0001106550842957	0.00309834236028	1.1065508429571535e-10	1
903.70904	2018-08	2018.0	Foshan	0.25	109.94561368999916	55.2058215551324	77806.21515084103	381.84856488765456	0.0004426203371828	0.0045368584561243	0.0001106550842957	1
903.70904	2018-07	2018.0	Foshan	1e-06	109.94561368999916	55.2058215551324	77806.21515084103	381.84856488765456	0.0001106550842957	0.0028770321916885	1.1065508429571535e-10	1
903.70904	2018-05	2018.0	Foshan	0.5	109.94561368999916	55.2058215551324	77806.21515084103	381.84856488765456	0.0002213101685914	0.0027663771073928	0.0001106550842957	1
903.70904	2018-04	2018.0	Foshan	0.25	109.94561368999916	55.2058215551324	77806.21515084103	381.84856488765456	0.0004426203371828	0.0044262033718286	0.0001106550842957	1
903.70904	2018-03	2018.0	Foshan	0.125	109.94561368999916	55.2058215551324	77806.21515084103	381.84856488765456	0.0008852406743657	0.0131679550311901	0.0001106550842957	1
903.70904	2018-02	2018.0	Foshan	2e-07	109.94561368999916	55.2058215551324	77806.21515084103	381.84856488765456	0.0005532754214785	0.0104015779237972	1.1065508429571535e-10	1
903.70904	2018-01	2018.0	Foshan	2.5e-07	109.94561368999916	55.2058215551324	77806.21515084103	381.84856488765456	0.0004426203371828	0.0086310965750657	1.1065508429571535e-10	1
903.70904	2018-06	2018.0	Foshan	5e-07	109.94561368999916	55.2058215551324	77806.21515084103	381.84856488765456	0.0002213101685914	0.0018811364330271	1.1065508429571535e-10	1
926.79767	2019-08	2019.0	Foshan	0.2142857142857142	116.0015864088221	46.720013873146655	78940.16393027833	383.36306995679	0.0015105778157599	0.009926654217851	0.0003236952462342	1
926.79767	2019-12	2019.0	Foshan	0.25	116.0015864088221	46.720013873146655	78940.16393027833	383.36306995679	0.0021579683082284	0.0246008387138047	0.0005394920770571	1
926.79767	2019-11	2019.0	Foshan	0.2727272727272727	116.0015864088221	46.720013873146655	78940.16393027833	383.36306995679	0.0011868825695256	0.0148899813267765	0.0003236952462342	1
926.79767	2019-10	2019.0	Foshan	1e-07	116.0015864088221	46.720013873146655	78940.16393027833	383.36306995679	0.0010789841541142	0.0105740447103195	1.0789841541142412e-10	1
926.79767	2019-09	2019.0	Foshan	9.09090909090909e-08	116.0015864088221	46.720013873146655	78940.16393027833	383.36306995679	0.0011868825695256	0.0158610670654793	1.0789841541142412e-10	1
926.79767	2019-07	2019.0	Foshan	0.2727272727272727	116.0015864088221	46.720013873146655	78940.16393027833	383.36306995679	0.0011868825695256	0.0072291938325654	0.0003236952462342	1
926.79767	2019-03	2019.0	Foshan	0.25	116.0015864088221	46.720013873146655	78940.16393027833	383.36306995679	0.0004315936616456	0.0031290540469313	0.0001078984154114	1
926.79767	2019-05	2019.0	Foshan	3.333333333333333e-07	116.0015864088221	46.720013873146655	78940.16393027833	383.36306995679	0.0003236952462342	0.0038843429548112	1.0789841541142412e-10	1
926.79767	2019-04	2019.0	Foshan	5e-07	116.0015864088221	46.720013873146655	78940.16393027833	383.36306995679	0.0002157968308228	0.0036685461239884	1.0789841541142412e-10	1
926.79767	2019-02	2019.0	Foshan	1e-06	116.0015864088221	46.720013873146655	78940.16393027833	383.36306995679	0.0001078984154114	0.0008631873232913	1.0789841541142412e-10	1
926.79767	2019-01	2019.0	Foshan	2e-07	116.0015864088221	46.720013873146655	78940.16393027833	383.36306995679	0.0005394920770571	0.0037764445393998	1.0789841541142412e-10	1
926.79767	2019-06	2019.0	Foshan	1.0	116.0015864088221	46.720013873146655	78940.16393027833	383.36306995679	0.0001078984154114	0.0083081779866796	0.0001078984154114	1
949.8863	2020-11	2020.0	Foshan	0.1578947368421052	113.86625957232988	15.201819417755578	79331.69475125601	377.4346466519204	0.0020002393970731	0.0292666606519117	0.000315827273222	1
949.8863	2020-01	2020.0	Foshan	0.2222222222222222	113.86625957232988	15.201819417755578	79331.69475125601	377.4346466519204	0.0009474818196662	0.0095800939544027	0.0002105515154813	1
949.8863	2020-02	2020.0	Foshan	5e-07	113.86625957232988	15.201819417755578	79331.69475125601	377.4346466519204	0.0002105515154813	0.0010527575774068	1.052757577406896e-10	1
949.8863	2020-03	2020.0	Foshan	0.2857142857142857	113.86625957232988	15.201819417755578	79331.69475125601	377.4346466519204	0.0007369303041848	0.008106233346033	0.0002105515154813	1
949.8863	2020-04	2020.0	Foshan	0.1	113.86625957232988	15.201819417755578	79331.69475125601	377.4346466519204	0.0021055151548137	0.014212227294993	0.0002105515154813	1
949.8863	2020-05	2020.0	Foshan	0.2	113.86625957232988	15.201819417755578	79331.69475125601	377.4346466519204	0.0010527575774068	0.017265224269473	0.0002105515154813	1
949.8863	2020-06	2020.0	Foshan	0.2222222222222222	113.86625957232988	15.201819417755578	79331.69475125601	377.4346466519204	0.0018949636393324	0.0234764939761737	0.0004211030309627	1
949.8863	2020-07	2020.0	Foshan	0.1111111111111111	113.86625957232988	15.201819417755578	79331.69475125601	377.4346466519204	0.0009474818196662	0.0195812909397682	0.0001052757577406	1
949.8863	2020-08	2020.0	Foshan	0.2	113.86625957232988	15.201819417755578	79331.69475125601	377.4346466519204	0.0010527575774068	0.0220026333678041	0.0002105515154813	1
949.8863	2020-09	2020.0	Foshan	0.2068965517241379	113.86625957232988	15.201819417755578	79331.69475125601	377.4346466519204	0.0030529969744799	0.0296877636828744	0.0006316545464441	1
949.8863	2020-12	2020.0	Foshan	0.0526315789473684	113.86625957232988	15.201819417755578	79331.69475125601	377.4346466519204	0.0020002393970731	0.0214762545791006	0.0001052757577406	1
239.2602	2014-01	2014.0	Jiamusi	2.5e-07	32.01451390578124	102.23179617838656	17559.251392417125	593.663300456992	0.0016718200519768	4.179550129942214e-10	4.179550129942214e-10	0
239.2602	2014-12	2014.0	Jiamusi	0.1666666666666666	32.01451390578124	102.23179617838656	17559.251392417125	593.663300456992	0.0025077300779653	0.0004179550129942	0.0004179550129942	0
239.2602	2014-11	2014.0	Jiamusi	0.3333333333333333	32.01451390578124	102.23179617838656	17559.251392417125	593.663300456992	0.0025077300779653	4.179550129942214e-10	0.0008359100259884	0
239.2602	2014-10	2014.0	Jiamusi	1e-06	32.01451390578124	102.23179617838656	17559.251392417125	593.663300456992	0.0004179550129942	4.179550129942214e-10	4.179550129942214e-10	0
239.2602	2014-08	2014.0	Jiamusi	0.3333333333333333	32.01451390578124	102.23179617838656	17559.251392417125	593.663300456992	0.0012538650389826	0.0004179550129942	0.0004179550129942	0
239.2602	2014-07	2014.0	Jiamusi	5e-07	32.01451390578124	102.23179617838656	17559.251392417125	593.663300456992	0.0008359100259884	4.179550129942214e-10	4.179550129942214e-10	0
239.2602	2014-09	2014.0	Jiamusi	3.333333333333333e-07	32.01451390578124	102.23179617838656	17559.251392417125	593.663300456992	0.0012538650389826	4.179550129942214e-10	4.179550129942214e-10	0
239.2602	2014-05	2014.0	Jiamusi	5e-07	32.01451390578124	102.23179617838656	17559.251392417125	593.663300456992	0.0008359100259884	4.179550129942214e-10	4.179550129942214e-10	0
239.2602	2014-04	2014.0	Jiamusi	5e-07	32.01451390578124	102.23179617838656	17559.251392417125	593.663300456992	0.0008359100259884	0.0004179550129942	4.179550129942214e-10	0
239.2602	2014-03	2014.0	Jiamusi	3.333333333333333e-07	32.01451390578124	102.23179617838656	17559.251392417125	593.663300456992	0.0012538650389826	4.179550129942214e-10	4.179550129942214e-10	0
239.2602	2014-02	2014.0	Jiamusi	1e-06	32.01451390578124	102.23179617838656	17559.251392417125	593.663300456992	0.0004179550129942	0.0008359100259884	4.179550129942214e-10	0
239.2602	2014-06	2014.0	Jiamusi	5e-07	32.01451390578124	102.23179617838656	17559.251392417125	593.663300456992	0.0008359100259884	4.179550129942214e-10	4.179550129942214e-10	0
235.32525	2015-08	2015.0	Jiamusi	1e-06	34.42756780243514	96.41974246282538	15291.431752436256	591.6492174129211	0.0004249437746268	0.0004249437746268	4.249437746268196e-10	0
235.32525	2015-12	2015.0	Jiamusi	0.4	34.42756780243514	96.41974246282538	15291.431752436256	591.6492174129211	0.002124718873134	4.249437746268196e-10	0.0008498875492536	0
235.32525	2015-11	2015.0	Jiamusi	3.333333333333333e-07	34.42756780243514	96.41974246282538	15291.431752436256	591.6492174129211	0.0012748313238804	0.0004249437746268	4.249437746268196e-10	0
235.32525	2015-10	2015.0	Jiamusi	3.333333333333333e-07	34.42756780243514	96.41974246282538	15291.431752436256	591.6492174129211	0.0012748313238804	4.249437746268196e-10	4.249437746268196e-10	0
235.32525	2015-07	2015.0	Jiamusi	0.5	34.42756780243514	96.41974246282538	15291.431752436256	591.6492174129211	0.0008498875492536	4.249437746268196e-10	0.0004249437746268	0
235.32525	2015-09	2015.0	Jiamusi	1.0	34.42756780243514	96.41974246282538	15291.431752436256	591.6492174129211	4.249437746268196e-10	0.0004249437746268	4.249437746268196e-10	0
235.32525	2015-05	2015.0	Jiamusi	1.0	34.42756780243514	96.41974246282538	15291.431752436256	591.6492174129211	4.249437746268196e-10	0.0004249437746268	4.249437746268196e-10	0
235.32525	2015-04	2015.0	Jiamusi	5e-07	34.42756780243514	96.41974246282538	15291.431752436256	591.6492174129211	0.0008498875492536	4.249437746268196e-10	4.249437746268196e-10	0
235.32525	2015-03	2015.0	Jiamusi	5e-07	34.42756780243514	96.41974246282538	15291.431752436256	591.6492174129211	0.0008498875492536	4.249437746268196e-10	4.249437746268196e-10	0
235.32525	2015-02	2015.0	Jiamusi	1.0	34.42756780243514	96.41974246282538	15291.431752436256	591.6492174129211	4.249437746268196e-10	4.249437746268196e-10	4.249437746268196e-10	0
235.32525	2015-01	2015.0	Jiamusi	0.1666666666666666	34.42756780243514	96.41974246282538	15291.431752436256	591.6492174129211	0.0025496626477609	4.249437746268196e-10	0.0004249437746268	0
235.32525	2015-06	2015.0	Jiamusi	0.3333333333333333	34.42756780243514	96.41974246282538	15291.431752436256	591.6492174129211	0.0012748313238804	4.249437746268196e-10	0.0004249437746268	0
231.3903	2016-12	2016.0	Jiamusi	0.2	36.51981954299727	90.53966393578295	16321.64356068513	645.748763020749	0.0043217023358368	0.0008643404671673	0.0008643404671673	0
231.3903	2016-11	2016.0	Jiamusi	0.1666666666666666	36.51981954299727	90.53966393578295	16321.64356068513	645.748763020749	0.0025930214015021	0.0004321702335836	0.0004321702335836	0
231.3903	2016-10	2016.0	Jiamusi	2e-07	36.51981954299727	90.53966393578295	16321.64356068513	645.748763020749	0.0021608511679184	0.0008643404671673	4.321702335836896e-10	0
231.3903	2016-09	2016.0	Jiamusi	0.6666666666666666	36.51981954299727	90.53966393578295	16321.64356068513	645.748763020749	0.001296510700751	0.001296510700751	0.0008643404671673	0
231.3903	2016-08	2016.0	Jiamusi	0.3333333333333333	36.51981954299727	90.53966393578295	16321.64356068513	645.748763020749	0.001296510700751	0.0004321702335836	0.0004321702335836	0
231.3903	2016-07	2016.0	Jiamusi	0.1428571428571428	36.51981954299727	90.53966393578295	16321.64356068513	645.748763020749	0.0030251916350858	0.0004321702335836	0.0004321702335836	0
231.3903	2016-06	2016.0	Jiamusi	0.5	36.51981954299727	90.53966393578295	16321.64356068513	645.748763020749	0.0017286809343347	4.321702335836896e-10	0.0008643404671673	0
231.3903	2016-04	2016.0	Jiamusi	3.333333333333333e-07	36.51981954299727	90.53966393578295	16321.64356068513	645.748763020749	0.001296510700751	0.0004321702335836	4.321702335836896e-10	0
231.3903	2016-03	2016.0	Jiamusi	0.1428571428571428	36.51981954299727	90.53966393578295	16321.64356068513	645.748763020749	0.0060503832701716	0.0017286809343347	0.0008643404671673	0
231.3903	2016-02	2016.0	Jiamusi	0.25	36.51981954299727	90.53966393578295	16321.64356068513	645.748763020749	0.0017286809343347	4.321702335836896e-10	0.0004321702335836	0
231.3903	2016-01	2016.0	Jiamusi	1.25e-07	36.51981954299727	90.53966393578295	16321.64356068513	645.748763020749	0.0034573618686695	4.321702335836896e-10	4.321702335836896e-10	0
231.3903	2016-05	2016.0	Jiamusi	5e-07	36.51981954299727	90.53966393578295	16321.64356068513	645.748763020749	0.0008643404671673	0.0008643404671673	4.321702335836896e-10	0
227.45535	2017-08	2017.0	Jiamusi	0.1428571428571428	37.71643871744836	58.2092265580915	17475.034111090376	630.9370168694646	0.003077527083887	4.3964672626957326e-10	0.0004396467262695	0
227.45535	2017-12	2017.0	Jiamusi	0.375	38.281269437986566	58.2092265580915	17475.034111090376	630.9370168694646	0.0035171738101565	4.3964672626957326e-10	0.0013189401788087	0
227.45535	2017-11	2017.0	Jiamusi	0.1666666666666666	38.84610015852477	58.2092265580915	17475.034111090376	630.9370168694646	0.0052757607152348	0.0013189401788087	0.0008792934525391	0
227.45535	2017-10	2017.0	Jiamusi	3.333333333333333e-07	39.410930879062974	58.2092265580915	17475.034111090376	630.9370168694646	0.0013189401788087	0.0008792934525391	4.3964672626957326e-10	0
227.45535	2017-09	2017.0	Jiamusi	1.25e-07	39.97576159960118	58.2092265580915	17475.034111090376	630.9370168694646	0.0035171738101565	0.0017585869050782	4.3964672626957326e-10	0
227.45535	2017-07	2017.0	Jiamusi	0.25	40.54059232013938	58.2092265580915	17475.034111090376	630.9370168694646	0.0017585869050782	0.0004396467262695	0.0004396467262695	0
227.45535	2017-05	2017.0	Jiamusi	0.2	41.10542304067758	58.2092265580915	17475.034111090376	630.9370168694646	0.0021982336313478	0.0008792934525391	0.0004396467262695	0
227.45535	2017-04	2017.0	Jiamusi	0.25	41.67025376121578	58.2092265580915	17475.034111090376	630.9370168694646	0.0017585869050782	0.0008792934525391	0.0004396467262695	0
227.45535	2017-03	2017.0	Jiamusi	0.3333333333333333	42.235084481754	58.2092265580915	17475.034111090376	630.9370168694646	0.0013189401788087	0.0008792934525391	0.0004396467262695	0
227.45535	2017-02	2017.0	Jiamusi	0.8	42.7999152022922	58.2092265580915	17475.034111090376	630.9370168694646	0.0021982336313478	0.0004396467262695	0.0017585869050782	0
227.45535	2017-01	2017.0	Jiamusi	1.0	43.3647459228304	58.2092265580915	17475.034111090376	630.9370168694646	4.3964672626957326e-10	0.0013189401788087	4.3964672626957326e-10	0
227.45535	2017-06	2017.0	Jiamusi	0.25	43.929576643368605	58.2092265580915	17475.034111090376	630.9370168694646	0.0017585869050782	4.3964672626957326e-10	0.0004396467262695	0
223.5204	2018-11	2018.0	Jiamusi	1.0	45.27770619594453	48.94407848232198	18463.415419800607	687.1408605210083	4.4738645779087727e-10	0.0022369322889543	4.4738645779087727e-10	0
223.5204	2018-12	2018.0	Jiamusi	1e-06	45.27770619594453	48.94407848232198	18463.415419800607	687.1408605210083	0.0004473864577908	4.4738645779087727e-10	4.4738645779087727e-10	0
223.5204	2018-10	2018.0	Jiamusi	5e-07	45.27770619594453	48.94407848232198	18463.415419800607	687.1408605210083	0.0008947729155817	4.4738645779087727e-10	4.4738645779087727e-10	0
223.5204	2018-09	2018.0	Jiamusi	1.0	45.27770619594453	48.94407848232198	18463.415419800607	687.1408605210083	4.4738645779087727e-10	0.0004473864577908	4.4738645779087727e-10	0
223.5204	2018-08	2018.0	Jiamusi	5e-07	45.27770619594453	48.94407848232198	18463.415419800607	687.1408605210083	0.0008947729155817	0.0022369322889543	4.4738645779087727e-10	0
223.5204	2018-07	2018.0	Jiamusi	0.5	45.27770619594453	48.94407848232198	18463.415419800607	687.1408605210083	0.0017895458311635	0.0085003426980266	0.0008947729155817	0
223.5204	2018-06	2018.0	Jiamusi	0.25	45.27770619594453	48.94407848232198	18463.415419800607	687.1408605210083	0.0017895458311635	0.0004473864577908	0.0004473864577908	0
223.5204	2018-05	2018.0	Jiamusi	1e-06	45.27770619594453	48.94407848232198	18463.415419800607	687.1408605210083	0.0004473864577908	0.0026843187467452	4.4738645779087727e-10	0
223.5204	2018-04	2018.0	Jiamusi	0.3333333333333333	45.27770619594453	48.94407848232198	18463.415419800607	687.1408605210083	0.0013421593733726	0.0013421593733726	0.0004473864577908	0
223.5204	2018-03	2018.0	Jiamusi	1e-06	45.27770619594453	48.94407848232198	18463.415419800607	687.1408605210083	0.0004473864577908	0.0004473864577908	4.4738645779087727e-10	0
223.5204	2018-02	2018.0	Jiamusi	1.0	45.27770619594453	48.94407848232198	18463.415419800607	687.1408605210083	4.4738645779087727e-10	0.0017895458311635	4.4738645779087727e-10	0
223.5204	2018-01	2018.0	Jiamusi	0.5	45.27770619594453	48.94407848232198	18463.415419800607	687.1408605210083	0.0008947729155817	4.4738645779087727e-10	0.0004473864577908	0
219.58545	2019-12	2019.0	Jiamusi	2.5e-07	34.74729313804717	49.68453055518934	19600.752235633096	702.3234007535563	0.0018216143191636	0.0045540357979091	4.554035797909197e-10	0
219.58545	2019-11	2019.0	Jiamusi	0.1428571428571428	34.74729313804717	49.68453055518934	19600.752235633096	702.3234007535563	0.0031878250585364	0.0018216143191636	0.0004554035797909	0
219.58545	2019-10	2019.0	Jiamusi	2.5e-07	34.74729313804717	49.68453055518934	19600.752235633096	702.3234007535563	0.0018216143191636	0.0004554035797909	4.554035797909197e-10	0
219.58545	2019-09	2019.0	Jiamusi	1e-06	34.74729313804717	49.68453055518934	19600.752235633096	702.3234007535563	0.0004554035797909	4.554035797909197e-10	4.554035797909197e-10	0
219.58545	2019-08	2019.0	Jiamusi	5e-07	34.74729313804717	49.68453055518934	19600.752235633096	702.3234007535563	0.0009108071595818	4.554035797909197e-10	4.554035797909197e-10	0
219.58545	2019-03	2019.0	Jiamusi	1.0	34.74729313804717	49.68453055518934	19600.752235633096	702.3234007535563	4.554035797909197e-10	0.0004554035797909	4.554035797909197e-10	0
219.58545	2019-06	2019.0	Jiamusi	2.5e-07	34.74729313804717	49.68453055518934	19600.752235633096	702.3234007535563	0.0018216143191636	4.554035797909197e-10	4.554035797909197e-10	0
219.58545	2019-05	2019.0	Jiamusi	5e-07	34.74729313804717	49.68453055518934	19600.752235633096	702.3234007535563	0.0009108071595818	4.554035797909197e-10	4.554035797909197e-10	0
219.58545	2019-04	2019.0	Jiamusi	2e-07	34.74729313804717	49.68453055518934	19600.752235633096	702.3234007535563	0.0022770178989545	4.554035797909197e-10	4.554035797909197e-10	0
219.58545	2019-01	2019.0	Jiamusi	1.0	34.74729313804717	49.68453055518934	19600.752235633096	702.3234007535563	4.554035797909197e-10	0.0004554035797909	4.554035797909197e-10	0
219.58545	2019-07	2019.0	Jiamusi	1.0	34.74729313804717	49.68453055518934	19600.752235633096	702.3234007535563	4.554035797909197e-10	4.554035797909197e-10	4.554035797909197e-10	0
215.6505	2020-07	2020.0	Jiamusi	0.2	37.65351807670281	27.54456864231708	21605.468106960107	680.6383476968522	0.0023185663840334	0.0051008460448735	0.0004637132768066	0
215.6505	2020-09	2020.0	Jiamusi	0.125	37.65351807670281	27.54456864231708	21605.468106960107	680.6383476968522	0.0037097062144534	0.0078831257057136	0.0004637132768066	0
215.6505	2020-08	2020.0	Jiamusi	1e-06	37.65351807670281	27.54456864231708	21605.468106960107	680.6383476968522	0.0004637132768066	0.0041734194912601	4.637132768066848e-10	0
215.6505	2020-06	2020.0	Jiamusi	5e-07	37.65351807670281	27.54456864231708	21605.468106960107	680.6383476968522	0.0009274265536133	0.0037097062144534	4.637132768066848e-10	0
215.6505	2020-11	2020.0	Jiamusi	1.0	37.65351807670281	27.54456864231708	21605.468106960107	680.6383476968522	4.637132768066848e-10	0.00139113983042	4.637132768066848e-10	0
215.6505	2020-04	2020.0	Jiamusi	1.0	37.65351807670281	27.54456864231708	21605.468106960107	680.6383476968522	4.637132768066848e-10	0.0009274265536133	4.637132768066848e-10	0
215.6505	2020-03	2020.0	Jiamusi	1.0	37.65351807670281	27.54456864231708	21605.468106960107	680.6383476968522	4.637132768066848e-10	0.0004637132768066	4.637132768066848e-10	0
215.6505	2020-01	2020.0	Jiamusi	0.3333333333333333	37.65351807670281	27.54456864231708	21605.468106960107	680.6383476968522	0.00139113983042	0.0009274265536133	0.0004637132768066	0
215.6505	2020-05	2020.0	Jiamusi	1e-06	37.65351807670281	27.54456864231708	21605.468106960107	680.6383476968522	0.0004637132768066	0.0009274265536133	4.637132768066848e-10	0
215.6505	2020-12	2020.0	Jiamusi	0.25	37.65351807670281	27.54456864231708	21605.468106960107	680.6383476968522	0.0018548531072267	0.0009274265536133	0.0004637132768066	0
1041.1044	2014-01	2014.0	Baoding	0.0517241379310344	29.15369102272548	91.4701734043195	18487.166128584224	355.50709419727747	0.0055710070959262	0.0009605184648148	0.0002881555394444	1
1041.1044	2014-12	2014.0	Baoding	0.0625	29.15369102272548	91.4701734043195	18487.166128584224	355.50709419727747	0.0015368295437037	0.0004802592324074	9.60518464814864e-05	1
1041.1044	2014-11	2014.0	Baoding	0.0333333333333333	29.15369102272548	91.4701734043195	18487.166128584224	355.50709419727747	0.0028815553944445	0.0014407776972222	9.60518464814864e-05	1
1041.1044	2014-10	2014.0	Baoding	0.1052631578947368	29.15369102272548	91.4701734043195	18487.166128584224	355.50709419727747	0.0018249850831482	0.0013447258507408	0.0001921036929629	1
1041.1044	2014-08	2014.0	Baoding	0.1333333333333333	29.15369102272548	91.4701734043195	18487.166128584224	355.50709419727747	0.0028815553944445	0.0007684147718518	0.0003842073859259	1
1041.1044	2014-07	2014.0	Baoding	0.1470588235294117	29.15369102272548	91.4701734043195	18487.166128584224	355.50709419727747	0.0032657627803705	0.0006723629253704	0.0004802592324074	1
1041.1044	2014-09	2014.0	Baoding	0.2	29.15369102272548	91.4701734043195	18487.166128584224	355.50709419727747	0.003361814626852	0.0023052443155556	0.0006723629253704	1
1041.1044	2014-05	2014.0	Baoding	0.0769230769230769	29.15369102272548	91.4701734043195	18487.166128584224	355.50709419727747	0.0024973480085186	0.0003842073859259	0.0001921036929629	1
1041.1044	2014-04	2014.0	Baoding	0.2352941176470588	29.15369102272548	91.4701734043195	18487.166128584224	355.50709419727747	0.0032657627803705	9.605184648148639e-11	0.0007684147718518	1
1041.1044	2014-03	2014.0	Baoding	0.0555555555555555	29.15369102272548	91.4701734043195	18487.166128584224	355.50709419727747	0.0017289332366667	0.0003842073859259	9.60518464814864e-05	1
1041.1044	2014-02	2014.0	Baoding	0.1875	29.15369102272548	91.4701734043195	18487.166128584224	355.50709419727747	0.0015368295437037	0.0002881555394444	0.0002881555394444	1
1041.1044	2014-06	2014.0	Baoding	4.545454545454545e-08	29.15369102272548	91.4701734043195	18487.166128584224	355.50709419727747	0.0021131406225927	9.60518464814864e-05	9.605184648148639e-11	1
1021.6305	2015-08	2015.0	Baoding	0.3043478260869565	29.368152184180097	105.63506081699792	20835.370518010182	443.4088449786885	0.002251303186426	0.0003915309889436	0.0006851792306513	1
1021.6305	2015-12	2015.0	Baoding	0.1071428571428571	29.368152184180097	105.63506081699792	20835.370518010182	443.4088449786885	0.0027407169226055	0.0007830619778873	0.0002936482417077	1
1021.6305	2015-11	2015.0	Baoding	0.2058823529411764	29.368152184180097	105.63506081699792	20835.370518010182	443.4088449786885	0.003328013406021	0.0007830619778873	0.0006851792306513	1
1021.6305	2015-10	2015.0	Baoding	0.2	29.368152184180097	105.63506081699792	20835.370518010182	443.4088449786885	0.0024470686808978	0.0005872964834154	0.0004894137361795	1
1021.6305	2015-07	2015.0	Baoding	0.1041666666666666	29.368152184180097	105.63506081699792	20835.370518010182	443.4088449786885	0.0046983718673238	0.0003915309889436	0.0004894137361795	1
1021.6305	2015-09	2015.0	Baoding	0.1851851851851851	29.368152184180097	105.63506081699792	20835.370518010182	443.4088449786885	0.0026428341753696	0.0002936482417077	0.0004894137361795	1
1021.6305	2015-05	2015.0	Baoding	0.1153846153846153	29.368152184180097	105.63506081699792	20835.370518010182	443.4088449786885	0.0025449514281337	9.788274723591356e-05	0.0002936482417077	1
1021.6305	2015-04	2015.0	Baoding	0.05	29.368152184180097	105.63506081699792	20835.370518010182	443.4088449786885	0.0019576549447182	0.0006851792306513	9.788274723591356e-05	1
1021.6305	2015-03	2015.0	Baoding	0.1428571428571428	29.368152184180097	105.63506081699792	20835.370518010182	443.4088449786885	0.0013703584613027	0.0001957654944718	0.0001957654944718	1
1021.6305	2015-02	2015.0	Baoding	3.846153846153846e-08	29.368152184180097	105.63506081699792	20835.370518010182	443.4088449786885	0.0025449514281337	9.788274723591356e-11	9.788274723591356e-11	1
1021.6305	2015-01	2015.0	Baoding	0.1578947368421052	29.368152184180097	105.63506081699792	20835.370518010182	443.4088449786885	0.0018597721974823	0.0004894137361795	0.0002936482417077	1
1021.6305	2015-06	2015.0	Baoding	0.0526315789473684	29.368152184180097	105.63506081699792	20835.370518010182	443.4088449786885	0.0018597721974823	0.0004894137361795	9.788274723591356e-05	1
1002.1566	2016-12	2016.0	Baoding	0.2807017543859649	34.696442651777176	107.25868591794936	23958.31150540744	471.9721448723682	0.0056877338332152	0.0006984936286404	0.0015965568654639	1
1002.1566	2016-11	2016.0	Baoding	0.025	34.696442651777176	107.25868591794936	23958.31150540744	471.9721448723682	0.0039913921636598	0.0016963416695554	9.978480409149627e-05	1
1002.1566	2016-10	2016.0	Baoding	0.16	34.696442651777176	107.25868591794936	23958.31150540744	471.9721448723682	0.0024946201022874	0.0015965568654639	0.0003991392163659	1
1002.1566	2016-09	2016.0	Baoding	0.0588235294117647	34.696442651777176	107.25868591794936	23958.31150540744	471.9721448723682	0.0050890250086663	0.0021952656900129	0.0002993544122744	1
1002.1566	2016-08	2016.0	Baoding	0.1555555555555555	34.696442651777176	107.25868591794936	23958.31150540744	471.9721448723682	0.0044903161841173	0.0017961264736469	0.0006984936286404	1
1002.1566	2016-07	2016.0	Baoding	0.1176470588235294	34.696442651777176	107.25868591794936	23958.31150540744	471.9721448723682	0.0016963416695554	0.0007982784327319	0.0001995696081829	1
1002.1566	2016-06	2016.0	Baoding	0.2727272727272727	34.696442651777176	107.25868591794936	23958.31150540744	471.9721448723682	0.0032928985350193	0.0016963416695554	0.0008980632368234	1
1002.1566	2016-04	2016.0	Baoding	0.1	34.696442651777176	107.25868591794936	23958.31150540744	471.9721448723682	0.0019956960818299	0.0010976328450064	0.0001995696081829	1
1002.1566	2016-03	2016.0	Baoding	0.1304347826086956	34.696442651777176	107.25868591794936	23958.31150540744	471.9721448723682	0.0045901009882088	0.0011974176490979	0.0005987088245489	1
1002.1566	2016-02	2016.0	Baoding	0.1052631578947368	34.696442651777176	107.25868591794936	23958.31150540744	471.9721448723682	0.0018959112777384	0.0006984936286404	0.0001995696081829	1
1002.1566	2016-01	2016.0	Baoding	0.0294117647058823	34.696442651777176	107.25868591794936	23958.31150540744	471.9721448723682	0.0033926833391108	0.0008980632368234	9.978480409149627e-05	1
1002.1566	2016-05	2016.0	Baoding	0.1739130434782608	34.696442651777176	107.25868591794936	23958.31150540744	471.9721448723682	0.0045901009882088	0.0008980632368234	0.0007982784327319	1
982.6827	2017-08	2017.0	Baoding	0.1020408163265306	35.47221475378652	112.06058679978796	26296.891153166733	451.7022636096067	0.0049863501209495	0.0007123357315642	0.0005088112368315	1
982.6827	2017-12	2017.0	Baoding	0.1219512195121951	35.56040473538564	112.06058679978796	26296.891153166733	451.7022636096067	0.0041722521420189	0.0010176224736631	0.0005088112368315	1
982.6827	2017-11	2017.0	Baoding	0.1627906976744186	35.64859471698475	112.06058679978796	26296.891153166733	451.7022636096067	0.0043757766367516	0.0013229092157621	0.0007123357315642	1
982.6827	2017-10	2017.0	Baoding	0.1785714285714285	35.73678469858387	112.06058679978796	26296.891153166733	451.7022636096067	0.0028493429262568	0.0021370071946926	0.0005088112368315	1
982.6827	2017-09	2017.0	Baoding	0.196078431372549	35.82497468018298	112.06058679978796	26296.891153166733	451.7022636096067	0.0051898746156821	0.001628195957861	0.0010176224736631	1
982.6827	2017-07	2017.0	Baoding	0.2702702702702703	35.9131646617821	112.06058679978796	26296.891153166733	451.7022636096067	0.0037652031525537	0.0012211469683958	0.0010176224736631	1
982.6827	2017-06	2017.0	Baoding	0.1698113207547169	36.00135464338121	112.06058679978796	26296.891153166733	451.7022636096067	0.0053933991104147	0.0017299582052273	0.0009158602262968	1
982.6827	2017-05	2017.0	Baoding	0.1379310344827586	36.08954462498033	112.06058679978796	26296.891153166733	451.7022636096067	0.0029511051736231	0.0018317204525937	0.0004070489894652	1
982.6827	2017-04	2017.0	Baoding	0.3714285714285714	36.17773460657944	112.06058679978796	26296.891153166733	451.7022636096067	0.003561678657821	0.0011193847210294	0.0013229092157621	1
982.6827	2017-03	2017.0	Baoding	0.1568627450980392	36.26592458817856	112.06058679978796	26296.891153166733	451.7022636096067	0.0051898746156821	0.0024422939367916	0.0008140979789305	1
982.6827	2017-02	2017.0	Baoding	0.1363636363636363	36.35411456977767	112.06058679978796	26296.891153166733	451.7022636096067	0.0022387694420589	0.0014246714631284	0.0003052867420989	1
982.6827	2017-01	2017.0	Baoding	0.2	36.44230455137679	112.06058679978796	26296.891153166733	451.7022636096067	0.0030528674209895	0.0007123357315642	0.0006105734841979	1
963.2088	2018-12	2018.0	Baoding	0.3076923076923077	37.26905838069586	105.12777707180416	29729.81559138579	484.8689090049842	0.0013496554433472	0.0014534750928355	0.000415278597953	1
963.2088	2018-11	2018.0	Baoding	0.2727272727272727	37.26905838069586	105.12777707180416	29729.81559138579	484.8689090049842	0.0011420161443707	0.0015572947423237	0.0003114589484647	1
963.2088	2018-10	2018.0	Baoding	3.333333333333333e-07	37.26905838069586	105.12777707180416	29729.81559138579	484.8689090049842	0.0003114589484647	0.000415278597953	1.0381964948825218e-10	1
963.2088	2018-09	2018.0	Baoding	1.4285714285714285e-07	37.26905838069586	105.12777707180416	29729.81559138579	484.8689090049842	0.0007267375464177	0.000830557195906	1.0381964948825218e-10	1
963.2088	2018-08	2018.0	Baoding	0.2083333333333333	37.26905838069586	105.12777707180416	29729.81559138579	484.8689090049842	0.002491671587718	0.0023878519382298	0.0005190982474412	1
963.2088	2018-07	2018.0	Baoding	0.1538461538461538	37.26905838069586	105.12777707180416	29729.81559138579	484.8689090049842	0.0013496554433472	0.0011420161443707	0.0002076392989765	1
963.2088	2018-05	2018.0	Baoding	0.2368421052631578	37.26905838069586	105.12777707180416	29729.81559138579	484.8689090049842	0.0039451466805535	0.0009343768453942	0.0009343768453942	1
963.2088	2018-04	2018.0	Baoding	0.1875	37.26905838069586	105.12777707180416	29729.81559138579	484.8689090049842	0.003322228783624	0.0017649340413002	0.0006229178969295	1
963.2088	2018-03	2018.0	Baoding	0.2272727272727272	37.26905838069586	105.12777707180416	29729.81559138579	484.8689090049842	0.004568064577483	0.0014534750928355	0.0010381964948825	1
963.2088	2018-02	2018.0	Baoding	0.1578947368421052	37.26905838069586	105.12777707180416	29729.81559138579	484.8689090049842	0.0019725733402767	0.0006229178969295	0.0003114589484647	1
963.2088	2018-01	2018.0	Baoding	2e-07	37.26905838069586	105.12777707180416	29729.81559138579	484.8689090049842	0.0005190982474412	0.000830557195906	1.0381964948825218e-10	1
963.2088	2018-06	2018.0	Baoding	0.3461538461538461	37.26905838069586	105.12777707180416	29729.81559138579	484.8689090049842	0.0026993108866945	0.0013496554433472	0.0009343768453942	1
943.7349	2019-08	2019.0	Baoding	0.1578947368421052	39.96885142215256	104.97651406131106	32304.29435215334	505.03589514385874	0.0020132772455485	0.0045563642925571	0.000317885880876	1
943.7349	2019-12	2019.0	Baoding	0.1052631578947368	39.96885142215256	104.97651406131106	32304.29435215334	505.03589514385874	0.0100663862277425	0.0190731528525648	0.0010596196029202	1
943.7349	2019-11	2019.0	Baoding	0.0566037735849056	39.96885142215256	104.97651406131106	32304.29435215334	505.03589514385874	0.0056159838954774	0.0148346744408837	0.000317885880876	1
943.7349	2019-10	2019.0	Baoding	0.1538461538461538	39.96885142215256	104.97651406131106	32304.29435215334	505.03589514385874	0.0013775054837963	0.0022252011661325	0.000211923920584	1
943.7349	2019-09	2019.0	Baoding	0.15	39.96885142215256	104.97651406131106	32304.29435215334	505.03589514385874	0.0021192392058405	0.0044504023322651	0.000317885880876	1
943.7349	2019-07	2019.0	Baoding	0.2	39.96885142215256	104.97651406131106	32304.29435215334	505.03589514385874	0.0010596196029202	0.0039205925308049	0.000211923920584	1
943.7349	2019-03	2019.0	Baoding	0.3333333333333333	39.96885142215256	104.97651406131106	32304.29435215334	505.03589514385874	0.0009536576426282	0.0015894294043804	0.000317885880876	1
943.7349	2019-05	2019.0	Baoding	0.5714285714285714	39.96885142215256	104.97651406131106	32304.29435215334	505.03589514385874	0.0007417337220441	0.0012715435235043	0.0004238478411681	1
943.7349	2019-04	2019.0	Baoding	0.2	39.96885142215256	104.97651406131106	32304.29435215334	505.03589514385874	0.0005298098014601	0.0009536576426282	0.000105961960292	1
943.7349	2019-02	2019.0	Baoding	1.0	39.96885142215256	104.97651406131106	32304.29435215334	505.03589514385874	1.0596196029202691e-10	0.0004238478411681	1.0596196029202691e-10	1
943.7349	2019-01	2019.0	Baoding	0.7142857142857143	39.96885142215256	104.97651406131106	32304.29435215334	505.03589514385874	0.0007417337220441	0.000105961960292	0.0005298098014601	1
943.7349	2019-06	2019.0	Baoding	0.2	39.96885142215256	104.97651406131106	32304.29435215334	505.03589514385874	0.0005298098014601	0.0015894294043804	0.000105961960292	1
924.261	2020-11	2020.0	Baoding	0.2835820895522388	42.78012379620043	24.863106849688563	37746.0262847832	588.7839041136649	0.0072490346341563	0.017202932937774	0.0020556963887906	1
924.261	2020-01	2020.0	Baoding	0.25	42.78012379620043	24.863106849688563	37746.0262847832	588.7839041136649	0.0030294473097966	0.0060588946195933	0.0007573618274491	1
924.261	2020-02	2020.0	Baoding	1.6666666666666665e-07	42.78012379620043	24.863106849688563	37746.0262847832	588.7839041136649	0.0006491672806707	0.0011901400145629	1.0819454677845323e-10	1
924.261	2020-03	2020.0	Baoding	0.048780487804878	42.78012379620043	24.863106849688563	37746.0262847832	588.7839041136649	0.0044359764179165	0.0068162564470425	0.0002163890935569	1
924.261	2020-04	2020.0	Baoding	0.048780487804878	42.78012379620043	24.863106849688563	37746.0262847832	588.7839041136649	0.0044359764179165	0.0176357111248878	0.0002163890935569	1
924.261	2020-05	2020.0	Baoding	0.054054054054054	42.78012379620043	24.863106849688563	37746.0262847832	588.7839041136649	0.0040031982308027	0.0220716875428044	0.0002163890935569	1
924.261	2020-06	2020.0	Baoding	0.0714285714285714	42.78012379620043	24.863106849688563	37746.0262847832	588.7839041136649	0.00908834192939	0.0336485040480989	0.0006491672806707	1
924.261	2020-07	2020.0	Baoding	0.024390243902439	42.78012379620043	24.863106849688563	37746.0262847832	588.7839041136649	0.0044359764179165	0.0297535003640746	0.0001081945467784	1
924.261	2020-08	2020.0	Baoding	0.0227272727272727	42.78012379620043	24.863106849688563	37746.0262847832	588.7839041136649	0.0047605600582519	0.0181766838587801	0.0001081945467784	1
924.261	2020-09	2020.0	Baoding	0.0845070422535211	42.78012379620043	24.863106849688563	37746.0262847832	588.7839041136649	0.0076818128212701	0.0266158585074995	0.0006491672806707	1
924.261	2020-12	2020.0	Baoding	0.057471264367816	42.78012379620043	24.863106849688563	37746.0262847832	588.7839041136649	0.0094129255697254	0.0189340456862293	0.0005409727338922	1
247.24844	2014-01	2014.0	Baoshan	0.25	20.26204088486868	90.92069499002704	19081.374183796677	401.6607748869922	0.0016178059606766	0.0016178059606766	0.0004044514901691	0
247.24844	2014-12	2014.0	Baoshan	2.5e-07	20.26204088486868	90.92069499002704	19081.374183796677	401.6607748869922	0.0016178059606766	0.0008089029803383	4.0445149016915937e-10	0
247.24844	2014-11	2014.0	Baoshan	0.1666666666666666	20.26204088486868	90.92069499002704	19081.374183796677	401.6607748869922	0.0024267089410149	4.0445149016915937e-10	0.0004044514901691	0
247.24844	2014-10	2014.0	Baoshan	3.333333333333333e-07	20.26204088486868	90.92069499002704	19081.374183796677	401.6607748869922	0.0012133544705074	4.0445149016915937e-10	4.0445149016915937e-10	0
247.24844	2014-08	2014.0	Baoshan	3.333333333333333e-07	20.26204088486868	90.92069499002704	19081.374183796677	401.6607748869922	0.0012133544705074	0.0004044514901691	4.0445149016915937e-10	0
247.24844	2014-07	2014.0	Baoshan	1.0	20.26204088486868	90.92069499002704	19081.374183796677	401.6607748869922	4.0445149016915937e-10	4.0445149016915937e-10	4.0445149016915937e-10	0
247.24844	2014-09	2014.0	Baoshan	0.1111111111111111	20.26204088486868	90.92069499002704	19081.374183796677	401.6607748869922	0.0036400634115224	4.0445149016915937e-10	0.0004044514901691	0
247.24844	2014-05	2014.0	Baoshan	1.6666666666666665e-07	20.26204088486868	90.92069499002704	19081.374183796677	401.6607748869922	0.0024267089410149	4.0445149016915937e-10	4.0445149016915937e-10	0
247.24844	2014-04	2014.0	Baoshan	1e-06	20.26204088486868	90.92069499002704	19081.374183796677	401.6607748869922	0.0004044514901691	0.0004044514901691	4.0445149016915937e-10	0
247.24844	2014-03	2014.0	Baoshan	3.333333333333333e-07	20.26204088486868	90.92069499002704	19081.374183796677	401.6607748869922	0.0012133544705074	0.0004044514901691	4.0445149016915937e-10	0
247.24844	2014-02	2014.0	Baoshan	1e-06	20.26204088486868	90.92069499002704	19081.374183796677	401.6607748869922	0.0004044514901691	4.0445149016915937e-10	4.0445149016915937e-10	0
247.24844	2014-06	2014.0	Baoshan	0.2	20.26204088486868	90.92069499002704	19081.374183796677	401.6607748869922	0.0020222574508457	0.0004044514901691	0.0004044514901691	0
246.56055	2015-08	2015.0	Baoshan	0.2	22.38631038095916	88.41641535922919	21186.033207664404	436.2822844124901	0.0020278994348447	0.0008111597739378	0.0004055798869689	0
246.56055	2015-12	2015.0	Baoshan	2e-07	22.38631038095916	88.41641535922919	21186.033207664404	436.2822844124901	0.0020278994348447	0.0004055798869689	4.055798869689413e-10	0
246.56055	2015-11	2015.0	Baoshan	1.4285714285714285e-07	22.38631038095916	88.41641535922919	21186.033207664404	436.2822844124901	0.0028390592087825	4.055798869689413e-10	4.055798869689413e-10	0
246.56055	2015-10	2015.0	Baoshan	2e-07	22.38631038095916	88.41641535922919	21186.033207664404	436.2822844124901	0.0020278994348447	0.0008111597739378	4.055798869689413e-10	0
246.56055	2015-07	2015.0	Baoshan	1.25e-07	22.38631038095916	88.41641535922919	21186.033207664404	436.2822844124901	0.0032446390957515	0.0004055798869689	4.055798869689413e-10	0
246.56055	2015-09	2015.0	Baoshan	1.6666666666666665e-07	22.38631038095916	88.41641535922919	21186.033207664404	436.2822844124901	0.0024334793218136	0.0012167396609068	4.055798869689413e-10	0
246.56055	2015-05	2015.0	Baoshan	2e-07	22.38631038095916	88.41641535922919	21186.033207664404	436.2822844124901	0.0020278994348447	0.0012167396609068	4.055798869689413e-10	0
246.56055	2015-04	2015.0	Baoshan	1.0	22.38631038095916	88.41641535922919	21186.033207664404	436.2822844124901	0.0004055798869689	0.0008111597739378	0.0004055798869689	0
246.56055	2015-03	2015.0	Baoshan	0.3333333333333333	22.38631038095916	88.41641535922919	21186.033207664404	436.2822844124901	0.0012167396609068	0.0004055798869689	0.0004055798869689	0
246.56055	2015-02	2015.0	Baoshan	1e-06	22.38631038095916	88.41641535922919	21186.033207664404	436.2822844124901	0.0004055798869689	0.0004055798869689	4.055798869689413e-10	0
246.56055	2015-01	2015.0	Baoshan	3.333333333333333e-07	22.38631038095916	88.41641535922919	21186.033207664404	436.2822844124901	0.0012167396609068	4.055798869689413e-10	4.055798869689413e-10	0
246.56055	2015-06	2015.0	Baoshan	0.25	22.38631038095916	88.41641535922919	21186.033207664404	436.2822844124901	0.0016223195478757	0.0008111597739378	0.0004055798869689	0
245.87266	2016-12	2016.0	Baoshan	0.4	24.947482977570587	85.53207989859466	23388.69234180002	467.6811159077223	0.0020335729885543	0.002847002183976	0.0008134291954217	0
245.87266	2016-11	2016.0	Baoshan	1.25e-07	24.947482977570587	85.53207989859466	23388.69234180002	467.6811159077223	0.0032537167816869	0.0016268583908434	4.0671459771086384e-10	0
245.87266	2016-10	2016.0	Baoshan	1e-06	24.947482977570587	85.53207989859466	23388.69234180002	467.6811159077223	0.0004067145977108	4.0671459771086384e-10	4.0671459771086384e-10	0
245.87266	2016-09	2016.0	Baoshan	0.2	24.947482977570587	85.53207989859466	23388.69234180002	467.6811159077223	0.0020335729885543	0.0016268583908434	0.0004067145977108	0
245.87266	2016-08	2016.0	Baoshan	1e-06	24.947482977570587	85.53207989859466	23388.69234180002	467.6811159077223	0.0004067145977108	0.0008134291954217	4.0671459771086384e-10	0
245.87266	2016-07	2016.0	Baoshan	0.1428571428571428	24.947482977570587	85.53207989859466	23388.69234180002	467.6811159077223	0.002847002183976	4.0671459771086384e-10	0.0004067145977108	0
245.87266	2016-06	2016.0	Baoshan	0.75	24.947482977570587	85.53207989859466	23388.69234180002	467.6811159077223	0.0016268583908434	0.0008134291954217	0.0012201437931325	0
245.87266	2016-04	2016.0	Baoshan	2.5e-07	24.947482977570587	85.53207989859466	23388.69234180002	467.6811159077223	0.0016268583908434	4.0671459771086384e-10	4.0671459771086384e-10	0
245.87266	2016-03	2016.0	Baoshan	1.25e-07	24.947482977570587	85.53207989859466	23388.69234180002	467.6811159077223	0.0032537167816869	0.0008134291954217	4.0671459771086384e-10	0
245.87266	2016-02	2016.0	Baoshan	1.0	24.947482977570587	85.53207989859466	23388.69234180002	467.6811159077223	4.0671459771086384e-10	4.0671459771086384e-10	4.0671459771086384e-10	0
245.87266	2016-01	2016.0	Baoshan	0.5	24.947482977570587	85.53207989859466	23388.69234180002	467.6811159077223	0.0024402875862651	4.0671459771086384e-10	0.0012201437931325	0
245.87266	2016-05	2016.0	Baoshan	3.333333333333333e-07	24.947482977570587	85.53207989859466	23388.69234180002	467.6811159077223	0.0012201437931325	0.0032537167816869	4.0671459771086384e-10	0
245.18477	2017-08	2017.0	Baoshan	5e-07	25.40887398135261	92.33852494182246	25415.56720672332	363.4809780395414	0.0008157113510761	0.0036707010798427	4.07855675538085e-10	0
245.18477	2017-12	2017.0	Baoshan	5e-07	25.8002723666476	92.33852494182246	25415.56720672332	363.4809780395414	0.0008157113510761	0.0012235670266142	4.07855675538085e-10	0
245.18477	2017-11	2017.0	Baoshan	0.5	26.191670751942585	92.33852494182246	25415.56720672332	363.4809780395414	0.0008157113510761	0.0012235670266142	0.000407855675538	0
245.18477	2017-10	2017.0	Baoshan	0.3333333333333333	26.58306913723757	92.33852494182246	25415.56720672332	363.4809780395414	0.0012235670266142	0.0008157113510761	0.000407855675538	0
245.18477	2017-09	2017.0	Baoshan	0.6666666666666666	26.97446752253256	92.33852494182246	25415.56720672332	363.4809780395414	0.004894268106457	0.0032628454043046	0.0032628454043046	0
245.18477	2017-07	2017.0	Baoshan	0.2222222222222222	27.365865907827548	92.33852494182246	25415.56720672332	363.4809780395414	0.0036707010798427	0.0024471340532285	0.0008157113510761	0
245.18477	2017-05	2017.0	Baoshan	2.5e-07	27.75726429312254	92.33852494182246	25415.56720672332	363.4809780395414	0.0016314227021523	0.0040785567553808	4.07855675538085e-10	0
245.18477	2017-04	2017.0	Baoshan	0.2857142857142857	28.148662678417526	92.33852494182246	25415.56720672332	363.4809780395414	0.0028549897287665	0.004894268106457	0.0008157113510761	0
245.18477	2017-03	2017.0	Baoshan	0.25	28.54006106371252	92.33852494182246	25415.56720672332	363.4809780395414	0.0032628454043046	0.0008157113510761	0.0008157113510761	0
245.18477	2017-02	2017.0	Baoshan	0.1666666666666666	28.931459449007505	92.33852494182246	25415.56720672332	363.4809780395414	0.0024471340532285	0.004894268106457	0.000407855675538	0
245.18477	2017-01	2017.0	Baoshan	1.4285714285714285e-07	29.322857834302493	92.33852494182246	25415.56720672332	363.4809780395414	0.0028549897287665	0.0040785567553808	4.07855675538085e-10	0
245.18477	2017-06	2017.0	Baoshan	0.2857142857142857	29.71425621959748	92.33852494182246	25415.56720672332	363.4809780395414	0.0028549897287665	0.0012235670266142	0.0008157113510761	0
244.49688	2018-11	2018.0	Baoshan	5e-07	30.190356621319665	96.44294847443452	27057.64588897821	396.32407579188737	0.0008180063483836	0.0008180063483836	4.0900317419183416e-10	0
244.49688	2018-12	2018.0	Baoshan	1.0	30.190356621319665	96.44294847443452	27057.64588897821	396.32407579188737	4.0900317419183416e-10	0.0008180063483836	4.0900317419183416e-10	0
244.49688	2018-10	2018.0	Baoshan	1e-06	30.190356621319665	96.44294847443452	27057.64588897821	396.32407579188737	0.0004090031741918	0.0004090031741918	4.0900317419183416e-10	0
244.49688	2018-09	2018.0	Baoshan	0.5	30.190356621319665	96.44294847443452	27057.64588897821	396.32407579188737	0.0016360126967673	0.0028630222193428	0.0008180063483836	0
244.49688	2018-08	2018.0	Baoshan	0.1666666666666666	30.190356621319665	96.44294847443452	27057.64588897821	396.32407579188737	0.002454019045151	0.004908038090302	0.0004090031741918	0
244.49688	2018-07	2018.0	Baoshan	5e-07	30.190356621319665	96.44294847443452	27057.64588897821	396.32407579188737	0.0008180063483836	0.0032720253935346	4.0900317419183416e-10	0
244.49688	2018-06	2018.0	Baoshan	1e-06	30.190356621319665	96.44294847443452	27057.64588897821	396.32407579188737	0.0004090031741918	0.0004090031741918	4.0900317419183416e-10	0
244.49688	2018-05	2018.0	Baoshan	5e-07	30.190356621319665	96.44294847443452	27057.64588897821	396.32407579188737	0.0008180063483836	0.007362057135453	4.0900317419183416e-10	0
244.49688	2018-04	2018.0	Baoshan	0.3333333333333333	30.190356621319665	96.44294847443452	27057.64588897821	396.32407579188737	0.0036810285677265	0.0085890666580285	0.0012270095225755	0
244.49688	2018-03	2018.0	Baoshan	0.4545454545454545	30.190356621319665	96.44294847443452	27057.64588897821	396.32407579188737	0.0044990349161101	0.0020450158709591	0.0020450158709591	0
244.49688	2018-02	2018.0	Baoshan	5e-07	30.190356621319665	96.44294847443452	27057.64588897821	396.32407579188737	0.0008180063483836	0.002454019045151	4.0900317419183416e-10	0
244.49688	2018-01	2018.0	Baoshan	0.5	30.190356621319665	96.44294847443452	27057.64588897821	396.32407579188737	0.0008180063483836	0.0020450158709591	0.0004090031741918	0
243.80899	2019-12	2019.0	Baoshan	0.1	39.41610192470753	199.25434250804287	27568.79473558379	438.82713266643697	0.0041015714801984	0.0041015714801984	0.0004101571480198	0
243.80899	2019-11	2019.0	Baoshan	0.3333333333333333	39.41610192470753	199.25434250804287	27568.79473558379	438.82713266643697	0.0012304714440595	0.002460942888119	0.0004101571480198	0
243.80899	2019-10	2019.0	Baoshan	1.0	39.41610192470753	199.25434250804287	27568.79473558379	438.82713266643697	0.0004101571480198	0.0028711000361389	0.0004101571480198	0
243.80899	2019-09	2019.0	Baoshan	0.6	39.41610192470753	199.25434250804287	27568.79473558379	438.82713266643697	0.0020507857400992	0.0065625143683175	0.0012304714440595	0
243.80899	2019-08	2019.0	Baoshan	0.3333333333333333	39.41610192470753	199.25434250804287	27568.79473558379	438.82713266643697	0.0012304714440595	0.0020507857400992	0.0004101571480198	0
243.80899	2019-04	2019.0	Baoshan	1e-06	39.41610192470753	199.25434250804287	27568.79473558379	438.82713266643697	0.0004101571480198	0.0004101571480198	4.101571480198495e-10	0
243.80899	2019-06	2019.0	Baoshan	1.0	39.41610192470753	199.25434250804287	27568.79473558379	438.82713266643697	4.101571480198495e-10	0.0012304714440595	4.101571480198495e-10	0
243.80899	2019-05	2019.0	Baoshan	1.0	39.41610192470753	199.25434250804287	27568.79473558379	438.82713266643697	4.101571480198495e-10	0.0008203142960396	4.101571480198495e-10	0
243.80899	2019-02	2019.0	Baoshan	1e-06	39.41610192470753	199.25434250804287	27568.79473558379	438.82713266643697	0.0004101571480198	4.101571480198495e-10	4.101571480198495e-10	0
243.80899	2019-01	2019.0	Baoshan	1.0	39.41610192470753	199.25434250804287	27568.79473558379	438.82713266643697	4.101571480198495e-10	4.101571480198495e-10	4.101571480198495e-10	0
243.80899	2019-07	2019.0	Baoshan	0.5714285714285714	39.41610192470753	199.25434250804287	27568.79473558379	438.82713266643697	0.0028711000361389	0.0008203142960396	0.0016406285920793	0
243.1211	2020-07	2020.0	Baoshan	1.25e-07	43.311748754016	194.80003998007572	26959.11625934565	478.9794057364828	0.0032905412158796	0.0024679059119097	4.1131765198495725e-10	0
243.1211	2020-09	2020.0	Baoshan	0.1	43.311748754016	194.80003998007572	26959.11625934565	478.9794057364828	0.0041131765198495	0.0028792235638947	0.0004113176519849	0
243.1211	2020-08	2020.0	Baoshan	1e-07	43.311748754016	194.80003998007572	26959.11625934565	478.9794057364828	0.0041131765198495	0.0020565882599247	4.1131765198495725e-10	0
243.1211	2020-06	2020.0	Baoshan	1.6666666666666665e-07	43.311748754016	194.80003998007572	26959.11625934565	478.9794057364828	0.0024679059119097	0.0045244941718345	4.1131765198495725e-10	0
243.1211	2020-11	2020.0	Baoshan	0.1666666666666666	43.311748754016	194.80003998007572	26959.11625934565	478.9794057364828	0.0049358118238194	0.0037018588678646	0.0008226353039699	0
243.1211	2020-04	2020.0	Baoshan	0.0714285714285714	43.311748754016	194.80003998007572	26959.11625934565	478.9794057364828	0.0057584471277894	0.0201545649472629	0.0004113176519849	0
243.1211	2020-03	2020.0	Baoshan	1.0	43.311748754016	194.80003998007572	26959.11625934565	478.9794057364828	0.0004113176519849	0.0041131765198495	0.0004113176519849	0
243.1211	2020-02	2020.0	Baoshan	1e-06	43.311748754016	194.80003998007572	26959.11625934565	478.9794057364828	0.0004113176519849	0.0024679059119097	4.1131765198495725e-10	0
243.1211	2020-01	2020.0	Baoshan	0.2	43.311748754016	194.80003998007572	26959.11625934565	478.9794057364828	0.0020565882599247	0.0057584471277894	0.0004113176519849	0
243.1211	2020-05	2020.0	Baoshan	1.4285714285714285e-07	43.311748754016	194.80003998007572	26959.11625934565	478.9794057364828	0.0028792235638947	0.0074037177357292	4.1131765198495725e-10	0
243.1211	2020-12	2020.0	Baoshan	0.2941176470588235	43.311748754016	194.80003998007572	26959.11625934565	478.9794057364828	0.0069924000837442	0.0041131765198495	0.0020565882599247	0
615.37604	2014-01	2014.0	Xinyang	1.6666666666666665e-07	28.55713231863886	151.7121141083101	12518.979451978665	321.0394736850658	0.0009750135868143	1.6250226446905535e-10	1.6250226446905535e-10	1
615.37604	2014-12	2014.0	Xinyang	5e-08	28.55713231863886	151.7121141083101	12518.979451978665	321.0394736850658	0.0032500452893811	0.000162502264469	1.6250226446905535e-10	1
615.37604	2014-11	2014.0	Xinyang	5.5555555555555574e-08	28.55713231863886	151.7121141083101	12518.979451978665	321.0394736850658	0.0029250407604429	1.6250226446905535e-10	1.6250226446905535e-10	1
615.37604	2014-10	2014.0	Xinyang	1e-07	28.55713231863886	151.7121141083101	12518.979451978665	321.0394736850658	0.0016250226446905	1.6250226446905535e-10	1.6250226446905535e-10	1
615.37604	2014-08	2014.0	Xinyang	5e-08	28.55713231863886	151.7121141083101	12518.979451978665	321.0394736850658	0.0032500452893811	1.6250226446905535e-10	1.6250226446905535e-10	1
615.37604	2014-07	2014.0	Xinyang	6.666666666666668e-08	28.55713231863886	151.7121141083101	12518.979451978665	321.0394736850658	0.0024375339670358	1.6250226446905535e-10	1.6250226446905535e-10	1
615.37604	2014-09	2014.0	Xinyang	5.88235294117647e-08	28.55713231863886	151.7121141083101	12518.979451978665	321.0394736850658	0.0027625384959739	1.6250226446905535e-10	1.6250226446905535e-10	1
615.37604	2014-05	2014.0	Xinyang	0.04	28.55713231863886	151.7121141083101	12518.979451978665	321.0394736850658	0.0040625566117263	0.000162502264469	0.000162502264469	1
615.37604	2014-04	2014.0	Xinyang	7.692307692307692e-08	28.55713231863886	151.7121141083101	12518.979451978665	321.0394736850658	0.0021125294380977	0.0003250045289381	1.6250226446905535e-10	1
615.37604	2014-03	2014.0	Xinyang	3.846153846153846e-08	28.55713231863886	151.7121141083101	12518.979451978665	321.0394736850658	0.0042250588761954	1.6250226446905535e-10	1.6250226446905535e-10	1
615.37604	2014-02	2014.0	Xinyang	0.2	28.55713231863886	151.7121141083101	12518.979451978665	321.0394736850658	0.0008125113223452	1.6250226446905535e-10	0.000162502264469	1
615.37604	2014-06	2014.0	Xinyang	0.2777777777777778	28.55713231863886	151.7121141083101	12518.979451978665	321.0394736850658	0.0029250407604429	0.000162502264469	0.0008125113223452	1
616.72005	2015-08	2015.0	Xinyang	3.448275862068965e-08	30.447266956863164	156.4080817544362	14760.716795246077	345.4890107756347	0.0047022956364074	1.6214812539336122e-10	1.6214812539336122e-10	1
616.72005	2015-12	2015.0	Xinyang	0.0238095238095238	30.447266956863164	156.4080817544362	14760.716795246077	345.4890107756347	0.0068102212665211	0.0003242962507867	0.0001621481253933	1
616.72005	2015-11	2015.0	Xinyang	0.1176470588235294	30.447266956863164	156.4080817544362	14760.716795246077	345.4890107756347	0.0027565181316871	1.6214812539336122e-10	0.0003242962507867	1
616.72005	2015-10	2015.0	Xinyang	1.25e-07	30.447266956863164	156.4080817544362	14760.716795246077	345.4890107756347	0.0012971850031468	1.6214812539336122e-10	1.6214812539336122e-10	1
616.72005	2015-07	2015.0	Xinyang	0.0434782608695652	30.447266956863164	156.4080817544362	14760.716795246077	345.4890107756347	0.0037294068840473	0.0001621481253933	0.0001621481253933	1
616.72005	2015-09	2015.0	Xinyang	0.1153846153846153	30.447266956863164	156.4080817544362	14760.716795246077	345.4890107756347	0.0042158512602273	1.6214812539336122e-10	0.00048644437618	1
616.72005	2015-05	2015.0	Xinyang	4.7619047619047627e-08	30.447266956863164	156.4080817544362	14760.716795246077	345.4890107756347	0.0034051106332605	1.6214812539336122e-10	1.6214812539336122e-10	1
616.72005	2015-04	2015.0	Xinyang	0.0606060606060606	30.447266956863164	156.4080817544362	14760.716795246077	345.4890107756347	0.0053508881379809	0.0001621481253933	0.0003242962507867	1
616.72005	2015-03	2015.0	Xinyang	6.25e-08	30.447266956863164	156.4080817544362	14760.716795246077	345.4890107756347	0.0025943700062937	1.6214812539336122e-10	1.6214812539336122e-10	1
616.72005	2015-02	2015.0	Xinyang	6.25e-08	30.447266956863164	156.4080817544362	14760.716795246077	345.4890107756347	0.0025943700062937	1.6214812539336122e-10	1.6214812539336122e-10	1
616.72005	2015-01	2015.0	Xinyang	0.15	30.447266956863164	156.4080817544362	14760.716795246077	345.4890107756347	0.0032429625078672	0.0001621481253933	0.00048644437618	1
616.72005	2015-06	2015.0	Xinyang	0.03125	30.447266956863164	156.4080817544362	14760.716795246077	345.4890107756347	0.0051887400125875	1.6214812539336122e-10	0.0001621481253933	1
618.06406	2016-12	2016.0	Xinyang	0.0465116279069767	32.97070857024109	109.58411010017308	15314.626124677108	364.8650918158871	0.0069572076396093	0.0001617955265025	0.000323591053005	1
618.06406	2016-11	2016.0	Xinyang	0.0277777777777777	32.97070857024109	109.58411010017308	15314.626124677108	364.8650918158871	0.0058246389540915	1.6179552650254406e-10	0.0001617955265025	1
618.06406	2016-10	2016.0	Xinyang	0.0294117647058823	32.97070857024109	109.58411010017308	15314.626124677108	364.8650918158871	0.0055010479010864	1.6179552650254406e-10	0.0001617955265025	1
618.06406	2016-09	2016.0	Xinyang	1.9607843137254905e-08	32.97070857024109	109.58411010017308	15314.626124677108	364.8650918158871	0.0082515718516297	1.6179552650254406e-10	1.6179552650254406e-10	1
618.06406	2016-08	2016.0	Xinyang	0.1818181818181818	32.97070857024109	109.58411010017308	15314.626124677108	364.8650918158871	0.0071190031661119	0.0001617955265025	0.0012943642120203	1
618.06406	2016-07	2016.0	Xinyang	0.1052631578947368	32.97070857024109	109.58411010017308	15314.626124677108	364.8650918158871	0.0030741150035483	1.6179552650254406e-10	0.000323591053005	1
618.06406	2016-06	2016.0	Xinyang	0.0392156862745098	32.97070857024109	109.58411010017308	15314.626124677108	364.8650918158871	0.0082515718516297	1.6179552650254406e-10	0.000323591053005	1
618.06406	2016-04	2016.0	Xinyang	5.2631578947368416e-08	32.97070857024109	109.58411010017308	15314.626124677108	364.8650918158871	0.0030741150035483	1.6179552650254406e-10	1.6179552650254406e-10	1
618.06406	2016-03	2016.0	Xinyang	2.7777777777777777e-08	32.97070857024109	109.58411010017308	15314.626124677108	364.8650918158871	0.0058246389540915	0.0001617955265025	1.6179552650254406e-10	1
618.06406	2016-02	2016.0	Xinyang	1e-07	32.97070857024109	109.58411010017308	15314.626124677108	364.8650918158871	0.0016179552650254	1.6179552650254406e-10	1.6179552650254406e-10	1
618.06406	2016-01	2016.0	Xinyang	0.0476190476190476	32.97070857024109	109.58411010017308	15314.626124677108	364.8650918158871	0.0033977060565534	1.6179552650254406e-10	0.0001617955265025	1
618.06406	2016-05	2016.0	Xinyang	3.846153846153846e-08	32.97070857024109	109.58411010017308	15314.626124677108	364.8650918158871	0.0042066836890661	1.6179552650254406e-10	1.6179552650254406e-10	1
619.4080700000001	2017-08	2017.0	Xinyang	0.2413793103448276	33.33382031605159	72.56928376796898	16217.192649750268	395.32904374332736	0.0046818892753528	0.0017758890354786	0.0011301112043955	1
619.4080700000001	2017-12	2017.0	Xinyang	0.0263157894736842	33.76847288312633	72.56928376796898	16217.192649750268	395.32904374332736	0.0061348893952899	0.0003228889155415	0.0001614444577707	1
619.4080700000001	2017-11	2017.0	Xinyang	0.0232558139534883	34.203125450201064	72.56928376796898	16217.192649750268	395.32904374332736	0.0069421116841438	0.0006457778310831	0.0001614444577707	1
619.4080700000001	2017-10	2017.0	Xinyang	0.21875	34.63777801727579	72.56928376796898	16217.192649750268	395.32904374332736	0.0051662226486652	0.0006457778310831	0.0011301112043955	1
619.4080700000001	2017-09	2017.0	Xinyang	0.064516129032258	35.07243058435053	72.56928376796898	16217.192649750268	395.32904374332736	0.0050047781908944	0.0008072222888539	0.0003228889155415	1
619.4080700000001	2017-07	2017.0	Xinyang	0.03125	35.50708315142527	72.56928376796898	16217.192649750268	395.32904374332736	0.0051662226486652	0.0006457778310831	0.0001614444577707	1
619.4080700000001	2017-06	2017.0	Xinyang	0.0434782608695652	35.94173571850001	72.56928376796898	16217.192649750268	395.32904374332736	0.0074264450574562	0.0001614444577707	0.0003228889155415	1
619.4080700000001	2017-05	2017.0	Xinyang	0.0512820512820512	36.37638828557474	72.56928376796898	16217.192649750268	395.32904374332736	0.0062963338530607	0.0004843333733123	0.0003228889155415	1
619.4080700000001	2017-04	2017.0	Xinyang	3.125e-08	36.81104085264948	72.56928376796898	16217.192649750268	395.32904374332736	0.0051662226486652	0.0003228889155415	1.614444577707875e-10	1
619.4080700000001	2017-03	2017.0	Xinyang	0.1739130434782608	37.24569341972422	72.56928376796898	16217.192649750268	395.32904374332736	0.0074264450574562	0.0001614444577707	0.0012915556621663	1
619.4080700000001	2017-02	2017.0	Xinyang	4.545454545454545e-08	37.68034598679895	72.56928376796898	16217.192649750268	395.32904374332736	0.0035517780709573	0.0001614444577707	1.614444577707875e-10	1
619.4080700000001	2017-01	2017.0	Xinyang	9.09090909090909e-08	38.11499855387368	72.56928376796898	16217.192649750268	395.32904374332736	0.0017758890354786	1.614444577707875e-10	1.614444577707875e-10	1
620.75208	2018-12	2018.0	Xinyang	1.4285714285714285e-07	38.46618604967058	72.4121617119672	17819.013993477074	503.0671826343296	0.0011276643648137	0.0003221898185182	1.6109490925910388e-10	1
620.75208	2018-11	2018.0	Xinyang	2.5e-07	38.46618604967058	72.4121617119672	17819.013993477074	503.0671826343296	0.0006443796370364	1.6109490925910388e-10	1.6109490925910388e-10	1
620.75208	2018-10	2018.0	Xinyang	3.333333333333333e-07	38.46618604967058	72.4121617119672	17819.013993477074	503.0671826343296	0.0004832847277773	1.6109490925910388e-10	1.6109490925910388e-10	1
620.75208	2018-09	2018.0	Xinyang	3.333333333333333e-07	38.46618604967058	72.4121617119672	17819.013993477074	503.0671826343296	0.0004832847277773	0.0003221898185182	1.6109490925910388e-10	1
620.75208	2018-08	2018.0	Xinyang	8.333333333333335e-08	38.46618604967058	72.4121617119672	17819.013993477074	503.0671826343296	0.0019331389111092	0.0024164236388865	1.6109490925910388e-10	1
620.75208	2018-07	2018.0	Xinyang	7.142857142857142e-08	38.46618604967058	72.4121617119672	17819.013993477074	503.0671826343296	0.0022553287296274	0.0022553287296274	1.6109490925910388e-10	1
620.75208	2018-05	2018.0	Xinyang	1.4285714285714285e-07	38.46618604967058	72.4121617119672	17819.013993477074	503.0671826343296	0.0011276643648137	0.0009665694555546	1.6109490925910388e-10	1
620.75208	2018-04	2018.0	Xinyang	4.545454545454545e-08	38.46618604967058	72.4121617119672	17819.013993477074	503.0671826343296	0.0035440880037002	0.0004832847277773	1.6109490925910388e-10	1
620.75208	2018-03	2018.0	Xinyang	0.0952380952380952	38.46618604967058	72.4121617119672	17819.013993477074	503.0671826343296	0.0033829930944411	0.0003221898185182	0.0003221898185182	1
620.75208	2018-02	2018.0	Xinyang	0.0476190476190476	38.46618604967058	72.4121617119672	17819.013993477074	503.0671826343296	0.0033829930944411	0.0004832847277773	0.0001610949092591	1
620.75208	2018-01	2018.0	Xinyang	0.0714285714285714	38.46618604967058	72.4121617119672	17819.013993477074	503.0671826343296	0.0022553287296274	1.6109490925910388e-10	0.0001610949092591	1
620.75208	2018-06	2018.0	Xinyang	0.0833333333333333	38.46618604967058	72.4121617119672	17819.013993477074	503.0671826343296	0.0019331389111092	0.0020942338203683	0.0001610949092591	1
622.09609	2019-08	2019.0	Xinyang	0.3846153846153846	44.33398705335056	58.463637024306	19129.29560447808	316.81600827936404	0.0020897093244871	0.0003214937422287	0.0008037343555719	1
622.09609	2019-12	2019.0	Xinyang	0.0217391304347826	44.33398705335056	58.463637024306	19129.29560447808	316.81600827936404	0.0073943560712622	0.0020897093244871	0.0001607468711143	1
622.09609	2019-11	2019.0	Xinyang	0.054054054054054	44.33398705335056	58.463637024306	19129.29560447808	316.81600827936404	0.0059476342312326	0.0028934436800591	0.0003214937422287	1
622.09609	2019-10	2019.0	Xinyang	0.1176470588235294	44.33398705335056	58.463637024306	19129.29560447808	316.81600827936404	0.0027326968089447	0.0024112030667159	0.0003214937422287	1
622.09609	2019-09	2019.0	Xinyang	0.1071428571428571	44.33398705335056	58.463637024306	19129.29560447808	316.81600827936404	0.0045009123912031	0.0016074687111439	0.0004822406133431	1
622.09609	2019-07	2019.0	Xinyang	0.1666666666666666	44.33398705335056	58.463637024306	19129.29560447808	316.81600827936404	0.0009644812266863	0.0012859749689151	0.0001607468711143	1
622.09609	2019-03	2019.0	Xinyang	0.5	44.33398705335056	58.463637024306	19129.29560447808	316.81600827936404	0.0006429874844575	0.0004822406133431	0.0003214937422287	1
622.09609	2019-05	2019.0	Xinyang	0.3333333333333333	44.33398705335056	58.463637024306	19129.29560447808	316.81600827936404	0.0014467218400295	0.0001607468711143	0.0004822406133431	1
622.09609	2019-04	2019.0	Xinyang	0.25	44.33398705335056	58.463637024306	19129.29560447808	316.81600827936404	0.0019289624533727	0.0008037343555719	0.0004822406133431	1
622.09609	2019-02	2019.0	Xinyang	1e-06	44.33398705335056	58.463637024306	19129.29560447808	316.81600827936404	0.0001607468711143	0.0004822406133431	1.607468711143965e-10	1
622.09609	2019-01	2019.0	Xinyang	2.5e-07	44.33398705335056	58.463637024306	19129.29560447808	316.81600827936404	0.0006429874844575	0.0001607468711143	1.607468711143965e-10	1
622.09609	2019-06	2019.0	Xinyang	0.0416666666666666	44.33398705335056	58.463637024306	19129.29560447808	316.81600827936404	0.0038579249067455	0.0001607468711143	0.0001607468711143	1
623.4401	2020-11	2020.0	Xinyang	0.0677966101694915	44.992293565973696	39.26600165757704	19464.259677874423	401.7065953890358	0.0094636196805434	0.0174836363589701	0.0006416013342741	1
623.4401	2020-01	2020.0	Xinyang	0.0909090909090909	44.992293565973696	39.26600165757704	19464.259677874423	401.7065953890358	0.0035288073385077	0.0014436030021168	0.000320800667137	1
623.4401	2020-02	2020.0	Xinyang	2.5e-07	44.992293565973696	39.26600165757704	19464.259677874423	401.7065953890358	0.0006416013342741	0.0001604003335685	1.6040033356853368e-10	1
623.4401	2020-03	2020.0	Xinyang	0.1764705882352941	44.992293565973696	39.26600165757704	19464.259677874423	401.7065953890358	0.002726805670665	0.0001604003335685	0.0004812010007056	1
623.4401	2020-04	2020.0	Xinyang	0.027027027027027	44.992293565973696	39.26600165757704	19464.259677874423	401.7065953890358	0.0059348123420357	0.0004812010007056	0.0001604003335685	1
623.4401	2020-05	2020.0	Xinyang	0.08	44.992293565973696	39.26600165757704	19464.259677874423	401.7065953890358	0.0040100083392133	0.0006416013342741	0.000320800667137	1
623.4401	2020-06	2020.0	Xinyang	0.0434782608695652	44.992293565973696	39.26600165757704	19464.259677874423	401.7065953890358	0.0073784153441525	0.0014436030021168	0.000320800667137	1
623.4401	2020-07	2020.0	Xinyang	0.16	44.992293565973696	39.26600165757704	19464.259677874423	401.7065953890358	0.0040100083392133	0.0020852043363909	0.0006416013342741	1
623.4401	2020-08	2020.0	Xinyang	0.1212121212121212	44.992293565973696	39.26600165757704	19464.259677874423	401.7065953890358	0.0052932110077616	0.0040100083392133	0.0006416013342741	1
623.4401	2020-09	2020.0	Xinyang	0.1219512195121951	44.992293565973696	39.26600165757704	19464.259677874423	401.7065953890358	0.0065764136763098	0.0083408173455637	0.0008020016678426	1
623.4401	2020-12	2020.0	Xinyang	0.1129032258064516	44.992293565973696	39.26600165757704	19464.259677874423	401.7065953890358	0.009944820681249	0.0134736280197568	0.0011228023349797	1
512.34796	2014-01	2014.0	Lu'an	7.142857142857142e-08	21.38800357475806	298.5861405596306	18511.36481542739	362.4685067546673	0.0027325179551803	1.9517985394145027e-10	1.9517985394145027e-10	0
512.34796	2014-12	2014.0	Lu'an	0.0833333333333333	21.38800357475806	298.5861405596306	18511.36481542739	362.4685067546673	0.0023421582472974	1.9517985394145027e-10	0.0001951798539414	0
512.34796	2014-11	2014.0	Lu'an	7.692307692307692e-08	21.38800357475806	298.5861405596306	18511.36481542739	362.4685067546673	0.0025373381012388	1.9517985394145027e-10	1.9517985394145027e-10	0
512.34796	2014-10	2014.0	Lu'an	6.666666666666668e-08	21.38800357475806	298.5861405596306	18511.36481542739	362.4685067546673	0.0029276978091217	1.9517985394145027e-10	1.9517985394145027e-10	0
512.34796	2014-08	2014.0	Lu'an	0.0952380952380952	21.38800357475806	298.5861405596306	18511.36481542739	362.4685067546673	0.0040987769327704	0.0009758992697072	0.0003903597078829	0
512.34796	2014-07	2014.0	Lu'an	0.0434782608695652	21.38800357475806	298.5861405596306	18511.36481542739	362.4685067546673	0.0044891366406533	0.0003903597078829	0.0001951798539414	0
512.34796	2014-09	2014.0	Lu'an	1e-07	21.38800357475806	298.5861405596306	18511.36481542739	362.4685067546673	0.0019517985394145	0.0001951798539414	1.9517985394145027e-10	0
512.34796	2014-05	2014.0	Lu'an	0.0454545454545454	21.38800357475806	298.5861405596306	18511.36481542739	362.4685067546673	0.0042939567867119	0.0001951798539414	0.0001951798539414	0
512.34796	2014-04	2014.0	Lu'an	0.0555555555555555	21.38800357475806	298.5861405596306	18511.36481542739	362.4685067546673	0.0035132373709461	1.9517985394145027e-10	0.0001951798539414	0
512.34796	2014-03	2014.0	Lu'an	0.0714285714285714	21.38800357475806	298.5861405596306	18511.36481542739	362.4685067546673	0.0054650359103606	1.9517985394145027e-10	0.0003903597078829	0
512.34796	2014-02	2014.0	Lu'an	9.09090909090909e-08	21.38800357475806	298.5861405596306	18511.36481542739	362.4685067546673	0.0021469783933559	1.9517985394145027e-10	1.9517985394145027e-10	0
512.34796	2014-06	2014.0	Lu'an	7.692307692307692e-08	21.38800357475806	298.5861405596306	18511.36481542739	362.4685067546673	0.0025373381012388	0.0001951798539414	1.9517985394145027e-10	0
500.18495	2015-08	2015.0	Lu'an	0.0769230769230769	20.322252798689764	310.4051811235024	20659.25814041386	387.4766723788871	0.002599038615616	0.0007997041894203	0.000199926047355	0
500.18495	2015-12	2015.0	Lu'an	5e-07	20.322252798689764	310.4051811235024	20659.25814041386	387.4766723788871	0.0003998520947101	1.999260473550833e-10	1.999260473550833e-10	0
500.18495	2015-11	2015.0	Lu'an	5.2631578947368416e-08	20.322252798689764	310.4051811235024	20659.25814041386	387.4766723788871	0.0037985948997465	0.0007997041894203	1.999260473550833e-10	0
500.18495	2015-10	2015.0	Lu'an	0.0833333333333333	20.322252798689764	310.4051811235024	20659.25814041386	387.4766723788871	0.002399112568261	0.0005997781420652	0.000199926047355	0
500.18495	2015-07	2015.0	Lu'an	5.5555555555555574e-08	20.322252798689764	310.4051811235024	20659.25814041386	387.4766723788871	0.0035986688523915	0.0009996302367754	1.999260473550833e-10	0
500.18495	2015-09	2015.0	Lu'an	0.125	20.322252798689764	310.4051811235024	20659.25814041386	387.4766723788871	0.0015994083788406	0.000199926047355	0.000199926047355	0
500.18495	2015-05	2015.0	Lu'an	6.25e-08	20.322252798689764	310.4051811235024	20659.25814041386	387.4766723788871	0.0031988167576813	0.000199926047355	1.999260473550833e-10	0
500.18495	2015-04	2015.0	Lu'an	0.0476190476190476	20.322252798689764	310.4051811235024	20659.25814041386	387.4766723788871	0.0041984469944567	0.0009996302367754	0.000199926047355	0
500.18495	2015-03	2015.0	Lu'an	5.88235294117647e-08	20.322252798689764	310.4051811235024	20659.25814041386	387.4766723788871	0.0033987428050364	0.0007997041894203	1.999260473550833e-10	0
500.18495	2015-02	2015.0	Lu'an	1.4285714285714285e-07	20.322252798689764	310.4051811235024	20659.25814041386	387.4766723788871	0.0013994823314855	0.000199926047355	1.999260473550833e-10	0
500.18495	2015-01	2015.0	Lu'an	6.25e-08	20.322252798689764	310.4051811235024	20659.25814041386	387.4766723788871	0.0031988167576813	0.0015994083788406	1.999260473550833e-10	0
500.18495	2015-06	2015.0	Lu'an	8.333333333333335e-08	20.322252798689764	310.4051811235024	20659.25814041386	387.4766723788871	0.002399112568261	0.0005997781420652	1.999260473550833e-10	0
488.02194	2016-12	2016.0	Lu'an	5.2631578947368416e-08	22.70690739846655	127.18690475268389	20134.60706295295	358.9182896162414	0.0038932675854696	0.0008196352811514	2.0490882028787479e-10	0
488.02194	2016-11	2016.0	Lu'an	8.333333333333335e-08	22.70690739846655	127.18690475268389	20134.60706295295	358.9182896162414	0.0024589058434544	0.0014343617420151	2.0490882028787479e-10	0
488.02194	2016-10	2016.0	Lu'an	0.1052631578947368	22.70690739846655	127.18690475268389	20134.60706295295	358.9182896162414	0.0038932675854696	0.0006147264608636	0.0004098176405757	0
488.02194	2016-09	2016.0	Lu'an	4.166666666666666e-08	22.70690739846655	127.18690475268389	20134.60706295295	358.9182896162414	0.0049178116869089	0.0008196352811514	2.0490882028787479e-10	0
488.02194	2016-08	2016.0	Lu'an	9.09090909090909e-08	22.70690739846655	127.18690475268389	20134.60706295295	358.9182896162414	0.0022539970231666	0.0008196352811514	2.0490882028787479e-10	0
488.02194	2016-07	2016.0	Lu'an	7.142857142857142e-08	22.70690739846655	127.18690475268389	20134.60706295295	358.9182896162414	0.0028687234840302	0.0008196352811514	2.0490882028787479e-10	0
488.02194	2016-06	2016.0	Lu'an	6.25e-08	22.70690739846655	127.18690475268389	20134.60706295295	358.9182896162414	0.0032785411246059	0.0006147264608636	2.0490882028787479e-10	0
488.02194	2016-04	2016.0	Lu'an	0.05	22.70690739846655	127.18690475268389	20134.60706295295	358.9182896162414	0.0040981764057574	0.0002049088202878	0.0002049088202878	0
488.02194	2016-03	2016.0	Lu'an	7.142857142857142e-08	22.70690739846655	127.18690475268389	20134.60706295295	358.9182896162414	0.0028687234840302	0.0006147264608636	2.0490882028787479e-10	0
488.02194	2016-02	2016.0	Lu'an	2.5e-07	22.70690739846655	127.18690475268389	20134.60706295295	358.9182896162414	0.0008196352811514	0.0006147264608636	2.0490882028787479e-10	0
488.02194	2016-01	2016.0	Lu'an	3.846153846153846e-08	22.70690739846655	127.18690475268389	20134.60706295295	358.9182896162414	0.0053276293274847	0.0004098176405757	2.0490882028787479e-10	0
488.02194	2016-05	2016.0	Lu'an	1.1111111111111118e-07	22.70690739846655	127.18690475268389	20134.60706295295	358.9182896162414	0.0018441793825908	0.0018441793825908	2.0490882028787479e-10	0
475.85893	2017-08	2017.0	Lu'an	5.88235294117647e-08	23.57811993373104	103.39198636032742	23701.45706837949	258.52199516356666	0.0035724873335885	0.0014710241961835	2.101463137405029e-10	0
475.85893	2017-12	2017.0	Lu'an	1e-07	23.868941255665508	103.39198636032742	23701.45706837949	258.52199516356666	0.002101463137405	0.0031521947061075	2.101463137405029e-10	0
475.85893	2017-11	2017.0	Lu'an	0.0714285714285714	24.159762577599984	103.39198636032742	23701.45706837949	258.52199516356666	0.002942048392367	0.001260877882443	0.0002101463137405	0
475.85893	2017-10	2017.0	Lu'an	0.1111111111111111	24.45058389953445	103.39198636032742	23701.45706837949	258.52199516356666	0.0018913168236645	0.001260877882443	0.0002101463137405	0
475.85893	2017-09	2017.0	Lu'an	1e-07	24.741405221468924	103.39198636032742	23701.45706837949	258.52199516356666	0.002101463137405	0.0002101463137405	2.101463137405029e-10	0
475.85893	2017-07	2017.0	Lu'an	0.0588235294117647	25.032226543403397	103.39198636032742	23701.45706837949	258.52199516356666	0.0035724873335885	0.0018913168236645	0.0002101463137405	0
475.85893	2017-05	2017.0	Lu'an	7.142857142857142e-08	25.32304786533787	103.39198636032742	23701.45706837949	258.52199516356666	0.002942048392367	0.001260877882443	2.101463137405029e-10	0
475.85893	2017-04	2017.0	Lu'an	0.0416666666666666	25.61386918727234	103.39198636032742	23701.45706837949	258.52199516356666	0.005043511529772	0.0002101463137405	0.0002101463137405	0
475.85893	2017-03	2017.0	Lu'an	5e-08	25.90469050920681	103.39198636032742	23701.45706837949	258.52199516356666	0.00420292627481	0.0006304389412215	2.101463137405029e-10	0
475.85893	2017-02	2017.0	Lu'an	6.25e-08	26.19551183114128	103.39198636032742	23701.45706837949	258.52199516356666	0.003362341019848	0.0010507315687025	2.101463137405029e-10	0
475.85893	2017-01	2017.0	Lu'an	7.142857142857142e-08	26.486333153075755	103.39198636032742	23701.45706837949	258.52199516356666	0.002942048392367	0.0006304389412215	2.101463137405029e-10	0
475.85893	2017-06	2017.0	Lu'an	6.666666666666668e-08	26.777154475010224	103.39198636032742	23701.45706837949	258.52199516356666	0.0031521947061075	0.0018913168236645	2.101463137405029e-10	0
463.69592	2018-11	2018.0	Lu'an	2.5e-07	27.77798433076573	92.32343471989142	26399.671577873705	277.6388457332124	0.0008626342884362	0.0015096100047634	2.1565857210906662e-10	0
463.69592	2018-12	2018.0	Lu'an	0.0833333333333333	27.77798433076573	92.32343471989142	26399.671577873705	277.6388457332124	0.0025879028653087	0.000215658572109	0.000215658572109	0
463.69592	2018-10	2018.0	Lu'an	5e-07	27.77798433076573	92.32343471989142	26399.671577873705	277.6388457332124	0.0004313171442181	0.000215658572109	2.1565857210906662e-10	0
463.69592	2018-09	2018.0	Lu'an	3.333333333333333e-07	27.77798433076573	92.32343471989142	26399.671577873705	277.6388457332124	0.0006469757163271	0.0015096100047634	2.1565857210906662e-10	0
463.69592	2018-08	2018.0	Lu'an	8.333333333333335e-08	27.77798433076573	92.32343471989142	26399.671577873705	277.6388457332124	0.0025879028653087	0.0006469757163271	2.1565857210906662e-10	0
463.69592	2018-07	2018.0	Lu'an	7.142857142857142e-08	27.77798433076573	92.32343471989142	26399.671577873705	277.6388457332124	0.0030192200095269	0.0028035614374178	2.1565857210906662e-10	0
463.69592	2018-06	2018.0	Lu'an	0.2222222222222222	27.77798433076573	92.32343471989142	26399.671577873705	277.6388457332124	0.0019409271489815	0.0032348785816359	0.0004313171442181	0
463.69592	2018-05	2018.0	Lu'an	1.25e-07	27.77798433076573	92.32343471989142	26399.671577873705	277.6388457332124	0.0017252685768725	0.0028035614374178	2.1565857210906662e-10	0
463.69592	2018-04	2018.0	Lu'an	3.703703703703704e-08	27.77798433076573	92.32343471989142	26399.671577873705	277.6388457332124	0.0058227814469447	0.0023722442931997	2.1565857210906662e-10	0
463.69592	2018-03	2018.0	Lu'an	0.0294117647058823	27.77798433076573	92.32343471989142	26399.671577873705	277.6388457332124	0.0073323914517082	0.0043131714421813	0.000215658572109	0
463.69592	2018-02	2018.0	Lu'an	0.1666666666666666	27.77798433076573	92.32343471989142	26399.671577873705	277.6388457332124	0.0012939514326543	0.0010782928605453	0.000215658572109	0
463.69592	2018-01	2018.0	Lu'an	8.333333333333335e-08	27.77798433076573	92.32343471989142	26399.671577873705	277.6388457332124	0.0025879028653087	0.0008626342884362	2.1565857210906662e-10	0
451.53291	2019-12	2019.0	Lu'an	0.0606060606060606	35.87778352634363	80.90218717390943	27946.8887439456	296.61182393106185	0.0073084373849959	0.0066440339863599	0.0004429355990906	0
451.53291	2019-11	2019.0	Lu'an	6.25e-08	35.87778352634363	80.90218717390943	27946.8887439456	296.61182393106185	0.0035434847927252	0.0059796305877239	2.2146779954533103e-10	0
451.53291	2019-10	2019.0	Lu'an	7.142857142857142e-08	35.87778352634363	80.90218717390943	27946.8887439456	296.61182393106185	0.0031005491936346	0.0011073389977266	2.2146779954533103e-10	0
451.53291	2019-09	2019.0	Lu'an	9.09090909090909e-08	35.87778352634363	80.90218717390943	27946.8887439456	296.61182393106185	0.0024361457949986	0.0019932101959079	2.2146779954533103e-10	0
451.53291	2019-08	2019.0	Lu'an	0.25	35.87778352634363	80.90218717390943	27946.8887439456	296.61182393106185	0.0026576135945439	0.0033220169931799	0.0006644033986359	0
451.53291	2019-04	2019.0	Lu'an	2.5e-07	35.87778352634363	80.90218717390943	27946.8887439456	296.61182393106185	0.0008858711981813	2.2146779954533103e-10	2.2146779954533103e-10	0
451.53291	2019-06	2019.0	Lu'an	5e-07	35.87778352634363	80.90218717390943	27946.8887439456	296.61182393106185	0.0004429355990906	0.0015502745968173	2.2146779954533103e-10	0
451.53291	2019-05	2019.0	Lu'an	0.25	35.87778352634363	80.90218717390943	27946.8887439456	296.61182393106185	0.0008858711981813	2.2146779954533103e-10	0.0002214677995453	0
451.53291	2019-03	2019.0	Lu'an	2.5e-07	35.87778352634363	80.90218717390943	27946.8887439456	296.61182393106185	0.0008858711981813	0.0011073389977266	2.2146779954533103e-10	0
451.53291	2019-01	2019.0	Lu'an	5e-07	35.87778352634363	80.90218717390943	27946.8887439456	296.61182393106185	0.0004429355990906	2.2146779954533103e-10	2.2146779954533103e-10	0
451.53291	2019-07	2019.0	Lu'an	0.1428571428571428	35.87778352634363	80.90218717390943	27946.8887439456	296.61182393106185	0.0015502745968173	0.0011073389977266	0.0002214677995453	0
439.3699	2020-07	2020.0	Lu'an	0.0476190476190476	38.008976035909605	39.82976530709091	30243.42359365082	389.1481869832231	0.0047795718368509	0.0022759865889766	0.0002275986588976	0
439.3699	2020-09	2020.0	Lu'an	0.0952380952380952	38.008976035909605	39.82976530709091	30243.42359365082	389.1481869832231	0.0047795718368509	0.0081935517203158	0.0004551973177953	0
439.3699	2020-08	2020.0	Lu'an	4.7619047619047627e-08	38.008976035909605	39.82976530709091	30243.42359365082	389.1481869832231	0.0047795718368509	0.0040967758601579	2.2759865889766235e-10	0
439.3699	2020-06	2020.0	Lu'an	0.0588235294117647	38.008976035909605	39.82976530709091	30243.42359365082	389.1481869832231	0.0038691772012602	0.0036415785423625	0.0002275986588976	0
439.3699	2020-11	2020.0	Lu'an	4.347826086956521e-08	38.008976035909605	39.82976530709091	30243.42359365082	389.1481869832231	0.0052347691546462	0.0066003611080322	2.2759865889766235e-10	0
439.3699	2020-04	2020.0	Lu'an	0.12	38.008976035909605	39.82976530709091	30243.42359365082	389.1481869832231	0.0056899664724415	0.0034139798834649	0.0006827959766929	0
439.3699	2020-03	2020.0	Lu'an	9.09090909090909e-08	38.008976035909605	39.82976530709091	30243.42359365082	389.1481869832231	0.0025035852478742	0.0006827959766929	2.2759865889766235e-10	0
439.3699	2020-02	2020.0	Lu'an	2.5e-07	38.008976035909605	39.82976530709091	30243.42359365082	389.1481869832231	0.0009103946355906	2.2759865889766235e-10	2.2759865889766235e-10	0
439.3699	2020-01	2020.0	Lu'an	7.692307692307692e-08	38.008976035909605	39.82976530709091	30243.42359365082	389.1481869832231	0.0029587825656696	0.0025035852478742	2.2759865889766235e-10	0
439.3699	2020-05	2020.0	Lu'an	5.5555555555555574e-08	38.008976035909605	39.82976530709091	30243.42359365082	389.1481869832231	0.0040967758601579	0.0025035852478742	2.2759865889766235e-10	0
439.3699	2020-12	2020.0	Lu'an	3.448275862068965e-08	38.008976035909605	39.82976530709091	30243.42359365082	389.1481869832231	0.0066003611080322	0.014111116851655	2.2759865889766235e-10	0
292.26408	2014-01	2014.0	Liupanshui	2e-07	35.67766521291293	126.83734518453312	44049.682738980446	463.8270977398249	0.0017107815643988	3.4215631287977635e-10	3.4215631287977635e-10	0
292.26408	2014-12	2014.0	Liupanshui	1e-06	35.67766521291293	126.83734518453312	44049.682738980446	463.8270977398249	0.0003421563128797	3.4215631287977635e-10	3.4215631287977635e-10	0
292.26408	2014-11	2014.0	Liupanshui	0.2	35.67766521291293	126.83734518453312	44049.682738980446	463.8270977398249	0.0017107815643988	0.0006843126257595	0.0003421563128797	0
292.26408	2014-10	2014.0	Liupanshui	3.333333333333333e-07	35.67766521291293	126.83734518453312	44049.682738980446	463.8270977398249	0.0010264689386393	3.4215631287977635e-10	3.4215631287977635e-10	0
292.26408	2014-08	2014.0	Liupanshui	2.5e-07	35.67766521291293	126.83734518453312	44049.682738980446	463.8270977398249	0.0013686252515191	3.4215631287977635e-10	3.4215631287977635e-10	0
292.26408	2014-07	2014.0	Liupanshui	0.1666666666666666	35.67766521291293	126.83734518453312	44049.682738980446	463.8270977398249	0.0020529378772786	3.4215631287977635e-10	0.0003421563128797	0
292.26408	2014-09	2014.0	Liupanshui	3.333333333333333e-07	35.67766521291293	126.83734518453312	44049.682738980446	463.8270977398249	0.0010264689386393	0.0003421563128797	3.4215631287977635e-10	0
292.26408	2014-05	2014.0	Liupanshui	0.3333333333333333	35.67766521291293	126.83734518453312	44049.682738980446	463.8270977398249	0.0010264689386393	0.0003421563128797	0.0003421563128797	0
292.26408	2014-04	2014.0	Liupanshui	3.333333333333333e-07	35.67766521291293	126.83734518453312	44049.682738980446	463.8270977398249	0.0010264689386393	3.4215631287977635e-10	3.4215631287977635e-10	0
292.26408	2014-03	2014.0	Liupanshui	2.5e-07	35.67766521291293	126.83734518453312	44049.682738980446	463.8270977398249	0.0013686252515191	3.4215631287977635e-10	3.4215631287977635e-10	0
292.26408	2014-02	2014.0	Liupanshui	5e-07	35.67766521291293	126.83734518453312	44049.682738980446	463.8270977398249	0.0006843126257595	0.0003421563128797	3.4215631287977635e-10	0
292.26408	2014-06	2014.0	Liupanshui	0.25	35.67766521291293	126.83734518453312	44049.682738980446	463.8270977398249	0.0013686252515191	0.0003421563128797	0.0003421563128797	0
294.0801	2015-08	2015.0	Liupanshui	2.5e-07	40.84193388127928	126.30028349419084	44295.44875698832	478.6110994929612	0.0013601736397668	0.0010201302298251	3.4004340994171307e-10	0
294.0801	2015-12	2015.0	Liupanshui	1.4285714285714285e-07	40.84193388127928	126.54647492298864	44295.44875698832	478.6110994929612	0.0023803038695919	0.0020402604596502	3.4004340994171307e-10	0
294.0801	2015-11	2015.0	Liupanshui	0.3333333333333333	40.84193388127928	126.79266635178648	44295.44875698832	478.6110994929612	0.0010201302298251	0.0017002170497085	0.0003400434099417	0
294.0801	2015-10	2015.0	Liupanshui	1.0	40.84193388127928	127.03885778058428	44295.44875698832	478.6110994929612	3.4004340994171307e-10	3.4004340994171307e-10	3.4004340994171307e-10	0
294.0801	2015-07	2015.0	Liupanshui	1e-06	40.84193388127928	127.28504920938204	44295.44875698832	478.6110994929612	0.0003400434099417	0.0010201302298251	3.4004340994171307e-10	0
294.0801	2015-09	2015.0	Liupanshui	1e-06	40.84193388127928	127.53124063817988	44295.44875698832	478.6110994929612	0.0003400434099417	3.4004340994171307e-10	3.4004340994171307e-10	0
294.0801	2015-05	2015.0	Liupanshui	1.0	40.84193388127928	127.77743206697764	44295.44875698832	478.6110994929612	3.4004340994171307e-10	3.4004340994171307e-10	3.4004340994171307e-10	0
294.0801	2015-04	2015.0	Liupanshui	2.5e-07	40.84193388127928	128.02362349577547	44295.44875698832	478.6110994929612	0.0013601736397668	0.0003400434099417	3.4004340994171307e-10	0
294.0801	2015-03	2015.0	Liupanshui	3.333333333333333e-07	40.84193388127928	128.26981492457327	44295.44875698832	478.6110994929612	0.0010201302298251	0.0003400434099417	3.4004340994171307e-10	0
294.0801	2015-02	2015.0	Liupanshui	0.125	40.84193388127928	128.51600635337107	44295.44875698832	478.6110994929612	0.0027203472795337	0.0003400434099417	0.0003400434099417	0
294.0801	2015-01	2015.0	Liupanshui	5e-07	40.84193388127928	128.76219778216887	44295.44875698832	478.6110994929612	0.0006800868198834	0.0003400434099417	3.4004340994171307e-10	0
294.0801	2015-06	2015.0	Liupanshui	2.5e-07	40.84193388127928	129.00838921096667	44295.44875698832	478.6110994929612	0.0013601736397668	0.0010201302298251	3.4004340994171307e-10	0
295.89612	2016-12	2016.0	Liupanshui	0.1428571428571428	44.39733782247635	128.46129918837732	45179.94355586684	567.8682099650377	0.0023656950959681	0.0016897822114058	0.0003379564422811	0
295.89612	2016-11	2016.0	Liupanshui	3.333333333333333e-07	44.39733782247635	128.7059796525889	45179.94355586684	567.8682099650377	0.0010138693268434	0.0006759128845623	3.3795644228116276e-10	0
295.89612	2016-10	2016.0	Liupanshui	3.333333333333333e-07	44.39733782247635	128.95066011680046	45179.94355586684	567.8682099650377	0.0010138693268434	0.0003379564422811	3.3795644228116276e-10	0
295.89612	2016-09	2016.0	Liupanshui	2.5e-07	44.39733782247635	129.19534058101203	45179.94355586684	567.8682099650377	0.0013518257691246	0.0013518257691246	3.3795644228116276e-10	0
295.89612	2016-08	2016.0	Liupanshui	5e-07	44.39733782247635	129.44002104522357	45179.94355586684	567.8682099650377	0.0006759128845623	0.0006759128845623	3.3795644228116276e-10	0
295.89612	2016-07	2016.0	Liupanshui	5e-07	44.39733782247635	129.68470150943514	45179.94355586684	567.8682099650377	0.0006759128845623	0.0016897822114058	3.3795644228116276e-10	0
295.89612	2016-06	2016.0	Liupanshui	0.1666666666666666	44.39733782247635	129.92938197364668	45179.94355586684	567.8682099650377	0.0020277386536869	0.0006759128845623	0.0003379564422811	0
295.89612	2016-04	2016.0	Liupanshui	0.6666666666666666	44.39733782247635	130.17406243785825	45179.94355586684	567.8682099650377	0.0020277386536869	0.0003379564422811	0.0013518257691246	0
295.89612	2016-03	2016.0	Liupanshui	0.1111111111111111	44.39733782247635	130.41874290206982	45179.94355586684	567.8682099650377	0.0030416079805304	0.0010138693268434	0.0003379564422811	0
295.89612	2016-02	2016.0	Liupanshui	1.0	44.39733782247635	130.6634233662814	45179.94355586684	567.8682099650377	3.3795644228116276e-10	0.0003379564422811	3.3795644228116276e-10	0
[truncated: 18,148 more rows]
